# Supplementary material for: Weighted enrichment method for prediction of transcription regulators from transcriptome and global chromatin immunoprecipitation data
Source: Nucleic Acids Res. 2016 Apr 30;44(11):5010–21. doi: 10.1093/nar/gkw355 (PMC4914117; doi:10.1093/nar/gkw355)
Supplement: Supplementary Data [file gkw355_Supplementary_Data.zip]

Archive with 8 entries (8 files):
- nar-03307-n-2015-File010.xlsx
- nar-03307-n-2015-File014.xlsx
- nar-03307-n-2015-File008.xlsx
- nar-03307-n-2015-File015.xlsx
- nar-03307-n-2015-File009.xlsx
- nar-03307-n-2015-File012.xlsx
- nar-03307-n-2015-File013.xlsx
- nar-03307-n-2015-File011.xlsx
