# Supplementary material for: Weighted enrichment method for prediction of transcription regulators from transcriptome and global chromatin immunoprecipitation data
Source: Nucleic Acids Res. 2016 Apr 30;44(11):5010–21. doi: 10.1093/nar/gkw355 (PMC4914117; doi:10.1093/nar/gkw355)
Supplement: Supplementary Data [file gkw355_Supplementary_Data.zip › nar-03307-n-2015-File010.xlsx]

## Sheet: TF_PPI_corr.txt
Table S3. Correlation between ChIP binding sites and PPI obtained from STRING database
TF1	TF2	correlation	PPI_score	correlation Group
BMAL1	CLOCK	0.699996	0.999	>0.5				binding similarity
PER1	CLOCK	0.502254	0.999	>0.5				>0.5	<0.5
PER2	BMAL1	0.508774	0.999	>0.5		PPI score	>0.5	225	3117
PER1	BMAL1	0.505672	0.999	>0.5			<0.5	984	98505
CRY1	BMAL1	0.525602	0.999	>0.5
PER1	PER2	0.633489	0.999	>0.5
CRY1	PER2	0.589788	0.999	>0.5
CRY2	PER2	0.585547	0.999	>0.5
CRY2	PER1	0.540927	0.999	>0.5
CRY2	CRY1	0.582428	0.999	>0.5
SMAD3	SMAD4	0.0885133	0.999	<0.5
PER2	CLOCK	0.493659	0.999	<0.5
CRY1	CLOCK	0.475161	0.999	<0.5
CRY2	CLOCK	0.458934	0.999	<0.5
CRY2	BMAL1	0.459217	0.999	<0.5
NFKB1	TF65	0.284922	0.999	<0.5
SIN3A	HDAC1	0.315324	0.999	<0.5
CRY1	PER1	0.489085	0.999	<0.5
EED	EZH2	0.480067	0.999	<0.5
BMI1	RING2	0.483813	0.998	<0.5
EZH2	SUZ12	0.963735	0.997	>0.5
TF65	CBP	0.471583	0.997	<0.5
SMAD2	SMAD4	-0.000484375	0.997	<0.5
CTNB1	TF7L2	0.422294	0.997	<0.5
MYC	MAX	0.816268	0.996	>0.5
RUNX1	PEBB	0.637342	0.996	>0.5
SMC1A	SMC3	0.886352	0.996	>0.5
EP300	P53	0.352483	0.994	<0.5
DNM3L	DNM3A	0.153884	0.994	<0.5
EED	SUZ12	0.493542	0.991	<0.5
SOX2	PO5F1	0.770703	0.988	>0.5
EP300	TF65	0.750221	0.988	>0.5
RYBP	RING2	0.686164	0.987	>0.5
HTF4	MYOD1	0.583074	0.986	>0.5
NFKB1	RELB	0.310793	0.986	<0.5
CREB1	CBP	0.490898	0.985	<0.5
TEAD1	YAP1	0.0298931	0.985	<0.5
PHC1	RING2	0.3858	0.984	<0.5
RB	E2F1	0.0170644	0.984	<0.5
NCOR1	HDAC3	0.598951	0.983	>0.5
SMRC2	SMCA4	0.160927	0.982	<0.5
CBX5	TIF1B	0.159154	0.981	<0.5
HNF4A	PRGC1	0.120947	0.98	<0.5
SIN3A	HDAC2	0.0744141	0.98	<0.5
P53	CBP	0.217492	0.979	<0.5
PHC1	BMI1	0.336049	0.979	<0.5
CTNB1	CBP	0.242324	0.978	<0.5
EP300	MYOD1	0.367494	0.976	<0.5
SUH	NOTC1	0.259468	0.975	<0.5
NCOR1	THB	0.506442	0.973	>0.5
SIN3B	HDAC1	0.18463	0.971	<0.5
HEXI1	CDK9	0.190573	0.969	<0.5
TF2B	TBP	0.82735	0.968	>0.5
RB	CCND1	0.0169155	0.968	<0.5
SIR1	P53	0.229171	0.968	<0.5
RB	E2F3	0.0151198	0.968	<0.5
SMCA4	RB	0.0222125	0.968	<0.5
PPARG	PRGC1	0.149826	0.968	<0.5
KMT2D	WDR5	0.582223	0.967	>0.5
TAF3	TBP	0.744172	0.967	>0.5
JARD2	SUZ12	0.787198	0.967	>0.5
RB	E2F4	0.0150476	0.967	<0.5
ASH2L	WDR5	0.519686	0.964	>0.5
STAT1	STAT3	0.595066	0.964	>0.5
JARD2	EZH2	0.772237	0.964	>0.5
KDM1A	RCOR1	0.349682	0.964	<0.5
RB	E2F2	-0.000377052	0.963	<0.5
TFE2	ASCL1	0.299856	0.963	<0.5
BAP1	ASXL1	0.527918	0.961	>0.5
MYCN	MAX	0.354787	0.961	<0.5
TEAD4	YAP1	0.0270508	0.96	<0.5
TIF1B	CBX1	0.0482185	0.96	<0.5
DNM3L	DNM3B	0.101913	0.96	<0.5
NCOA2	ESR1	0.479026	0.958	<0.5
NCOA2	ANDR	0.154817	0.958	<0.5
RAD21	SMC3	0.869641	0.956	>0.5
CDK9	MED1	0.551965	0.956	>0.5
TYY1	EP300	0.636353	0.956	>0.5
JUND	MEN1	0.471096	0.956	<0.5
AFF4	CDK9	0.30862	0.956	<0.5
CDK8	MED1	0.51736	0.955	>0.5
PPARG	MED1	0.677578	0.955	>0.5
MYC	MED1	0.687832	0.955	>0.5
NCOR2	HDAC3	0.585292	0.955	>0.5
NFYA	NFYB	0.667539	0.955	>0.5
STAT1	STAT2	0.593855	0.955	>0.5
NCOR2	BCL6	0.511029	0.955	>0.5
RBTN2	GATA1	0.339351	0.955	<0.5
IRF3	CBP	0.287872	0.955	<0.5
MYB	CBP	0.0689938	0.955	<0.5
NBN	TE2IP	0.0374791	0.955	<0.5
TAF1	TBP	0.385875	0.955	<0.5
VDR	MED1	0.232058	0.955	<0.5
ESR1	EP300	0.499552	0.955	<0.5
CTNB1	ANDR	0.0744287	0.955	<0.5
NCOR1	ANDR	0.165315	0.955	<0.5
KAT8	MSL1	0.299216	0.95	<0.5
NR5A2	NR0B1	0.272325	0.949	<0.5
TAL1	RBTN2	0.350813	0.949	<0.5
RARB	RXRA	0.669083	0.948	>0.5
TAL1	TFE2	0.237312	0.945	<0.5
CDK9	BRD4	0.48823	0.944	<0.5
LDB1	RBTN2	0.248819	0.94	<0.5
NCOR1	THA	0.123279	0.938	<0.5
MEIS1	PBX1	0.377241	0.933	<0.5
PPARG	EP300	0.619122	0.931	>0.5
NFYC	NFYB	0.727485	0.931	>0.5
ESR1	CBP	0.443768	0.931	<0.5
TAF1	TAF3	0.262801	0.931	<0.5
JUNB	BATF	0.570557	0.93	>0.5
ESR1	MED1	0.528034	0.928	>0.5
CREB1	EP300	0.666507	0.928	>0.5
MYC	ZBT17	0.513616	0.928	>0.5
STAT1	CBP	0.379725	0.928	<0.5
TYY1	HDAC3	0.219146	0.928	<0.5
NCOR2	ANDR	0.139957	0.928	<0.5
NCOA2	VDR	0.145278	0.928	<0.5
NANOG	SALL4	0.522861	0.924	>0.5
HDAC1	RB	0.012204	0.923	<0.5
JUNB	FOS	0.339459	0.923	<0.5
FOXO1	SIR1	0.355707	0.918	<0.5
ETS2	CBP	0.239534	0.917	<0.5
NCOR2	THB	0.525856	0.916	>0.5
STAT3	EP300	0.727454	0.916	>0.5
STAT1	EP300	0.617657	0.916	>0.5
NFYA	NFYC	0.648118	0.916	>0.5
DPY30	ASH2L	0.487101	0.916	<0.5
P53	TBP	0.319684	0.916	<0.5
TFE2	HAND2	0.0022309	0.916	<0.5
KAT5	P53	0.164142	0.916	<0.5
NCOR1	VDR	0.18541	0.914	<0.5
SOX2	HDAC1	0.264644	0.913	<0.5
THA	MED1	0.119622	0.912	<0.5
CEBPB	HDAC1	0.12343	0.912	<0.5
RING1	RING2	0.512796	0.91	>0.5
CXXC1	WDR5	0.563708	0.909	>0.5
CXXC1	ASH2L	0.666494	0.909	>0.5
MSL2	MSL1	0.371217	0.905	<0.5
SPT5H	CDK9	0.504437	0.904	>0.5
NKX25	GATA4	0.291807	0.904	<0.5
NCOA2	CBP	0.441121	0.904	<0.5
HDAC1	MYOD1	0.160064	0.903	<0.5
TOP2A	TOP2B	0.309114	0.902	<0.5
MYC	EP300	0.804511	0.9	>0.5
NCOR1	PPARG	0.655156	0.9	>0.5
HNF4A	CBP	0.386729	0.9	<0.5
PARP1	P53	0.0148915	0.9	<0.5
SMCA4	GCR	0.376428	0.9	<0.5
ESR1	TF65	0.439307	0.9	<0.5
DNM3A	DNM3B	0.260875	0.9	<0.5
ATF2	CBP	0.598001	0.898	>0.5
ANDR	CBP	0.139	0.898	<0.5
EP300	SMAD4	0.153097	0.898	<0.5
FOXO3	SIR1	0.102488	0.898	<0.5
NCOR2	ESR1	0.447057	0.898	<0.5
RAD51	P53	0.00951041	0.895	<0.5
CBX3	TIF1B	0.391679	0.895	<0.5
GRIP1	ESR1	0.262165	0.895	<0.5
HXA9	PBX1	0.062086	0.894	<0.5
NIPBL	SMC3	0.322855	0.892	<0.5
TFE2	MYOD1	0.454895	0.892	<0.5
EP300	MEF2A	0.0533614	0.892	<0.5
NANOG	PO5F1	0.776361	0.888	>0.5
HDAC2	HDAC1	0.24185	0.886	<0.5
EP300	IRF3	0.509782	0.885	>0.5
SRBP1	CBP	0.0564067	0.885	<0.5
SUZ12	EZH1	0.777066	0.883	>0.5
RAD21	SMC1A	0.817462	0.88	>0.5
TF65	REL	0.297178	0.878	<0.5
TAL1	LDB1	0.489483	0.878	<0.5
EP400	DMAP1	0.427552	0.874	<0.5
RYBP	RING1	0.656689	0.87	>0.5
SIN3A	P53	0.365261	0.869	<0.5
KMT2D	ASH2L	0.522621	0.865	>0.5
CTR9	SP16H	0.0481347	0.862	<0.5
JUND	FOS	0.461243	0.862	<0.5
NPAS2	BMAL1	0.438612	0.859	<0.5
RAD21	NIPBL	0.254866	0.859	<0.5
MYC	CDK9	0.56107	0.854	>0.5
TYY1	HDAC1	0.173309	0.854	<0.5
HXA9	MEIS1	0.118212	0.854	<0.5
NCOR1	ESR1	0.481781	0.854	<0.5
TF2B	CBP	0.491661	0.853	<0.5
EP400	KAT5	0.174499	0.853	<0.5
ATF4	FOS	0.292721	0.853	<0.5
ATF2	FOS	0.358718	0.853	<0.5
HDAC3	CCND1	0.190484	0.85	<0.5
CDK9	RB	0.00654129	0.85	<0.5
SIR1	PRGC1	0.0739735	0.849	<0.5
RCOR1	HDAC1	0.162805	0.849	<0.5
RUNX1	YAP1	0.0230509	0.848	<0.5
SMCA4	P53	0.383058	0.848	<0.5
PPARG	HDAC3	0.425314	0.848	<0.5
ETS1	CBP	0.43054	0.847	<0.5
TAL1	HDAC1	0.0614872	0.846	<0.5
ATOH1	HTF4	0.175686	0.846	<0.5
CREB1	P53	0.231916	0.843	<0.5
NCOR1	BCL6	0.480729	0.843	<0.5
TBX5	SMCA4	0.528884	0.841	>0.5
NCOR1	SIN3A	0.428971	0.841	<0.5
CBX7	RING2	0.443635	0.836	<0.5
MYOD1	SMAD3	0.337639	0.836	<0.5
TFE2	OLIG2	0.179995	0.836	<0.5
MYOD1	CBP	0.276954	0.835	<0.5
KAT5	PITX2	0.131441	0.834	<0.5
EED	EZH1	0.452238	0.829	<0.5
MED1	GATA3	0.157581	0.827	<0.5
HDAC1	E2F1	0.18401	0.827	<0.5
MTF2	EZH2	0.762333	0.826	>0.5
LDB1	LHX2	-0.0462818	0.826	<0.5
EED	HDAC1	-0.0235805	0.823	<0.5
KAT2A	WDR5	0.584479	0.819	>0.5
SIN3A	SMCA4	0.576652	0.818	>0.5
CTNB1	PITX2	0.156832	0.818	<0.5
FOXO3	EP300	0.172429	0.816	<0.5
HTF4	ASCL1	0.300074	0.814	<0.5
BAP1	OGT1	0.410375	0.814	<0.5
SMC1A	NIPBL	0.291198	0.813	<0.5
SOX2	HDAC2	0.271264	0.81	<0.5
USF1	USF2	0.666925	0.809	>0.5
EZH2	HDAC1	0.0380095	0.809	<0.5
NCOR1	SIR1	0.329908	0.809	<0.5
SIN3B	FOXK1	0.345632	0.809	<0.5
KDM1A	ANDR	0.102198	0.808	<0.5
SIN3A	TAL1	0.148643	0.808	<0.5
SMCA4	TBP	0.557571	0.806	>0.5
NANOG	SOX2	0.731099	0.806	>0.5
MSX1	TBP	0.109197	0.805	<0.5
RCOR2	HDAC2	0.06515	0.805	<0.5
NANOG	NR0B1	0.500308	0.804	>0.5
EP300	SPI1	0.695461	0.802	>0.5
ZBT17	IRF8	0.0634859	0.802	<0.5
SIR1	PPARG	0.404269	0.802	<0.5
TAF1	TAF9B	0.146629	0.801	<0.5
SIR1	KAT5	0.229138	0.798	<0.5
STAG2	SMC1A	0.450692	0.798	<0.5
MTF2	SUZ12	0.746442	0.797	>0.5
THB	RXRA	0.702387	0.794	>0.5
SOX2	SIX1	0.176054	0.794	<0.5
HDAC1	TF65	0.197379	0.792	<0.5
NKX25	SMCA4	0.221371	0.792	<0.5
TAF7L	TBP	0.729437	0.791	>0.5
SALL4	PO5F1	0.580222	0.789	>0.5
TAF1	TAF7L	0.31493	0.789	<0.5
SIN3A	MECP2	0.0211539	0.788	<0.5
ISL1	LHX3	0.539835	0.787	>0.5
RING2	KDM2B	0.711199	0.787	>0.5
ANDR	EP300	0.126024	0.787	<0.5
ATRX	MECP2	0.0608108	0.786	<0.5
NCOR1	RARA	0.498765	0.786	<0.5
CHD4	HDAC1	0.317251	0.786	<0.5
KDM1A	HDAC1	0.274223	0.786	<0.5
NFKB1	HDAC1	0.0497501	0.786	<0.5
KDM1A	HDAC2	0.113268	0.786	<0.5
SRF	MKL1	0.0206894	0.784	<0.5
STAT3	PRGR	0.451737	0.784	<0.5
STAT2	STAT3	0.385868	0.784	<0.5
HAND2	HAND1	0.0851264	0.783	<0.5
CTNB1	TF65	0.312037	0.783	<0.5
KMT2B	WDR5	0.536268	0.78	>0.5
NCOA2	THB	0.569754	0.78	>0.5
EED	PHF19	0.562771	0.78	>0.5
CTNB1	PAX3	0.0155142	0.78	<0.5
TAL1	HTF4	0.0567159	0.777	<0.5
NCOA2	EP300	0.576269	0.775	>0.5
SMCA4	HDAC1	0.255134	0.773	<0.5
SMCA4	HDAC3	0.338514	0.773	<0.5
SMCA4	HDAC2	0.120571	0.773	<0.5
ATF3	JUND	0.310174	0.773	<0.5
MYC	KAT5	0.413691	0.771	<0.5
KAT2A	MED1	0.572345	0.769	>0.5
HDAC1	P53	0.170779	0.769	<0.5
CLOCK	CBP	0.249438	0.768	<0.5
STAT3	TF65	0.585522	0.766	>0.5
EGR1	P53	0.131507	0.766	<0.5
EP300	IRF1	0.483723	0.766	<0.5
NFKB1	EP300	0.164997	0.766	<0.5
HTF4	HAND1	0.0286441	0.764	<0.5
SPT5H	SPT6H	0.426898	0.764	<0.5
CHD4	PO5F1	0.711786	0.762	>0.5
EP300	KLF4	0.530852	0.761	>0.5
RUNX2	EP300	0.680625	0.761	>0.5
KLF4	CBP	0.31274	0.761	<0.5
KDM5A	RB	-0.000818836	0.761	<0.5
NCOR1	GCR	0.487441	0.761	<0.5
MYB	EP300	0.137426	0.761	<0.5
CTNB1	NFKB1	0.0578456	0.761	<0.5
HTF4	TFE2	0.200808	0.76	<0.5
NFAC2	FOXP3	0.153506	0.757	<0.5
TAF1	RB	0.00940714	0.756	<0.5
ETS2	EP300	0.351282	0.756	<0.5
STAT3	CCND1	0.29344	0.755	<0.5
SPT5H	SP16H	0.0348945	0.755	<0.5
TYY1	P53	0.252537	0.752	<0.5
SRBP1	EP300	0.0260253	0.752	<0.5
SMCA4	MYOD1	0.415105	0.75	<0.5
TAF1	TF2B	0.34736	0.75	<0.5
SIR1	CLOCK	0.166427	0.749	<0.5
SIR1	BMAL1	0.198163	0.749	<0.5
JUNB	FOSL1	0.221764	0.747	<0.5
ERR2	PO5F1	0.37418	0.744	<0.5
ZN281	NANOG	0.165845	0.743	<0.5
NACC1	NANOG	0.323878	0.743	<0.5
SIR1	KAT8	0.407392	0.739	<0.5
TF65	RELB	0.356826	0.733	<0.5
MTF2	EED	0.395953	0.731	<0.5
KDM6A	KMT2D	0.350951	0.73	<0.5
ESR1	KAT5	0.157627	0.728	<0.5
CTNB1	NR5A2	0.176193	0.728	<0.5
HDAC2	EZH1	0.0169216	0.727	<0.5
ATF7	FOS	0.212995	0.727	<0.5
TAF1	NFYA	0.177395	0.726	<0.5
TOP2A	SMCA4	0.358757	0.724	<0.5
EZH2	PHF19	0.770713	0.722	>0.5
P53	SMAD2	0.0656242	0.72	<0.5
P53	SMAD3	0.307696	0.72	<0.5
CDK9	SRSF2	0.205227	0.72	<0.5
NCOA2	PPARG	0.52574	0.718	>0.5
RAD21	STAG2	0.533902	0.717	>0.5
ISL1	LDB1	0.0944764	0.715	<0.5
NFE2	ASH2L	0.0944663	0.708	<0.5
SMAD2	CBP	0.000947824	0.707	<0.5
SMAD3	CBP	0.326289	0.707	<0.5
PO5F1	WDR5	0.585462	0.706	>0.5
ERR2	PRGC1	0.178785	0.706	<0.5
JUNB	FOSB	0.349633	0.706	<0.5
JUND	FOSB	0.405652	0.706	<0.5
MED1	GATA6	0.221511	0.705	<0.5
TAF1	SMCA4	0.233034	0.705	<0.5
INO80	DMAP1	0.40273	0.704	<0.5
TOP2B	SMCA4	0.231274	0.704	<0.5
BAP1	FOXK1	0.315181	0.701	<0.5
PO5F1	MBD3	0.613502	0.699	>0.5
EP400	MYC	0.540195	0.699	>0.5
KAT5	DMAP1	0.339435	0.699	<0.5
NFKB1	REL	0.337473	0.697	<0.5
HIF1A	BMAL1	0.217771	0.696	<0.5
CDK9	BRDT	0.0253862	0.693	<0.5
ATF4	CBP	0.339766	0.692	<0.5
MXI1	SMCA5	0.364327	0.688	<0.5
KAT8	P53	0.263322	0.687	<0.5
RUNX2	PEBB	0.468949	0.686	<0.5
SMAD1	SMAD4	0.0557861	0.683	<0.5
TYY1	HDAC2	0.0468224	0.68	<0.5
BAP1	RING2	0.106268	0.677	<0.5
VDR	SMAD3	0.114781	0.676	<0.5
STAT1	MTOR	0.190845	0.675	<0.5
STAT1	FOS	0.297494	0.675	<0.5
BAP1	BMI1	-0.0644322	0.673	<0.5
SIN3A	RUNX1	0.488157	0.673	<0.5
SIR1	EP300	0.535759	0.671	>0.5
SRSF2	SRSF1	0.262158	0.671	<0.5
YAP1	SMAD2	0.0122383	0.67	<0.5
YAP1	SMAD3	0.0146069	0.67	<0.5
PAXI1	KDM6A	0.248516	0.67	<0.5
RUNX2	SMAD1	0.132805	0.669	<0.5
PRGC1	ERR1	0.218558	0.668	<0.5
BMI1	RING1	0.15244	0.668	<0.5
EP300	NCOA1	0.127776	0.668	<0.5
THA	RXRA	0.172103	0.668	<0.5
ASXL1	RARB	0.451784	0.668	<0.5
PPARG	HDAC1	0.178373	0.668	<0.5
TF7L2	HDAC1	0.164	0.668	<0.5
RUNX2	HDAC3	0.29362	0.668	<0.5
NFKB1	HDAC3	0.14012	0.668	<0.5
RCOR1	HDAC2	0.0805982	0.668	<0.5
TF7L2	HDAC2	0.0486868	0.668	<0.5
ATF4	DDIT3	0.191212	0.668	<0.5
ATF2	EP300	0.528687	0.667	>0.5
EP300	SMAD3	0.535874	0.666	>0.5
KMT2A	MEN1	0.319397	0.666	<0.5
EP300	SMAD2	0.0307693	0.666	<0.5
VDR	RXRA	0.210333	0.666	<0.5
RUNX2	UBF1	0.398645	0.666	<0.5
SIN3A	ETV6	0.548549	0.665	>0.5
HIF1A	EP300	0.592005	0.664	>0.5
HDAC1	MECP2	0.0447896	0.662	<0.5
ATOH1	TFE2	0.346323	0.662	<0.5
KDM6B	ASH2L	0.503726	0.661	>0.5
KDM6A	ASH2L	0.300941	0.661	<0.5
MTF2	EZH1	0.616321	0.66	>0.5
KMT2A	WDR5	0.331124	0.66	<0.5
HNF4A	SIR1	0.319715	0.66	<0.5
TAF1	INO80	0.338489	0.66	<0.5
RB	AHR	0.00463436	0.658	<0.5
IKZF1	HDAC1	0.207367	0.658	<0.5
IKZF1	HDAC2	0.0676243	0.658	<0.5
SMCA4	KLF4	0.528178	0.657	>0.5
PKNX2	PBX1	0.602386	0.657	>0.5
TYY1	SMCA4	0.414883	0.657	<0.5
NCOR2	SUH	0.270362	0.656	<0.5
CTNB1	SMCA4	0.340663	0.655	<0.5
RUNX2	TLE1	0.0118001	0.654	<0.5
KAT2A	SP16H	0.0429084	0.654	<0.5
KDM1A	RCOR3	0.107546	0.654	<0.5
JARD2	EED	0.658536	0.653	>0.5
ATRX	RAD51	0.0204722	0.653	<0.5
SUZ12	PHF19	0.766307	0.649	>0.5
MKL1	LHX2	-0.00220139	0.648	<0.5
RUNX2	RB	0.0161861	0.648	<0.5
NCOA2	GCR	0.42336	0.648	<0.5
SPT5H	CTR9	0.3627	0.647	<0.5
EP300	CBP	0.518989	0.646	>0.5
STAG1	SMC3	0.715569	0.646	>0.5
NCOR2	PPARG	0.504635	0.646	>0.5
RAD21	STAG1	0.732734	0.646	>0.5
STAG2	SMC3	0.439393	0.646	<0.5
STAG2	NIPBL	0.0721668	0.645	<0.5
STAG1	NIPBL	0.150463	0.645	<0.5
CBX8	RING2	0.0858101	0.644	<0.5
EP300	GATA4	0.641292	0.643	>0.5
IRF4	SPI1	0.654963	0.643	>0.5
ESR1	PRGR	0.530478	0.643	>0.5
SIN3A	SOX2	0.517913	0.643	>0.5
PARP1	E2F1	0.0183893	0.643	<0.5
SIR1	TF65	0.440293	0.643	<0.5
TBX5	NKX25	0.236526	0.643	<0.5
SRBP1	SIR1	0.0149611	0.643	<0.5
FOXO1	ANDR	0.0873509	0.643	<0.5
HTF4	EP300	0.122004	0.642	<0.5
MXI1	MAX	0.623387	0.641	>0.5
HDAC1	STA5A	0.141716	0.641	<0.5
NCOR2	THA	0.0981738	0.64	<0.5
TFE2	HAND1	0.0255604	0.639	<0.5
CEBPA	EP300	0.57238	0.638	>0.5
CTNB1	CCND1	0.236121	0.638	<0.5
PPARG	RXRA	0.597274	0.637	>0.5
KMT2A	ASH2L	0.269204	0.637	<0.5
PKNX1	PBX1	0.435845	0.637	<0.5
EZH2	DNM3B	0.109225	0.637	<0.5
STAT6	EP300	0.55346	0.636	>0.5
NFKB1	NOTC1	0.0728438	0.636	<0.5
ESR1	CCND1	0.277263	0.636	<0.5
P53	ING1	0.287276	0.636	<0.5
IRF8	SPI1	0.325034	0.636	<0.5
E4F1	P53	0.00794556	0.636	<0.5
WT1	P53	0.312323	0.636	<0.5
TWST1	P53	-0.0167388	0.636	<0.5
MED1	P53	0.361309	0.636	<0.5
RCOR1	REST	0.048466	0.636	<0.5
CEBPA	RB	0.00426699	0.636	<0.5
KDM5B	RB	-0.00130668	0.636	<0.5
TF65	GCR	0.359476	0.636	<0.5
NFKB1	GCR	0.119265	0.636	<0.5
IRF8	IRF1	0.497723	0.636	<0.5
KDM5B	HDAC1	0.0277255	0.636	<0.5
EHMT2	SMCA4	0.186478	0.636	<0.5
STAT3	MTOR	0.194571	0.636	<0.5
EGR1	EP300	0.358186	0.636	<0.5
ANDR	STAT3	0.0882233	0.636	<0.5
ATF4	JUND	0.427033	0.636	<0.5
MYC	SMCA4	0.563847	0.635	>0.5
JARD2	GATA4	0.0386246	0.635	<0.5
SMCA4	SP16H	0.0554679	0.635	<0.5
EZH2	DNM3A	0.283003	0.635	<0.5
NCOR1	NR1D2	0.59617	0.634	>0.5
GCR	PO2F2	0.0527225	0.634	<0.5
HDAC2	MECP2	0.0711832	0.634	<0.5
IKZF1	SMCA4	0.559239	0.633	>0.5
EP300	MAX	0.6512	0.632	>0.5
EP300	KLF5	0.630817	0.632	>0.5
NCOR2	TF65	0.585999	0.632	>0.5
ETS1	EP300	0.757105	0.632	>0.5
ZBT17	EP300	0.566257	0.632	>0.5
CHD4	EP300	0.621077	0.632	>0.5
ESR1	PPARG	0.506642	0.632	>0.5
CTNB1	MEN1	0.267771	0.632	<0.5
SPI1	GATA2	0.26358	0.632	<0.5
ESR1	AHR	0.0399217	0.632	<0.5
ZBT17	CBP	0.309064	0.632	<0.5
STAT6	CBP	0.351064	0.632	<0.5
FOS	TBP	0.489973	0.632	<0.5
NFYB	P53	0.0782027	0.632	<0.5
SIR1	E2F1	0.399643	0.632	<0.5
EZH2	SNAI1	0.0557586	0.632	<0.5
EP300	MEF2D	0.291008	0.632	<0.5
HDAC3	TF65	0.431704	0.632	<0.5
EP300	HDAC3	0.386044	0.632	<0.5
MYC	HDAC3	0.31299	0.632	<0.5
NFYB	EP300	0.231901	0.632	<0.5
SOX9	EP300	0.0331063	0.632	<0.5
CTNB1	EP300	0.413823	0.632	<0.5
ATF4	EP300	0.499882	0.632	<0.5
FOXO1	ESR1	0.310933	0.632	<0.5
E2F1	TBP	0.608424	0.63	>0.5
TF65	TBP	0.652607	0.63	>0.5
ANDR	FOXA1	0.214271	0.63	<0.5
EP300	NOTC1	0.437165	0.63	<0.5
FOXO1	CBP	0.332426	0.63	<0.5
VDR	CBP	0.180386	0.63	<0.5
CTNB1	YAP1	0.0132296	0.63	<0.5
HTF4	HAND2	0.0158244	0.63	<0.5
GCR	P53	0.160344	0.63	<0.5
HDAC3	RB	0.0174772	0.63	<0.5
ANDR	RB	0.0134158	0.63	<0.5
KDM1A	SNAI1	0.054275	0.63	<0.5
ANDR	SMCA4	0.1527	0.63	<0.5
NCOR2	PRGR	0.453284	0.63	<0.5
ANDR	KAT5	0.0250981	0.63	<0.5
SPI1	GATA1	0.332508	0.629	<0.5
JUNB	TAF1	0.143967	0.629	<0.5
JUND	TAF1	0.265719	0.629	<0.5
TEAD2	YAP1	0.0210108	0.628	<0.5
WDR5	MEN1	0.506471	0.627	>0.5
ESR1	SMCA4	0.503025	0.627	>0.5
JUNB	EP300	0.531845	0.627	>0.5
STAT3	CBP	0.379252	0.627	<0.5
STAT3	HDAC3	0.312165	0.627	<0.5
CEBPA	SPI1	0.561955	0.625	>0.5
CHD4	MBD3	0.751138	0.625	>0.5
GCR	CBP	0.404649	0.625	<0.5
TDG	CBP	0.259869	0.625	<0.5
MEF2D	MEF2A	0.185996	0.625	<0.5
IKZF3	IKZF1	0.418882	0.625	<0.5
CHD4	HDAC2	0.224022	0.624	<0.5
CHD4	SMCA4	0.669148	0.622	>0.5
JUND	EP300	0.767996	0.622	>0.5
SMCA4	GATA1	0.290959	0.622	<0.5
SMCA4	CBP	0.43271	0.622	<0.5
HDAC2	SPI1	0.0471018	0.622	<0.5
STAT1	SMCA4	0.418443	0.622	<0.5
CTNB1	TFE2	0.373385	0.622	<0.5
ESR1	STA5A	0.359892	0.621	<0.5
GCR	STA5B	0.260805	0.621	<0.5
HDAC1	CCND1	0.153941	0.621	<0.5
NCOR1	P53	0.226942	0.621	<0.5
NFAC1	FOXP3	0.036265	0.621	<0.5
H2B1A	TAF1	-0.0422236	0.621	<0.5
NR6A1	NCOR2	0.297618	0.621	<0.5
NCOR1	NR6A1	0.354034	0.621	<0.5
GABPA	CBP	0.271981	0.62	<0.5
HDAC1	SUV91	-0.0226288	0.62	<0.5
HDAC3	SUV91	-0.0166645	0.62	<0.5
HDAC2	SUV91	0.00521899	0.62	<0.5
FOSB	HDAC2	0.0290649	0.62	<0.5
EHMT2	GFI1B	0.025635	0.619	<0.5
CTR9	CDK9	0.30288	0.619	<0.5
NCOR1	NCOR2	0.648916	0.618	>0.5
TAF9B	TBP	0.331802	0.618	<0.5
RB	UBF1	0.0125413	0.617	<0.5
KDM1A	P53	0.364386	0.617	<0.5
TAF9B	KAT2A	0.274923	0.617	<0.5
KAT2A	E2F1	0.501131	0.616	>0.5
PO5F1	ASH2L	0.553119	0.615	>0.5
KAT2A	TBP	0.681142	0.614	>0.5
KDM4C	SMCA4	0.549286	0.614	>0.5
KDM4B	SMCA4	0.336406	0.614	<0.5
KDM4A	SMCA4	0.0809166	0.614	<0.5
KMT2D	CBP	0.565416	0.613	>0.5
HIF1A	SMAD3	0.318143	0.613	<0.5
TFE2	VDR	0.159491	0.613	<0.5
SIN3A	NCOR2	0.439294	0.613	<0.5
HDAC2	PO5F1	0.302296	0.612	<0.5
KDM1A	CHD4	0.619342	0.611	>0.5
RUNX1	FOXP3	0.436203	0.611	<0.5
CBX7	RING1	0.103499	0.606	<0.5
E2F1	CBP	0.387813	0.606	<0.5
NANOG	MBD3	0.525193	0.605	>0.5
DDIT3	CEBPA	0.110472	0.604	<0.5
SMCA4	GATA4	0.579315	0.603	>0.5
EZH2	TYY1	-0.0488808	0.601	<0.5
NFKB1	HDAC6	0.0219025	0.6	<0.5
CEBPB	EP300	0.511042	0.599	>0.5
RBPJL	NOTC1	0.185993	0.599	<0.5
WT1	CBP	0.256432	0.599	<0.5
HDAC6	TF65	0.0498638	0.599	<0.5
ATF3	HDAC2	-0.00421353	0.599	<0.5
MED12	CDK8	0.248877	0.599	<0.5
JUND	SIR1	0.432261	0.599	<0.5
SMCA4	MYOG	0.535256	0.598	>0.5
HNF4A	NR0B1	0.121622	0.598	<0.5
RXRA	NR1H2	0.0965632	0.598	<0.5
HDAC3	MEF2D	0.165553	0.598	<0.5
KDM6A	SPT6H	0.312206	0.598	<0.5
HNF4A	SRBP1	0.0392057	0.598	<0.5
PAXI1	KMT2D	0.487823	0.598	<0.5
NCOR2	RARA	0.541461	0.597	>0.5
NCOR2	RARB	0.538921	0.597	>0.5
MYC	KAT2A	0.718594	0.597	>0.5
CHD4	SOX2	0.519844	0.597	>0.5
CTNB1	TCF7	0.34581	0.597	<0.5
STAT6	SMCA4	0.379105	0.597	<0.5
TLE4	PAX3	0.00693517	0.597	<0.5
ATRX	ANDR	0.0589754	0.597	<0.5
FOXO1	ETS1	0.553977	0.596	>0.5
KDM1A	INSM1	0.610029	0.596	>0.5
E2F3	CCND1	0.28836	0.596	<0.5
ATF2	IRF3	0.278209	0.596	<0.5
INSM1	RCOR1	0.264888	0.596	<0.5
FOS	NFAC2	0.0975017	0.596	<0.5
E2F3	E2F4	0.419533	0.595	<0.5
E2F2	E2F4	0.146818	0.595	<0.5
ESR1	HDAC1	0.177293	0.595	<0.5
ESR1	HDAC2	0.0717138	0.595	<0.5
VDR	GRIP1	0.102802	0.595	<0.5
EP300	RARA	0.73812	0.594	>0.5
EP300	RARB	0.65128	0.594	>0.5
SMCA4	DMAP1	0.401574	0.594	<0.5
NFYA	TBP	0.334327	0.594	<0.5
PRGC1	RARB	0.115033	0.594	<0.5
ERR2	NANOG	0.36245	0.594	<0.5
STAT3	IRF4	0.736219	0.593	>0.5
KDM6A	WDR5	0.338524	0.593	<0.5
NANOG	TIF1B	0.415716	0.593	<0.5
SIN3B	SMCA4	0.291062	0.593	<0.5
HDAC1	MBD2	0.069919	0.592	<0.5
HDAC2	MBD2	0.149146	0.592	<0.5
FOS	GCR	0.178056	0.592	<0.5
JUND	FOSL1	0.164599	0.592	<0.5
SIN3A	IKZF1	0.608681	0.591	>0.5
MAF	AHR	0.0345498	0.591	<0.5
MED1	RXRA	0.561344	0.59	>0.5
JUND	SMAD3	0.440939	0.59	<0.5
KMT2A	HXA9	0.0231697	0.59	<0.5
NCOA2	RXRA	0.712608	0.589	>0.5
HELLS	BMI1	0.126755	0.589	<0.5
TYY1	FOS	0.376969	0.588	<0.5
PAXI1	TOP2B	0.0883464	0.588	<0.5
PAXI1	TOP2A	0.167222	0.588	<0.5
KMT2D	MEN1	0.522661	0.587	>0.5
RARA	NCOA1	0.11872	0.587	<0.5
THB	NCOA1	0.0558094	0.587	<0.5
VDR	NCOA1	0.0359872	0.587	<0.5
TFE3	KLF2	0.0320885	0.587	<0.5
CHD4	SMRC2	0.0927591	0.587	<0.5
PPARG	CBP	0.662415	0.586	>0.5
TFE2	MYOG	0.564495	0.586	>0.5
PPARG	TF65	0.550266	0.586	>0.5
SMCA4	NOTC1	0.415303	0.585	<0.5
ASXL1	RXRA	0.379007	0.585	<0.5
CEBPB	RB	0.00324635	0.585	<0.5
STAT3	HIF1A	0.495999	0.585	<0.5
JUND	CBP	0.545787	0.584	>0.5
KAT2A	NOTC1	0.348222	0.584	<0.5
MITF	CBP	0.0787429	0.584	<0.5
KMT2E	P53	-0.00444177	0.584	<0.5
BRD4	RB	0.0183748	0.584	<0.5
PRD16	PPARG	0.360678	0.584	<0.5
GFI1	VDR	0.135212	0.584	<0.5
PARP1	CTCF	0.00251736	0.583	<0.5
EP300	RARG	0.154377	0.582	<0.5
SETB1	THB	0.033003	0.582	<0.5
GFI1	TF65	0.275195	0.582	<0.5
PARP1	SMCA4	0.00535063	0.582	<0.5
ATF3	STAT1	0.311084	0.582	<0.5
PAX5	CBP	0.25736	0.58	<0.5
CTNB1	RARA	0.415329	0.58	<0.5
TFE2	TWST1	-0.00500227	0.579	<0.5
HTF4	TWST1	-0.0231949	0.579	<0.5
TBX3	NKX21	0.373941	0.579	<0.5
FOXA2	GATA4	0.561006	0.578	>0.5
KMT2B	SMCA4	0.489595	0.578	<0.5
KMT2A	SMCA4	0.333074	0.578	<0.5
HELLS	KMT2B	0.265292	0.578	<0.5
HELLS	KMT2A	0.237012	0.578	<0.5
STAG1	SMC1A	0.716586	0.577	>0.5
CTCF	GATA4	0.331562	0.577	<0.5
TAF3	CTCF	0.376322	0.577	<0.5
EP300	HDAC1	0.259852	0.577	<0.5
EP300	HDAC2	0.0979718	0.577	<0.5
TAF9B	TAF7L	0.262958	0.577	<0.5
NFYA	SPT6H	0.165128	0.577	<0.5
TOP2A	RBP2	0.224762	0.577	<0.5
CEBPB	KAT2A	0.335114	0.576	<0.5
USF1	EP300	0.355455	0.576	<0.5
MEF2A	SMAD2	0.00708507	0.575	<0.5
EP300	MECP2	0.0533432	0.575	<0.5
ANDR	ERG	0.109665	0.575	<0.5
SUV91	GFI1B	-0.00936104	0.575	<0.5
MED1	THB	0.475442	0.575	<0.5
EHMT2	DNM3B	0.00318052	0.575	<0.5
HELLS	DNM3B	0.0548866	0.575	<0.5
EHMT2	DNM3A	0.068712	0.575	<0.5
HELLS	DNM3A	0.0878539	0.575	<0.5
SETB1	DNM3A	0.0381874	0.575	<0.5
NCOR2	SIR1	0.360716	0.575	<0.5
LDB1	LHX3	0.0536349	0.574	<0.5
PO5F1	CTCF	0.319551	0.574	<0.5
TYY1	CTCF	0.24262	0.574	<0.5
SIR1	ERR1	0.130847	0.574	<0.5
MAFK	BACH2	0.272456	0.574	<0.5
SIR1	NR1H2	0.0507591	0.574	<0.5
SETB1	ERG	0.042317	0.574	<0.5
CREB1	MYOD1	0.231659	0.574	<0.5
HDAC1	UBF1	0.218138	0.574	<0.5
GFI1	SPI1	0.25866	0.574	<0.5
E2F1	P53	0.252717	0.574	<0.5
GFI1	P53	0.139963	0.574	<0.5
GLI3	TWST1	-0.00811038	0.574	<0.5
GRIP1	IRF3	0.360173	0.574	<0.5
TYY1	PO5F1	0.49823	0.574	<0.5
SMRC2	SMCA5	-0.021506	0.574	<0.5
CREB1	SOX9	0.0185567	0.574	<0.5
CHD4	RORG	0.414614	0.574	<0.5
ETV6	KAT5	0.277382	0.574	<0.5
FOS	SIR1	0.37497	0.574	<0.5
MYB	PAX5	0.0728738	0.574	<0.5
TOP2B	SMC3	0.210939	0.573	<0.5
TOP2A	SMC3	0.249383	0.573	<0.5
TOP2B	SMC5	0.0817679	0.573	<0.5
TOP2A	SMC5	0.111734	0.573	<0.5
ATRX	PAX6	0.213836	0.573	<0.5
SMC1A	TOP2B	0.250211	0.573	<0.5
SMC1A	TOP2A	0.267032	0.573	<0.5
JUND	ETS1	0.61087	0.572	>0.5
TAF1	REL	0.0181355	0.572	<0.5
HDAC1	GFI1B	0.0638612	0.572	<0.5
HDAC2	GFI1B	0.0139956	0.572	<0.5
SMCA4	TIF1B	0.429774	0.572	<0.5
TAF1	TF65	0.249406	0.572	<0.5
TAF1	SMRC2	-0.0501415	0.572	<0.5
JUND	ETS2	0.294093	0.572	<0.5
SMAD4	CBP	0.146605	0.571	<0.5
CBX8	BMI1	0.00801671	0.571	<0.5
TAF1	NFYB	0.168455	0.571	<0.5
SIN3A	TYY1	0.598634	0.57	>0.5
ASH2L	MEN1	0.46326	0.57	<0.5
NANOG	MAX	0.433536	0.57	<0.5
ATF7	CBP	0.342779	0.57	<0.5
SUZ12	HDAC1	0.0574901	0.57	<0.5
DNM3B	HDAC1	0.0699294	0.57	<0.5
KMT2E	HDAC1	0.00717528	0.57	<0.5
KMT2E	HDAC3	0.0103686	0.57	<0.5
SUZ12	HDAC2	0.02526	0.57	<0.5
DNM3B	HDAC2	0.0457766	0.57	<0.5
KMT2E	HDAC2	-0.00602129	0.57	<0.5
HDAC1	ING1	0.226707	0.569	<0.5
HDAC2	ING1	0.0427779	0.569	<0.5
HXA9	CBP	0.0651648	0.569	<0.5
PRDM1	HDAC1	0.0671459	0.569	<0.5
PRDM1	HDAC2	0.0928083	0.569	<0.5
NCOR1	CREB1	0.428759	0.569	<0.5
SMAD3	MAX	0.432952	0.568	<0.5
EED	RB	-0.00511769	0.568	<0.5
HELLS	SMRC2	0.0484831	0.568	<0.5
CBX8	RING1	0.145304	0.567	<0.5
MAFK	NFE2	0.27165	0.567	<0.5
RING2	WDR5	0.361108	0.566	<0.5
HDAC2	RING2	0.134409	0.566	<0.5
KDM1A	RING2	0.273855	0.566	<0.5
ATF3	HDAC3	0.224349	0.566	<0.5
KDM1A	RCOR2	0.0556958	0.566	<0.5
RUNX2	MEN1	0.526634	0.565	>0.5
STA5B	STA5A	0.739912	0.565	>0.5
STAT6	STA5B	0.564025	0.565	>0.5
TAL1	GATA1	0.671719	0.565	>0.5
JUND	MAF	0.515759	0.565	>0.5
TAF3	MYOG	0.529743	0.565	>0.5
SIR1	RARA	0.540001	0.565	>0.5
SIR1	RARB	0.536222	0.565	>0.5
IRF4	FOXP3	0.532599	0.565	>0.5
CEBPB	MED1	0.537321	0.565	>0.5
NR1D1	NR1D2	0.609511	0.565	>0.5
KDM1A	KDM4C	0.679102	0.565	>0.5
MYC	HIF1A	0.575236	0.565	>0.5
STAT4	STAT1	0.50714	0.565	>0.5
SMAD5	MEN1	0.00794764	0.565	<0.5
PPARG	MEN1	0.457291	0.565	<0.5
GATA4	GATA6	0.339396	0.565	<0.5
GATA1	GATA6	0.309618	0.565	<0.5
BMI1	GATA6	0.0423441	0.565	<0.5
SOX4	GATA3	0.123993	0.565	<0.5
STAT1	AHR	0.0350477	0.565	<0.5
CBP	MAF	0.305075	0.565	<0.5
PAX6	MAF	0.240649	0.565	<0.5
PRDM1	BACH2	0.0466412	0.565	<0.5
BMI1	DMAP1	0.0026194	0.565	<0.5
RUNX1	TFAP4	0.461887	0.565	<0.5
NCOA3	CBP	0.00132335	0.565	<0.5
MYC	CBP	0.462312	0.565	<0.5
SNAI1	SMAD4	0.0296041	0.565	<0.5
RORA	SMAD4	0.0731646	0.565	<0.5
SUV92	SMAD5	-0.000708349	0.565	<0.5
TCF7	TLE1	0.0236087	0.565	<0.5
TF7L2	TLE1	0.04323	0.565	<0.5
SUV92	SMAD1	0.0530692	0.565	<0.5
SMAD3	SMAD2	0.307878	0.565	<0.5
SNAI1	SMAD3	0.0452036	0.565	<0.5
ESR1	REL	0.0944929	0.565	<0.5
NCOA1	NCOA3	-0.0049511	0.565	<0.5
MYOD1	NCOA3	0.00748595	0.565	<0.5
FOXA2	NCOA3	0.00558185	0.565	<0.5
MEF2D	NCOA3	-0.00364112	0.565	<0.5
CEBPA	NCOA3	0.000945525	0.565	<0.5
MYOD1	NCOA1	0.0493331	0.565	<0.5
TF65	SMC3	0.311478	0.565	<0.5
KMT2A	HCFC1	0.301415	0.565	<0.5
CREB1	MECP2	-0.00413383	0.565	<0.5
SIR1	MECP2	-0.00211161	0.565	<0.5
SMCA4	OLIG2	0.194115	0.565	<0.5
NKX25	HAND1	0.0195555	0.565	<0.5
TWST1	HAND2	0.0352537	0.565	<0.5
NKX25	HAND2	-0.00773993	0.565	<0.5
UBF1	MYOG	0.406811	0.565	<0.5
UBF1	MYOD1	0.273702	0.565	<0.5
SUV91	MYOD1	-0.0440011	0.565	<0.5
NCOA2	MYOD1	0.262807	0.565	<0.5
KDM1A	MYOD1	0.357067	0.565	<0.5
PRDM1	SPI1	0.10088	0.565	<0.5
EGR2	P53	0.240705	0.565	<0.5
USF1	E2F3	0.164683	0.565	<0.5
RAD51	E2F1	0.00986569	0.565	<0.5
RFA2	AICDA	0.290876	0.565	<0.5
RUNX3	RB	0.0117775	0.565	<0.5
PAX3	RB	-0.00181571	0.565	<0.5
JARD2	RB	-0.00686732	0.565	<0.5
PPARG	FOXP3	0.286809	0.565	<0.5
RORG	FOXP3	0.405505	0.565	<0.5
DNM3B	MYCN	0.0115559	0.565	<0.5
TBX21	RUNX3	0.413358	0.565	<0.5
MSX1	FOXA2	0.115525	0.565	<0.5
CHD1	SP16H	0.0222369	0.565	<0.5
CHD2	SP16H	0.0273188	0.565	<0.5
CHD4	SP16H	0.0779469	0.565	<0.5
TLE3	TCF7	0.0234817	0.565	<0.5
TLE4	TCF7	0.0236087	0.565	<0.5
IRF8	IRF4	0.280547	0.565	<0.5
MYB	TIF1B	0.0439314	0.565	<0.5
CDX2	PO5F1	0.1894	0.565	<0.5
SETB1	PO5F1	0.128149	0.565	<0.5
KDM1A	MEF2D	0.270366	0.565	<0.5
HSF1	TF65	0.0584423	0.565	<0.5
ETS1	HDAC1	0.196071	0.565	<0.5
HXA9	CBX8	0.0454767	0.565	<0.5
TBX20	SMCA4	0.123445	0.565	<0.5
NKX21	SMCA4	0.38463	0.565	<0.5
CDX2	SMCA4	0.123411	0.565	<0.5
SIN3B	MYT1L	0.0103807	0.565	<0.5
NR1D1	TBX19	0.178797	0.565	<0.5
BRCA1	RAD51	0.0212233	0.565	<0.5
SIN3A	CEBPB	0.392991	0.565	<0.5
FOXO1	CEBPA	0.362999	0.565	<0.5
PRDM1	ETS1	0.0855495	0.565	<0.5
GFI1	ETS1	0.29866	0.565	<0.5
ATF3	HSF1	0.0202304	0.565	<0.5
RUNX1	TBX21	0.384057	0.565	<0.5
BCL6	TBX21	0.236598	0.565	<0.5
PARP1	BRCA1	0.000175489	0.565	<0.5
ESR1	BRCA1	0.265638	0.565	<0.5
NR6A1	DNM3B	0.0636866	0.565	<0.5
NR6A1	DNM3A	0.0524734	0.565	<0.5
JARD2	NKX25	-0.0299416	0.565	<0.5
EHMT2	DNM3L	0.109242	0.565	<0.5
ANDR	KDM4C	0.0694858	0.565	<0.5
FOXO3	HIF1A	0.111469	0.565	<0.5
GFI1	EGR2	0.247621	0.565	<0.5
PAX3	SIR1	-0.0126366	0.565	<0.5
SOX2	PARP1	0.00158665	0.565	<0.5
PAXI1	PAX6	0.295509	0.565	<0.5
SOX2	TYY1	0.438243	0.565	<0.5
SALL4	TBX5	0.341375	0.565	<0.5
NCOA2	EHMT2	0.0775899	0.565	<0.5
NR1D1	NFYA	0.109699	0.565	<0.5
CTNB1	SOX2	0.435596	0.565	<0.5
ETS2	PRDM1	0.0325647	0.565	<0.5
TF7L2	TLE3	0.0434035	0.565	<0.5
TF7L2	TLE4	0.04323	0.565	<0.5
HTF4	CHD4	0.133678	0.565	<0.5
ERR2	TFE3	0.147849	0.565	<0.5
TF7L2	HNF4A	0.474865	0.565	<0.5
ATF2	FOSB	0.33272	0.565	<0.5
NCOR1	NFKB1	0.155919	0.565	<0.5
ATF2	ATF7	0.478736	0.565	<0.5
BCL6	HDAC1	0.168391	0.564	<0.5
BCL6	HDAC2	0.0452846	0.564	<0.5
EGR1	PITX1	0.0929361	0.564	<0.5
SIN3B	OGT1	0.288917	0.564	<0.5
SIN3A	OGT1	0.46884	0.564	<0.5
TGIF1	SMAD2	-0.00732392	0.563	<0.5
TGIF1	SMAD3	0.366325	0.563	<0.5
RBP2	MTOR	0.150239	0.563	<0.5
ATRX	SMC3	0.206695	0.562	<0.5
CBX3	CBX5	0.0672413	0.562	<0.5
PAX6	SUZ12	0.271261	0.562	<0.5
KDM5B	SUZ12	0.125771	0.562	<0.5
SMC1A	ATRX	0.220174	0.562	<0.5
KDM6A	RFX1	0.296289	0.561	<0.5
MYBA	CBP	0.216471	0.56	<0.5
GLI3	CBP	0.134598	0.56	<0.5
GLI1	CBP	0.0511532	0.56	<0.5
MYBA	EP300	0.3973	0.56	<0.5
GLI3	EP300	0.194238	0.56	<0.5
GLI1	EP300	0.0404461	0.56	<0.5
SIN3A	PER2	0.225149	0.559	<0.5
SIN3A	PER1	0.16922	0.559	<0.5
TFE2	NOTC1	0.407512	0.558	<0.5
HTF4	NOTC1	0.0844826	0.558	<0.5
MYBA	E2F3	0.35313	0.558	<0.5
MYB	E2F3	0.0538294	0.558	<0.5
MYBA	E2F2	0.0221389	0.558	<0.5
MYB	E2F2	0.00405768	0.558	<0.5
NFE2	MEN1	0.0637322	0.557	<0.5
CTCF	WDR5	0.27922	0.557	<0.5
NFE2	WDR5	0.0798422	0.557	<0.5
MEF2A	CBP	0.0648532	0.557	<0.5
NFE2	CBP	0.133043	0.557	<0.5
MAFK	ASH2L	0.164614	0.557	<0.5
PAX5	TBP	0.356194	0.557	<0.5
HDAC1	TET1	0.257497	0.557	<0.5
HDAC2	TET1	0.0887943	0.557	<0.5
SIN3A	TET1	0.468149	0.557	<0.5
PAX5	SMCA4	0.296443	0.557	<0.5
KMT2D	NFE2	0.102192	0.557	<0.5
TOP2B	SMRC2	0.0760221	0.557	<0.5
MAFK	KMT2D	0.180339	0.557	<0.5
CHD7	SP16H	0.0132671	0.556	<0.5
KAT8	SMCA4	0.379763	0.555	<0.5
KAT5	SMCA4	0.186347	0.555	<0.5
RYBP	KDM2B	0.619967	0.554	>0.5
SIN3B	HDAC3	0.187511	0.554	<0.5
SIN3A	HDAC3	0.29082	0.554	<0.5
SIN3B	HDAC2	0.0189512	0.554	<0.5
SIR1	HDAC6	0.0517474	0.554	<0.5
ANDR	ETS1	0.0918794	0.554	<0.5
PO5F1	GATA4	0.569384	0.553	>0.5
ATRX	CTCF	0.209591	0.553	<0.5
ESR1	KDM4B	0.253304	0.553	<0.5
DNM3B	SUZ12	0.129411	0.553	<0.5
DNM3A	SUZ12	0.278669	0.553	<0.5
DNM3L	SUZ12	0.244611	0.553	<0.5
HIF1A	RORG	0.481721	0.553	<0.5
EHMT2	PRD16	0.0478302	0.553	<0.5
EZH2	DNM3L	0.243513	0.553	<0.5
MED1	GATA4	0.591319	0.552	>0.5
CNOT3	CBP	0.0204717	0.552	<0.5
SOX2	ERG	0.389821	0.552	<0.5
SMCA4	E2F1	0.442538	0.552	<0.5
SRF	MKL2	0.0454709	0.552	<0.5
JUNB	TAF9B	0.118027	0.552	<0.5
JUND	TAF9B	0.294416	0.552	<0.5
SMCA4	HDAC6	0.105162	0.551	<0.5
BAP1	PSB1	0.00715365	0.551	<0.5
UBF1	CTCF	0.211998	0.55	<0.5
CDK8	SMC3	0.343072	0.55	<0.5
CTCFL	UBF1	0.144316	0.55	<0.5
TIF1B	P53	0.320833	0.55	<0.5
HIRA	CREM	0.0117094	0.55	<0.5
NIPBL	CDK8	0.485715	0.55	<0.5
MEIS1	PKNX1	0.516279	0.549	>0.5
CTNB1	PITX1	0.164094	0.549	<0.5
KDM1A	GFI1B	0.167857	0.548	<0.5
NDF1	SIX1	0.113987	0.547	<0.5
SMCA4	SIX1	0.216957	0.547	<0.5
SMRC2	SIX1	0.0495228	0.547	<0.5
KAT5	MSL1	0.128752	0.547	<0.5
NCOR1	PAX5	0.279823	0.547	<0.5
PAXI1	PAX5	0.427959	0.547	<0.5
JUND	CHD4	0.486826	0.547	<0.5
EP300	UBF1	0.463926	0.546	<0.5
SIN3A	KAT2A	0.674382	0.545	>0.5
BMAL1	CBP	0.26255	0.545	<0.5
TDG	AICDA	0.391246	0.545	<0.5
SIN3B	KAT2A	0.49626	0.545	<0.5
BRDT	DMAP1	0.0405223	0.544	<0.5
BRD4	DMAP1	0.431869	0.544	<0.5
SMCA4	DMC1	0.146815	0.544	<0.5
RAD51	SMCA4	0.0208759	0.544	<0.5
SIN3A	KDM5B	0.059241	0.544	<0.5
H2B1A	SPT5H	-0.116543	0.544	<0.5
TBP	GATA4	0.639744	0.543	>0.5
TAF3	GATA4	0.630922	0.543	>0.5
CREM	P53	0.203729	0.543	<0.5
EZH2	CLOCK	-0.0363722	0.543	<0.5
EZH2	BMAL1	-0.0211699	0.543	<0.5
ESR1	KDM4C	0.347292	0.543	<0.5
KDM4A	ESR1	0.0962866	0.543	<0.5
CRY1	EZH2	-0.0523823	0.543	<0.5
CHD4	KLF4	0.613255	0.542	>0.5
HDAC2	TF65	0.0599659	0.542	<0.5
KDM6B	WDR5	0.557501	0.541	>0.5
RUNX1	HDAC1	0.166151	0.541	<0.5
RUNX1	HDAC2	0.0382724	0.541	<0.5
MED1	GATA2	0.224037	0.54	<0.5
PAXI1	SMC5	0.490776	0.54	<0.5
DMC1	P53	0.0770612	0.54	<0.5
MAFK	P53	0.114695	0.54	<0.5
KMT2D	KMT2C	0.678815	0.539	>0.5
EZH2	SOX17	0.00886055	0.539	<0.5
HDAC1	TLE1	0.0143799	0.539	<0.5
KMT2D	CEBPB	0.482268	0.539	<0.5
PKNX1	SMAD4	0.0763839	0.538	<0.5
PKNX1	SMAD2	0.00504464	0.538	<0.5
PKNX1	SMAD3	0.26857	0.538	<0.5
T2EB	SP16H	0.0218437	0.538	<0.5
TLE2	TCF7	0.0236087	0.538	<0.5
NACC1	PO5F1	0.271689	0.538	<0.5
T2EB	NFE2	0.0999129	0.538	<0.5
TF7L2	TLE2	0.04323	0.538	<0.5
CDK9	SRSF1	0.0968377	0.537	<0.5
GCR	NCOA1	0.0372812	0.535	<0.5
ANDR	NCOA1	0.00564323	0.535	<0.5
GRIP1	RARA	0.333887	0.535	<0.5
TBX21	SMCA4	0.446672	0.535	<0.5
SUH	SMCA4	0.346353	0.535	<0.5
PO5F1	HCFC1	0.563666	0.534	>0.5
SMCA4	PO5F1	0.584831	0.534	>0.5
KDM1A	PO5F1	0.664578	0.534	>0.5
HDAC1	PO5F1	0.343054	0.534	<0.5
RCOR2	PO5F1	0.0568021	0.534	<0.5
OGT1	PO5F1	0.38648	0.534	<0.5
HELLS	PO5F1	0.319923	0.534	<0.5
HNF4A	FOXO3	0.12297	0.534	<0.5
NCOA2	RARA	0.644007	0.532	>0.5
NCOA2	RARB	0.617606	0.532	>0.5
CHD4	MYC	0.56182	0.532	>0.5
TAF1	WDR5	0.333518	0.532	<0.5
JUNB	SMAD3	0.232794	0.532	<0.5
HDAC1	SNAI1	0.112809	0.532	<0.5
HDAC2	SNAI1	0.0362845	0.532	<0.5
KAT2A	HDAC1	0.242181	0.532	<0.5
TGIF1	HDAC1	0.216791	0.532	<0.5
STAT3	HDAC1	0.192388	0.532	<0.5
ANDR	HDAC1	0.0473397	0.532	<0.5
CTNB1	HDAC1	0.199887	0.532	<0.5
KAT2A	HDAC3	0.247798	0.532	<0.5
KAT2A	HDAC2	0.0824543	0.532	<0.5
TGIF1	HDAC2	0.036224	0.532	<0.5
STAT3	HDAC2	0.0627038	0.532	<0.5
ANDR	HDAC2	0.0241126	0.532	<0.5
CTNB1	HDAC2	0.17281	0.532	<0.5
NCOA2	THA	0.0805385	0.532	<0.5
HXA2	PAX6	0.0497193	0.532	<0.5
KAT8	DMAP1	0.510658	0.531	>0.5
SIN3A	ING1	0.728124	0.531	>0.5
KMT2C	ASH2L	0.610562	0.531	>0.5
MYC	TBP	0.804861	0.531	>0.5
MED1	RARA	0.648778	0.531	>0.5
MED1	RARB	0.552919	0.531	>0.5
KAT8	KAT2A	0.633391	0.531	>0.5
KMT2B	MEN1	0.432508	0.531	<0.5
HDAC1	KDM2A	0.229498	0.531	<0.5
HDAC3	KDM2A	0.191699	0.531	<0.5
HDAC2	KDM2A	0.0561177	0.531	<0.5
HDAC1	KDM2B	0.259759	0.531	<0.5
HDAC3	KDM2B	0.221091	0.531	<0.5
HDAC2	KDM2B	0.0949972	0.531	<0.5
SMAD4	GATA4	0.134556	0.531	<0.5
IRF1	CBP	0.289902	0.531	<0.5
HDAC1	CBP	0.13799	0.531	<0.5
HDAC3	CBP	0.412125	0.531	<0.5
HDAC2	CBP	0.0315681	0.531	<0.5
RUNX2	CBP	0.476896	0.531	<0.5
CTNB1	SMAD2	0.128152	0.531	<0.5
CTNB1	SMAD3	0.348107	0.531	<0.5
MEF2D	MYOD1	0.26385	0.531	<0.5
HDAC2	P53	0.0961349	0.531	<0.5
KAT2A	P53	0.305328	0.531	<0.5
CBX3	CBX1	0.102339	0.531	<0.5
KAT5	KAT2A	0.269987	0.531	<0.5
TAF1	KAT2A	0.319373	0.531	<0.5
NFKB1	ETS1	0.155407	0.531	<0.5
JUND	NFAC2	0.195405	0.531	<0.5
SPT5H	EHMT2	0.0821043	0.531	<0.5
SIN3B	EHMT2	0.0208095	0.531	<0.5
SIN3A	EHMT2	0.0876887	0.531	<0.5
NFKB1	STAT3	0.197477	0.531	<0.5
SIN3A	BCL6	0.481026	0.531	<0.5
BATF	DDIT3	0.0784441	0.531	<0.5
EP300	SMAD1	0.164752	0.53	<0.5
RELB	REL	0.412046	0.53	<0.5
PAX3	MITF	-0.00722438	0.53	<0.5
TAF1	RFX1	0.183833	0.53	<0.5
EHMT2	SP16H	0.0759503	0.53	<0.5
SUZ12	HDAC3	0.0158828	0.53	<0.5
CHD4	HDAC3	0.310731	0.53	<0.5
NFYB	SMCA4	0.20875	0.53	<0.5
NFYA	KAT2A	0.244369	0.53	<0.5
SIN3B	SMRC2	-0.0637238	0.53	<0.5
SIN3A	SMRC2	-0.0434615	0.53	<0.5
NCOR2	RXRA	0.654993	0.529	>0.5
STAT1	TF65	0.643498	0.529	>0.5
MED1	GATA1	0.311706	0.529	<0.5
HDAC1	SMAD4	0.05044	0.529	<0.5
PRD16	SMAD2	0.00621771	0.529	<0.5
MECP2	SMC3	0.163158	0.529	<0.5
SMC1A	MECP2	0.158746	0.529	<0.5
FOXO3	P53	0.0846864	0.529	<0.5
DNM3B	BMI1	-0.0168918	0.529	<0.5
NCOR1	RARB	0.489544	0.529	<0.5
LUZP1	MED1	0.0162723	0.529	<0.5
HIF1A	FOXA2	0.35512	0.529	<0.5
KDM1A	HDAC3	0.315006	0.529	<0.5
PARP1	HDAC2	-0.00247872	0.529	<0.5
NFKB1	HDAC2	0.0440702	0.529	<0.5
NFYC	SMCA5	0.0698407	0.529	<0.5
MED12	KAT2A	0.264123	0.529	<0.5
LUZP1	KAT2A	0.0294583	0.529	<0.5
EHMT2	CDK8	0.168382	0.529	<0.5
CTNB1	HNF4A	0.27605	0.529	<0.5
EP300	HDAC6	0.0763093	0.528	<0.5
KDM6A	SMCA4	0.301876	0.528	<0.5
EP300	TCF7	0.787297	0.527	>0.5
TF7L2	EP300	0.599119	0.527	>0.5
FLI1	GATA1	0.352748	0.527	<0.5
ETV6	NOTC1	0.280498	0.527	<0.5
TCF7	CBP	0.422965	0.527	<0.5
TF7L2	CBP	0.429579	0.527	<0.5
JUND	SMCA4	0.585608	0.526	>0.5
TLE1	NOTC1	0.00601328	0.526	<0.5
TLE3	NOTC1	0.00619604	0.526	<0.5
TLE4	NOTC1	0.00601328	0.526	<0.5
JUNB	SMCA4	0.465033	0.526	<0.5
PAXI1	ASH2L	0.639426	0.525	>0.5
PAXI1	WDR5	0.419994	0.525	<0.5
PAXI1	DMC1	0.103082	0.525	<0.5
PAXI1	RAD51	0.0215168	0.525	<0.5
PRGR	CCND1	0.361191	0.524	<0.5
PAX6	SMCA4	0.424118	0.524	<0.5
TIF1B	CBP	0.259242	0.523	<0.5
PBX1	SMAD4	0.0177531	0.523	<0.5
PBX1	SMAD2	3.46255e-05	0.523	<0.5
PBX1	SMAD3	0.173486	0.523	<0.5
PER2	SUV91	-0.0243899	0.523	<0.5
PER2	SUV92	-0.0104817	0.523	<0.5
CRY1	GCR	0.32737	0.523	<0.5
CRY2	GCR	0.299856	0.523	<0.5
PER2	TIF1B	0.114478	0.523	<0.5
ASCL2	TF65	0.240682	0.523	<0.5
SOX9	TF65	0.0252638	0.523	<0.5
PER2	HDAC1	0.0678347	0.523	<0.5
CTNB1	ASCL2	0.125771	0.523	<0.5
CTNB1	SOX9	0.0130008	0.523	<0.5
CRY1	RORG	0.190572	0.523	<0.5
CRY1	RORA	0.391973	0.523	<0.5
NR1D1	PER2	0.389239	0.523	<0.5
CRY1	ANDR	0.126391	0.523	<0.5
EP300	FOXP3	0.524081	0.522	>0.5
RCOR1	GFI1B	0.152613	0.522	<0.5
TAL1	RUNX1	0.288296	0.522	<0.5
MSX1	TLE4	0.007789	0.522	<0.5
KAT5	FOXP3	0.160566	0.521	<0.5
EP300	KAT2A	0.67976	0.52	>0.5
KAT2A	CBP	0.375135	0.52	<0.5
EZH2	HDAC2	0.0214298	0.52	<0.5
CDK9	ELL2	0.265993	0.519	<0.5
CTNB1	ESR1	0.26938	0.518	<0.5
PO5F1	SOX17	0.560818	0.517	>0.5
BAP1	HCFC1	0.723745	0.517	>0.5
RARA	RXRA	0.642716	0.517	>0.5
RBP2	RING2	0.261644	0.517	<0.5
RBP2	RING1	0.468045	0.517	<0.5
PRD16	SMAD1	0.0234455	0.517	<0.5
PARP1	CLOCK	0.00575464	0.517	<0.5
PARP1	BMAL1	0.00190523	0.517	<0.5
FOXL2	SOX9	-0.00493405	0.517	<0.5
ASXL1	OGT1	0.387896	0.517	<0.5
TDG	FOS	0.303002	0.517	<0.5
SIN3A	SPI1	0.550266	0.515	>0.5
MYC	SIR6	0.653514	0.515	>0.5
BCL6	BACH2	0.164422	0.515	<0.5
ETS2	SMCA4	0.182521	0.515	<0.5
GLI1	SMRC2	0.025299	0.514	<0.5
SOX2	SALL4	0.569195	0.513	>0.5
TYY1	MTOR	0.230845	0.512	<0.5
PO5F1	TIF1B	0.551937	0.51	>0.5
SIN3A	SIN3B	0.596313	0.51	>0.5
KDM1A	PIT1	0.44707	0.51	<0.5
SMAD4	GATA6	0.0727582	0.51	<0.5
SMAD1	GATA4	0.12947	0.51	<0.5
SMAD2	GATA4	0.0197346	0.51	<0.5
SMAD3	GATA4	0.493422	0.51	<0.5
GCR	NCOA3	-0.00317941	0.51	<0.5
ESR1	NCOA3	0.00485465	0.51	<0.5
ANDR	NCOA3	-0.00411613	0.51	<0.5
RCOR3	GFI1B	0.0250392	0.51	<0.5
RCOR2	GFI1B	0.00804416	0.51	<0.5
USF1	P53	0.139336	0.51	<0.5
ATF2	BRCA1	0.261925	0.51	<0.5
SIR1	PER2	0.221458	0.51	<0.5
ATF4	HIF1A	0.349802	0.51	<0.5
CREB1	SMCA4	0.423405	0.507	<0.5
NANOG	KDM1A	0.516355	0.506	>0.5
ERR2	ERR1	0.417488	0.506	<0.5
EZH2	MYOD1	0.131381	0.506	<0.5
CRY1	HDAC1	0.102695	0.506	<0.5
CRY1	HDAC2	0.0205564	0.506	<0.5
TAL1	RCOR1	0.206102	0.506	<0.5
TAL1	KDM1A	0.16007	0.506	<0.5
SIN3A	NANOG	0.471868	0.506	<0.5
NANOG	HDAC1	0.300167	0.505	<0.5
PRD16	SMAD4	0.0490616	0.504	<0.5
CREB1	SMCA5	0.382016	0.504	<0.5
TAL1	RCOR2	0.00499202	0.502	<0.5
HIRA	PAX7	0.0187431	0.502	<0.5
STAT1	TBP	0.507303	0.501	>0.5
TGIF1	RARA	0.521917	0.501	>0.5
KDM6B	SMCA4	0.58023	0.501	>0.5
CREB1	GATA1	0.280879	0.501	<0.5
CDK9	MAX	0.462698	0.501	<0.5
MYOD1	SMAD4	0.130663	0.501	<0.5
SIN3A	SMAD4	0.112589	0.501	<0.5
MYOD1	SMAD1	0.0410015	0.501	<0.5
MYOD1	SMAD2	0.0162618	0.501	<0.5
TGIF1	RXRA	0.405437	0.501	<0.5
ASCL1	HAND1	0.0293975	0.501	<0.5
KMT2A	CLOCK	0.0442838	0.501	<0.5
KMT2A	BMAL1	0.0712588	0.501	<0.5
STAT1	USF2	0.234911	0.501	<0.5
ESR1	SOX9	0.0413864	0.501	<0.5
NR1D1	SOX9	0.0226028	0.501	<0.5
DMRT1	SOX9	0.0224905	0.501	<0.5
TGIF1	PPARG	0.446966	0.501	<0.5
ESR1	FOXL2	0.126826	0.501	<0.5
NFYA	CREB1	0.39419	0.501	<0.5
KMT2A	PER2	0.0691306	0.501	<0.5
EHMT2	NFE2	0.0492475	0.501	<0.5
STAT1	NFE2	0.106803	0.501	<0.5
USF1	STAT1	0.24116	0.501	<0.5
CTR9	HXA9	0.0164323	0.501	<0.5
PAX6	MITF	0.0410333	0.497	<0.5
RING2	MAX	0.346667	0.495	<0.5
NANOG	HDAC2	0.329436	0.491	<0.5
MXI1	SIN3A	0.744675	0.49	>0.5
NR1D1	NR0B1	0.0979825	0.49	<0.5
EOMES	GATA2	0.0555307	0.49	<0.5
E2F2	GATA1	0.0344253	0.49	<0.5
RB	GATA1	0.0125915	0.49	<0.5
SMCA5	MAF	0.338448	0.49	<0.5
NANOG	REL	0.0555779	0.49	<0.5
PRGC1	NCOA3	-0.000472788	0.49	<0.5
PAX3	P53	-0.00561331	0.49	<0.5
KAT5	CLOCK	0.110791	0.49	<0.5
NDF1	RB	0.00853322	0.49	<0.5
NDF2	RB	0.00433269	0.49	<0.5
NANOG	RELB	0.0958248	0.49	<0.5
PITX2	LDB1	0.157237	0.49	<0.5
RUNX3	FOXP3	0.485526	0.49	<0.5
RUNX2	FOXP3	0.351576	0.49	<0.5
TYY1	PRGC1	0.0861078	0.49	<0.5
FOXO3	PRGC1	0.0503206	0.49	<0.5
NANOG	TF65	0.362425	0.49	<0.5
PITX2	EP300	0.300689	0.49	<0.5
PRD16	CEBPB	0.253186	0.49	<0.5
BRCA1	SUZ12	0.0158602	0.49	<0.5
TYY1	SUZ12	-0.0158864	0.49	<0.5
EZH2	BRCA1	-0.012026	0.49	<0.5
NBN	BRCA1	0.182304	0.49	<0.5
HIRA	PAX3	0.123139	0.49	<0.5
ISL1	STAT3	0.0742187	0.49	<0.5
SIN3B	CRY1	0.210555	0.49	<0.5
MXI1	SIN3B	0.410073	0.49	<0.5
HIRA	SUZ12	-0.00339824	0.489	<0.5
HIRA	JARD2	0.00401902	0.489	<0.5
EHMT2	NCOA3	0.0566949	0.488	<0.5
TBX21	GATA3	0.195165	0.48	<0.5
RUNX1	SMAD2	0.00387158	0.475	<0.5
HEXI1	SRSF1	0.084462	0.475	<0.5
SRSF2	BRD4	0.109166	0.475	<0.5
HEXI1	SRSF2	0.252752	0.475	<0.5
RING2	DMAP1	0.210683	0.471	<0.5
ASH2L	RING2	0.0861294	0.471	<0.5
RFX1	RING2	0.456797	0.471	<0.5
OGT1	RING2	0.232779	0.471	<0.5
SALL4	RING2	0.370319	0.471	<0.5
KMT2D	RING2	0.279928	0.471	<0.5
EP400	RING2	0.403067	0.471	<0.5
KDM6A	RING2	0.238778	0.471	<0.5
PAXI1	RING2	0.10071	0.471	<0.5
ERR2	RING2	0.243033	0.471	<0.5
JARD2	EZH1	0.664613	0.47	>0.5
MTF2	JARD2	0.629201	0.469	>0.5
HNF4A	SMCA4	0.384944	0.469	<0.5
COT2	RXRA	0.10547	0.466	<0.5
KMT2A	CDK9	0.228236	0.466	<0.5
EP400	MAX	0.488672	0.465	<0.5
ATF2	ATF3	0.315216	0.463	<0.5
PO5F1	SMAD3	0.596034	0.462	>0.5
SOX2	SMAD3	0.527666	0.462	>0.5
EP300	PO5F1	0.663933	0.462	>0.5
SOX2	MAX	0.455651	0.462	<0.5
SPI1	SMAD3	0.37521	0.462	<0.5
MEF2D	SMAD3	0.212942	0.462	<0.5
ARI3A	SMAD3	0.444004	0.462	<0.5
ARI3A	MYOD1	0.268852	0.462	<0.5
ARI3A	SPI1	0.396102	0.462	<0.5
ATF3	HDAC1	0.0480595	0.462	<0.5
TEAD4	TBX21	0.133148	0.462	<0.5
PO5F1	MAX	0.567255	0.461	>0.5
KAT2A	HDAC6	0.0618163	0.459	<0.5
EZH2	GATA4	0.115039	0.458	<0.5
SOX2	PO2F2	0.123392	0.458	<0.5
SIR1	KAT2A	0.463944	0.457	<0.5
VDR	RUNX2	0.213085	0.457	<0.5
SMCA5	SP16H	0.0167765	0.453	<0.5
TAF9B	SMCA4	0.2371	0.453	<0.5
KDM5A	ASH2L	0.576166	0.452	>0.5
KDM5B	ASH2L	0.0383976	0.452	<0.5
KDM5C	ASH2L	0.116825	0.452	<0.5
HNF4A	FOXA2	0.510488	0.448	>0.5
TFE2	SMCA4	0.557156	0.447	>0.5
SRBP2	CBP	0.161126	0.447	<0.5
SRBP2	EP300	0.288776	0.447	<0.5
KMT2E	SIR1	0.0421729	0.447	<0.5
KAT8	MSL2	0.428704	0.446	<0.5
KAT5	MSL2	0.207237	0.446	<0.5
ELL	JARD2	-0.0163822	0.446	<0.5
MTF2	ELL	-0.0387548	0.446	<0.5
NCOR2	RARG	0.13484	0.445	<0.5
KMT2B	ASH2L	0.525442	0.444	>0.5
SMCA4	FOXA2	0.534417	0.444	>0.5
TAF3	KAT2A	0.597876	0.444	>0.5
SIN3B	ING1	0.553182	0.442	>0.5
SIN3A	TAF3	0.719555	0.442	>0.5
SIN3B	TAF3	0.398918	0.442	<0.5
KDM6B	KMT2C	0.607339	0.44	>0.5
KDM6B	KMT2D	0.630033	0.44	>0.5
KDM6A	KMT2C	0.386071	0.44	<0.5
NFYC	SMCA4	0.204006	0.435	<0.5
NCOR2	RBPJL	0.251154	0.433	<0.5
NCOR1	HDAC1	0.150874	0.431	<0.5
NCOR1	HDAC2	0.0368799	0.431	<0.5
TOP2B	MYBA	0.0837815	0.431	<0.5
TOP2A	MYBA	0.183471	0.431	<0.5
TAF1	MYBA	0.157341	0.431	<0.5
TOP2B	MYB	0.00521358	0.431	<0.5
TOP2A	MYB	0.0346023	0.431	<0.5
TAF1	MYB	0.0301506	0.431	<0.5
FOXA2	SOX17	0.316524	0.43	<0.5
SMCA4	SOX17	0.34738	0.43	<0.5
KAT5	SOX17	0.202417	0.43	<0.5
KAT5	FOXA2	0.187144	0.43	<0.5
HNF4A	KAT5	0.126079	0.43	<0.5
SPT5H	SMCA4	0.502197	0.429	>0.5
KDM5A	SUZ12	-0.14584	0.428	<0.5
FOXK1	SRF	0.320497	0.428	<0.5
EED	HDAC3	-0.031072	0.427	<0.5
EED	HDAC2	-0.00414327	0.427	<0.5
CHD1	KAT2A	0.254	0.427	<0.5
CHD2	KAT2A	0.460863	0.427	<0.5
CHD4	KAT2A	0.46957	0.427	<0.5
CHD7	KAT2A	0.0340951	0.427	<0.5
VDR	EP300	0.221328	0.427	<0.5
JUNB	CDK8	0.22349	0.427	<0.5
JUND	CDK8	0.44244	0.427	<0.5
TAF3	DMAP1	0.542328	0.426	>0.5
ING1	DMAP1	0.47333	0.426	<0.5
PO5F1	RING2	0.484138	0.426	<0.5
TFE2	CHD4	0.524661	0.425	>0.5
REST	NR0B1	0.0430181	0.425	<0.5
ERR2	NR0B1	0.350937	0.425	<0.5
TFE2	SRSF1	0.0471907	0.425	<0.5
TLE2	NOTC1	0.00601328	0.424	<0.5
TOP2B	UBF1	0.10846	0.422	<0.5
TOP2A	UBF1	0.228905	0.422	<0.5
RFA2	MED1	0.25935	0.422	<0.5
STAT3	FOS	0.332442	0.421	<0.5
HDAC2	MBD3	0.279302	0.42	<0.5
RUNX1	SMCA4	0.454698	0.419	<0.5
KMT2A	PSIP1	0.068337	0.418	<0.5
TAF1	SMCA5	0.208053	0.418	<0.5
TAF1	ATRX	0.185733	0.418	<0.5
TAF1	EP400	0.193437	0.418	<0.5
TAF1	CHD1	0.190232	0.418	<0.5
TAF1	CHD2	0.224309	0.418	<0.5
TAF1	CHD4	0.198851	0.418	<0.5
HELLS	TAF1	0.117956	0.418	<0.5
CHD7	TAF1	0.00995239	0.418	<0.5
SMCA5	HDAC1	0.170373	0.417	<0.5
SMCA5	HDAC3	0.252878	0.417	<0.5
SMCA5	HDAC2	0.045838	0.417	<0.5
RING2	GATA4	0.329646	0.416	<0.5
RYBP	GATA4	0.321695	0.416	<0.5
PAX3	RING2	-0.0122209	0.416	<0.5
CDX2	RING2	0.0681073	0.416	<0.5
ATOH1	RING2	0.210615	0.416	<0.5
MSX1	RING2	0.0765519	0.416	<0.5
CBX7	RYBP	0.234294	0.416	<0.5
PAX3	RYBP	-0.0116485	0.416	<0.5
CDX2	RYBP	0.0417618	0.416	<0.5
ATOH1	RYBP	0.201343	0.416	<0.5
MSX1	RYBP	0.0558754	0.416	<0.5
PHC1	CBX7	0.335958	0.416	<0.5
EZH2	PAX3	-0.0147974	0.416	<0.5
CDX2	EZH2	-0.00902572	0.416	<0.5
MSX1	EZH2	0.0221463	0.416	<0.5
EGR1	HDAC1	0.124574	0.415	<0.5
CHD7	SMRC2	-0.00406647	0.415	<0.5
KMT2A	CBP	0.179428	0.414	<0.5
EED	EHMT2	0.00777466	0.414	<0.5
PHF19	EZH1	0.662289	0.413	>0.5
PO5F1	NR0B1	0.3878	0.413	<0.5
ZFP42	PO5F1	0.180216	0.412	<0.5
RORG	EP300	0.592627	0.411	>0.5
PARP1	TF65	0.00343531	0.411	<0.5
CTNB1	SMCA5	0.257396	0.411	<0.5
NCOR2	HDAC1	0.162313	0.409	<0.5
NCOR2	HDAC2	0.0482808	0.409	<0.5
CBX5	CBX1	0.312626	0.407	<0.5
RCOR1	PO5F1	0.304387	0.407	<0.5
SMRC2	RUNX1	-0.0312069	0.406	<0.5
MYBA	PITX2	0.158174	0.405	<0.5
MYB	PITX2	0.0422456	0.405	<0.5
MYBA	PITX1	0.127331	0.405	<0.5
MYB	PITX1	0.0284423	0.405	<0.5
GCR	RARB	0.319596	0.404	<0.5
INO80	BRDT	0.0356236	0.402	<0.5
INO80	BRD4	0.421961	0.402	<0.5
CDK9	CDK8	0.532631	0.401	>0.5
SIN3A	ARI3A	0.538729	0.401	>0.5
INO80	TYY1	0.553592	0.401	>0.5
NKX61	TLE1	0.0188428	0.401	<0.5
HDAC1	KLF4	0.287649	0.401	<0.5
HDAC2	KLF4	0.198331	0.401	<0.5
HDAC1	E4F1	0.00365872	0.401	<0.5
HDAC2	E4F1	-0.00522268	0.401	<0.5
CBX5	MBD1	0.191807	0.401	<0.5
KAT8	SP16H	0.0249103	0.401	<0.5
KAT5	SP16H	0.0115806	0.401	<0.5
HDAC6	HDAC1	0.0815177	0.401	<0.5
RUNX2	HDAC1	0.201721	0.401	<0.5
MYC	HDAC1	0.264886	0.401	<0.5
JUND	HDAC1	0.176063	0.401	<0.5
HDAC6	HDAC3	0.0431334	0.401	<0.5
JUND	HDAC3	0.332208	0.401	<0.5
HDAC6	HDAC2	0.0392286	0.401	<0.5
RUNX2	HDAC2	0.0468813	0.401	<0.5
MYC	HDAC2	0.0608334	0.401	<0.5
JUND	HDAC2	0.0469766	0.401	<0.5
SIN3B	HDAC6	0.0529755	0.401	<0.5
SIN3A	HDAC6	0.0927925	0.401	<0.5
INO80	SMCA4	0.277863	0.401	<0.5
H2B1A	SMCA4	-0.0886584	0.401	<0.5
NCOR1	SMCA4	0.459335	0.401	<0.5
DDIT3	EP300	0.0832469	0.401	<0.5
TOP2A	SMRC2	0.0960561	0.401	<0.5
SMC1A	PWP1	0.0203395	0.401	<0.5
SIN3B	ARI3A	0.302888	0.401	<0.5
TLE3	NKX61	0.0189547	0.401	<0.5
TLE4	NKX61	0.0188428	0.401	<0.5
KMT2B	HXA9	0.0222408	0.401	<0.5
SIN3B	INO80	0.358929	0.401	<0.5
SIN3A	INO80	0.420595	0.401	<0.5
JUND	TBP	0.681292	0.4	>0.5
CHD4	TIF1B	0.526593	0.4	>0.5
INO80	WDR5	0.395765	0.4	<0.5
EP400	WDR5	0.486973	0.4	<0.5
SPI1	GATA3	0.169571	0.4	<0.5
CBP	MAX	0.365192	0.4	<0.5
KLF5	CBP	0.396319	0.4	<0.5
MEF2D	CBP	0.216919	0.4	<0.5
NFYB	CBP	0.179914	0.4	<0.5
EGR1	CBP	0.230436	0.4	<0.5
RUNX2	SMAD2	0.0114132	0.4	<0.5
ANDR	SMAD2	0.000666328	0.4	<0.5
FOXO3	SMAD2	-0.00082163	0.4	<0.5
RUNX2	SMAD3	0.478999	0.4	<0.5
ANDR	SMAD3	0.0930403	0.4	<0.5
FOXO3	SMAD3	0.136893	0.4	<0.5
GCR	REL	0.122315	0.4	<0.5
HDAC3	REL	0.14488	0.4	<0.5
NCOR2	REL	0.155779	0.4	<0.5
TAF1	CNOT3	0.00905559	0.4	<0.5
HDAC1	E2F4	0.207992	0.4	<0.5
HDAC2	E2F4	0.05671	0.4	<0.5
HDAC3	MBD2	0.0729226	0.4	<0.5
CBX3	SUV91	-0.0252961	0.4	<0.5
CBX3	SUV92	-0.0106167	0.4	<0.5
EZH1	SNAI1	0.0472794	0.4	<0.5
HDAC1	EZH1	0.0340325	0.4	<0.5
HDAC3	EZH1	0.0236982	0.4	<0.5
ANDR	FOXA2	0.167039	0.4	<0.5
HELLS	GCR	0.105061	0.4	<0.5
CEBPA	HDAC1	0.130789	0.4	<0.5
SIR1	HDAC1	0.190383	0.4	<0.5
EHMT2	HDAC1	0.107282	0.4	<0.5
SIR1	HDAC3	0.257925	0.4	<0.5
ESR1	HDAC3	0.426307	0.4	<0.5
EHMT2	HDAC3	0.0629128	0.4	<0.5
EZH2	HDAC3	-0.0120585	0.4	<0.5
CEBPA	HDAC2	0.0405665	0.4	<0.5
SIR1	HDAC2	0.0289517	0.4	<0.5
EHMT2	HDAC2	0.170697	0.4	<0.5
EHMT2	HDAC6	0.0502371	0.4	<0.5
EHMT2	CBX3	0.0873412	0.4	<0.5
ANDR	STAT1	0.074321	0.4	<0.5
SIN3A	EZH2	0.0529701	0.4	<0.5
CHD4	BCL6	0.392553	0.4	<0.5
TOP2B	INO80	0.0693216	0.4	<0.5
TOP2A	INO80	0.140679	0.4	<0.5
PAXI1	KDM6B	0.470163	0.4	<0.5
SALL4	NR0B1	0.245571	0.399	<0.5
EHMT2	WDR5	0.124212	0.399	<0.5
PO5F1	RYBP	0.440022	0.399	<0.5
HIRA	SMRC2	0.0176175	0.399	<0.5
CNDG2	CNDH2	0.158581	0.399	<0.5
NACC1	SALL4	0.211761	0.399	<0.5
FOXO1	EP300	0.570749	0.398	>0.5
TBP	REL	0.0878179	0.398	<0.5
RAD21	PO5F1	0.247117	0.398	<0.5
SIN3B	SMCA5	0.306282	0.398	<0.5
SIN3A	SMCA5	0.457833	0.398	<0.5
HDAC1	SMC3	0.0983978	0.397	<0.5
HDAC3	SMC3	0.19754	0.397	<0.5
HDAC2	SMC3	0.0650737	0.397	<0.5
JUNB	TBP	0.367727	0.397	<0.5
HDAC1	GCR	0.106898	0.397	<0.5
HDAC2	GCR	0.0428582	0.397	<0.5
SUV91	KDM2A	-0.037067	0.396	<0.5
SUV92	KDM2A	-0.0209453	0.396	<0.5
SUV91	KDM2B	-0.0736936	0.396	<0.5
SUV92	KDM2B	-0.0481815	0.396	<0.5
JUNB	CBP	0.349304	0.396	<0.5
STAT1	HDAC3	0.363986	0.396	<0.5
ESR1	COT2	0.0551674	0.396	<0.5
NFKB1	PARP1	0.00670179	0.396	<0.5
ATF3	P53	0.0734536	0.394	<0.5
EP300	GCR	0.350655	0.394	<0.5
TDG	EP300	0.489147	0.394	<0.5
HDAC1	TIF1B	0.20092	0.393	<0.5
HDAC2	TIF1B	0.145922	0.393	<0.5
TFE2	HDAC1	0.239944	0.393	<0.5
TFE2	HDAC2	0.112626	0.393	<0.5
TAF1	HSF1	0.0882149	0.393	<0.5
TAF1	HSF2	0.0456563	0.393	<0.5
PARP1	EP300	0.000997133	0.392	<0.5
GLI3	CTNB1	0.146477	0.391	<0.5
GLI1	CTNB1	0.0474492	0.391	<0.5
ETV6	ETS1	0.586702	0.39	>0.5
SPT5H	KMT2C	0.69042	0.39	>0.5
SPT5H	KMT2B	0.540062	0.39	>0.5
SPT5H	KMT2D	0.590443	0.39	>0.5
SPT5H	SUV91	-0.0541799	0.39	<0.5
SPT5H	SUV92	-0.0306126	0.39	<0.5
SPT5H	EZH1	-0.059535	0.39	<0.5
SPT5H	EZH2	-0.101741	0.39	<0.5
SPT5H	KMT2A	0.292045	0.39	<0.5
SPT5H	KMT2E	0.066051	0.39	<0.5
ETV6	ETS2	0.34119	0.39	<0.5
SETB1	SPT5H	0.0409343	0.39	<0.5
RORG	MAF	0.514135	0.389	>0.5
RORG	IRF4	0.618339	0.389	>0.5
BATF	IRF4	0.886755	0.389	>0.5
STAT3	RORG	0.555854	0.389	>0.5
BATF	RORG	0.619192	0.389	>0.5
PO5F1	SP16H	0.2163	0.389	<0.5
SMCA5	PO5F1	0.414305	0.389	<0.5
PARP1	PO5F1	0.0036615	0.389	<0.5
NANOG	CHD4	0.550792	0.388	>0.5
RORG	CTCF	0.232167	0.388	<0.5
NANOG	RING2	0.422305	0.388	<0.5
NANOG	SMCA5	0.258017	0.388	<0.5
NANOG	PHC1	0.0788195	0.388	<0.5
PARP1	CTCFL	0.0209598	0.387	<0.5
SRF	TAF7L	0.549045	0.386	>0.5
TLE2	NKX61	0.0188428	0.386	<0.5
CTNB1	EED	0.0147513	0.386	<0.5
MAX	WDR5	0.607523	0.385	>0.5
DMAP1	MAX	0.589237	0.385	>0.5
MYC	DMAP1	0.64268	0.385	>0.5
TF2B	EP300	0.756733	0.385	>0.5
P53	WDR5	0.357822	0.385	<0.5
KAT5	MAX	0.360981	0.385	<0.5
NCOA2	RARG	0.100124	0.385	<0.5
CHD4	SMCA5	0.501426	0.383	>0.5
MED1	RARG	0.172697	0.383	<0.5
CHD1	SMCA5	0.174857	0.383	<0.5
CHD2	SMCA5	0.240417	0.383	<0.5
CHD7	SMCA5	0.0314873	0.383	<0.5
FOXO3	ESR1	0.143013	0.383	<0.5
HIF1A	P53	0.248223	0.382	<0.5
SRF	GATA4	0.537921	0.381	>0.5
SPI1	TBP	0.616343	0.381	>0.5
IRF1	SPI1	0.521963	0.381	>0.5
KDM1A	E2F1	0.57696	0.381	>0.5
STAT1	IRF1	0.633608	0.381	>0.5
STAT6	IRF4	0.536698	0.381	>0.5
CREB1	CREM	0.517086	0.381	>0.5
TF2B	TF65	0.637733	0.381	>0.5
SIN3A	TGIF1	0.595708	0.381	>0.5
JUNB	FOSL2	0.601815	0.381	>0.5
ANDR	NR0B1	0.0540043	0.381	<0.5
GATA2	PIT1	0.122538	0.381	<0.5
NCOR1	PIT1	0.292223	0.381	<0.5
LDB1	GATA1	0.406195	0.381	<0.5
ANDR	CCND1	0.070934	0.381	<0.5
TF65	AHR	0.0425152	0.381	<0.5
SUZ12	CTCF	0.176156	0.381	<0.5
ESR1	ERR1	0.244844	0.381	<0.5
ESR1	NR1H2	0.0888478	0.381	<0.5
KLF1	CBP	0.339814	0.381	<0.5
NFAC2	CBP	0.113959	0.381	<0.5
STAT2	CBP	0.23807	0.381	<0.5
SRF	CBP	0.410232	0.381	<0.5
TFE2	CBP	0.420459	0.381	<0.5
MSX1	CBP	0.167367	0.381	<0.5
RB	MYOD1	0.00438372	0.381	<0.5
ETS1	P53	0.250698	0.381	<0.5
ESR1	P53	0.279961	0.381	<0.5
ANDR	P53	0.0776077	0.381	<0.5
SIN3B	REST	0.130352	0.381	<0.5
SIN3A	REST	0.202157	0.381	<0.5
TIF1B	E2F1	0.30983	0.381	<0.5
EP300	RB	0.0187739	0.381	<0.5
FOS	RB	0.0267335	0.381	<0.5
RCOR1	SNAI1	0.0140987	0.381	<0.5
NRF1	PRGC1	0.0462703	0.381	<0.5
CREB1	GCR	0.221858	0.381	<0.5
STAT3	GCR	0.270235	0.381	<0.5
BCL6	IRF4	0.457877	0.381	<0.5
ASCL1	MEF2A	0.0274197	0.381	<0.5
DNM3A	HDAC1	0.0441274	0.381	<0.5
KDM6A	HDAC1	0.10919	0.381	<0.5
KDM6B	HDAC1	0.220389	0.381	<0.5
KDM6A	HDAC3	0.13858	0.381	<0.5
KDM6B	HDAC3	0.289009	0.381	<0.5
DNM3A	HDAC2	0.0692407	0.381	<0.5
KDM6A	HDAC2	0.0542708	0.381	<0.5
KDM6B	HDAC2	0.0781922	0.381	<0.5
SRF	SMCA4	0.486825	0.381	<0.5
NANOG	SMCA4	0.472137	0.381	<0.5
ATF3	SMCA4	0.199241	0.381	<0.5
GABPA	EP300	0.412628	0.381	<0.5
ATF2	CEBPA	0.483708	0.381	<0.5
MYC	NFYC	0.230373	0.381	<0.5
GRIP1	THA	0.0549818	0.381	<0.5
NCOR2	RUNX1	0.402611	0.381	<0.5
TLE4	PAX5	0.00558778	0.381	<0.5
ANDR	PAX6	0.0862042	0.381	<0.5
NFKB1	ESR1	0.11599	0.381	<0.5
TEAD1	SRF	0.230317	0.381	<0.5
HNF4A	FOXO1	0.289463	0.381	<0.5
NCOR1	ETV6	0.41937	0.381	<0.5
ELF1	NFKB1	0.0836758	0.381	<0.5
ATF2	JUND	0.578339	0.379	>0.5
ARI3A	SMRC2	0.025434	0.379	<0.5
ATF7	JUND	0.337998	0.379	<0.5
KMT2D	ESR1	0.537227	0.378	>0.5
ESR1	WDR5	0.400045	0.378	<0.5
ESR1	ASH2L	0.329551	0.378	<0.5
SMCA4	REST	0.13322	0.378	<0.5
JUND	IRF3	0.407204	0.378	<0.5
ATF7	IRF3	0.170343	0.378	<0.5
JUND	CHD1	0.25714	0.377	<0.5
JUND	CHD2	0.427947	0.377	<0.5
RUNX3	PEBB	0.569166	0.376	>0.5
NCOR2	NR1D1	0.566595	0.376	>0.5
NCOR1	NR1D1	0.569374	0.376	>0.5
NCOR1	KDM4A	0.0650431	0.376	<0.5
JUNB	HDAC1	0.115574	0.375	<0.5
JUNB	HDAC3	0.366774	0.375	<0.5
JUNB	HDAC2	0.0400593	0.375	<0.5
MYC	TF65	0.631392	0.374	>0.5
TAF7L	KAT2A	0.617342	0.374	>0.5
RUNX1	EP300	0.617792	0.374	>0.5
EP300	CCND1	0.446114	0.374	<0.5
GLI3	ZIC3	0.0268922	0.374	<0.5
CTNB1	ASH2L	0.358405	0.374	<0.5
TAF9B	P53	0.144172	0.374	<0.5
ARI3A	P53	0.328231	0.374	<0.5
NFYA	P53	0.105144	0.374	<0.5
ATF2	RB	0.0131888	0.374	<0.5
TF65	TWST1	-0.00710067	0.374	<0.5
CEBPA	GCR	0.447604	0.374	<0.5
NCOR2	GCR	0.436573	0.374	<0.5
TIF1B	IRF1	0.159201	0.374	<0.5
STAT1	TIF1B	0.255176	0.374	<0.5
FOSL1	EP300	0.0939208	0.374	<0.5
HEXI1	BRD4	0.122035	0.374	<0.5
CTNB1	KMT2D	0.335534	0.374	<0.5
CTNB1	EP400	0.32006	0.374	<0.5
RUNX1	HCFC1	0.509284	0.373	>0.5
SMCA4	RFX1	0.520042	0.373	>0.5
FLI1	RUNX1	0.570226	0.373	>0.5
RUNX1	WDR5	0.409463	0.373	<0.5
RUNX1	GATA2	0.317332	0.373	<0.5
RUNX1	GATA1	0.38181	0.373	<0.5
RING2	PEBB	0.141986	0.373	<0.5
BMI1	PEBB	-0.0385626	0.373	<0.5
HDAC3	ING1	0.258019	0.373	<0.5
RUNX1	RING2	0.167202	0.373	<0.5
RUNX1	RING1	0.265011	0.373	<0.5
RUNX1	ASH2L	0.465397	0.373	<0.5
INO80	ASH2L	0.456827	0.373	<0.5
RUNX1	BMI1	-0.0230149	0.373	<0.5
RUNX1	MBD3	0.241652	0.373	<0.5
KDM5A	RBPJL	0.269993	0.373	<0.5
KDM5B	RBPJL	0.0158254	0.373	<0.5
KDM5C	RBPJL	0.0595166	0.373	<0.5
TAF3	HDAC1	0.234599	0.373	<0.5
PRDM1	HDAC3	0.0739689	0.373	<0.5
TAF3	HDAC3	0.328472	0.373	<0.5
TAF3	HDAC2	0.0857452	0.373	<0.5
PHC1	RUNX1	-0.0182871	0.373	<0.5
SUH	KDM5A	0.271658	0.373	<0.5
SUH	KDM5B	0.107139	0.373	<0.5
SUH	KDM5C	0.0763114	0.373	<0.5
KMT2C	WDR5	0.604192	0.372	>0.5
RAD51	DMC1	0.664994	0.372	>0.5
TFE2	EP300	0.67259	0.372	>0.5
PSIP1	MEN1	0.0961666	0.372	<0.5
TF65	MEN1	0.455151	0.372	<0.5
NFKB1	MEN1	0.0598402	0.372	<0.5
TAL1	GATA3	0.0948756	0.372	<0.5
KAT5	NOTC1	0.135538	0.372	<0.5
TAF1	CCND1	0.180541	0.372	<0.5
FOXO3	SMAD4	0.0457431	0.372	<0.5
ESR1	TBP	0.467504	0.372	<0.5
HDAC3	P53	0.175008	0.372	<0.5
SETB1	MBD1	0.128914	0.372	<0.5
NR5A2	PRGC1	0.123659	0.372	<0.5
OTX2	FOXA2	0.482269	0.372	<0.5
STAT2	EP300	0.425035	0.372	<0.5
ESR1	TF2B	0.49547	0.372	<0.5
SMCA4	ING1	0.501526	0.371	>0.5
BRD4	TBP	0.676996	0.371	>0.5
BRDT	TBP	0.0581955	0.371	<0.5
FOS	NFAC1	0.0198264	0.371	<0.5
SIN3B	NCOR2	0.322621	0.371	<0.5
NKX21	CBP	0.338839	0.37	<0.5
FOXO3	CBP	0.162375	0.37	<0.5
NKX25	SMAD4	0.0594106	0.37	<0.5
TFE2	TLE1	0.0278849	0.37	<0.5
SRF	MYOG	0.452935	0.37	<0.5
KAT5	UBF1	0.118443	0.37	<0.5
EP300	KLF2	0.0585327	0.37	<0.5
CDK9	P53	0.298116	0.37	<0.5
ELL	P53	0.0516455	0.37	<0.5
NFE2	SNAI1	-0.00352435	0.37	<0.5
GCR	PRGC1	0.144403	0.37	<0.5
GRIP1	GCR	0.27108	0.37	<0.5
PAX3	TIF1B	0.0220055	0.37	<0.5
RUNX1	HDAC3	0.275583	0.37	<0.5
DNM3B	CBX5	0.00262336	0.37	<0.5
DNM3A	CBX5	-0.0145113	0.37	<0.5
NFYA	SMCA4	0.268661	0.37	<0.5
NFAC1	EP300	0.0568423	0.37	<0.5
GRIP1	EP300	0.448607	0.37	<0.5
TAL1	EP300	0.205751	0.37	<0.5
KDM5C	NFE2	0.0180004	0.37	<0.5
HXB4	NFE2	0.107924	0.37	<0.5
CTNB1	EZH2	0.0490229	0.37	<0.5
DPY30	KANL3	0.574922	0.369	>0.5
BMI1	P53	0.143904	0.369	<0.5
EP300	RUNX3	0.689648	0.368	>0.5
FOS	CBP	0.332153	0.368	<0.5
PPARG	ASH2L	0.474355	0.368	<0.5
TYY1	RYBP	0.223364	0.368	<0.5
TAL1	RB	0.005746	0.368	<0.5
DNM3B	SMCA5	0.115149	0.368	<0.5
JUNB	MTOR	0.10504	0.368	<0.5
JUND	MTOR	0.197398	0.368	<0.5
T2EB	TBP	0.725613	0.366	>0.5
T2EB	TF2B	0.780157	0.366	>0.5
TBP	AHR	0.0257691	0.366	<0.5
NCOA2	AHR	0.0202416	0.366	<0.5
RUNX1	CBP	0.357198	0.366	<0.5
KDM5C	RB	0.0296892	0.366	<0.5
TAL1	HDAC2	0.0152255	0.366	<0.5
EHMT2	CDK9	0.13508	0.366	<0.5
ATF2	EGR1	0.203583	0.365	<0.5
EZH2	EZH1	0.792295	0.364	>0.5
HNF4A	MED1	0.415449	0.364	<0.5
DNM3B	CBX1	0.0493619	0.364	<0.5
DNM3B	CBX3	0.14388	0.364	<0.5
FOS	EP300	0.485269	0.364	<0.5
NFYA	EP300	0.295461	0.364	<0.5
ZBT17	DNM3A	0.0546795	0.364	<0.5
MYC	DNM3A	0.00179691	0.364	<0.5
HDAC1	FOXP3	0.128093	0.363	<0.5
HDAC3	FOXP3	0.244612	0.363	<0.5
HDAC2	FOXP3	0.0240754	0.363	<0.5
TAF1	P53	0.163299	0.362	<0.5
CHD1	HDAC1	0.0901388	0.362	<0.5
CHD2	HDAC1	0.148803	0.362	<0.5
CHD1	HDAC3	0.149289	0.362	<0.5
CHD2	HDAC3	0.205751	0.362	<0.5
CHD1	HDAC2	0.0372068	0.362	<0.5
CHD2	HDAC2	0.0327754	0.362	<0.5
HXA9	PAX6	0.0186216	0.362	<0.5
ERR2	KMT2C	0.197324	0.362	<0.5
ERR2	KMT2D	0.220658	0.362	<0.5
NCOR2	VDR	0.181997	0.362	<0.5
NCOR2	NR1D2	0.584996	0.361	>0.5
STAT3	STA5A	0.558585	0.36	>0.5
HXB4	MEIS1	0.514819	0.36	>0.5
P53	RING2	0.36816	0.36	<0.5
CTNB1	RXRA	0.346915	0.36	<0.5
HXA2	MEIS1	0.0751453	0.36	<0.5
ATF3	DDIT3	0.109569	0.36	<0.5
NFKB1	NCOR2	0.164745	0.36	<0.5
HDAC1	GATA1	0.0997646	0.359	<0.5
HDAC2	GATA1	0.0252167	0.359	<0.5
ATF3	EZH2	-0.0453771	0.359	<0.5
GFI1B	GATA1	0.121152	0.358	<0.5
PARP1	SMCA5	0.0125187	0.358	<0.5
ETS2	FOXO1	0.220773	0.358	<0.5
BRD4	TAF7L	0.610161	0.357	>0.5
RB	TBP	0.0168584	0.357	<0.5
SETB1	TIF1B	0.176764	0.357	<0.5
BRDT	TAF7L	0.0708981	0.357	<0.5
FOS	RUNX2	0.413694	0.357	<0.5
FOS	RUNX1	0.310369	0.357	<0.5
MEF2A	TBP	0.0361182	0.356	<0.5
CDK8	SMCA4	0.472303	0.355	<0.5
FLI1	ANDR	0.0535577	0.355	<0.5
ATF3	ATF4	0.283673	0.355	<0.5
MSX1	LHX2	-0.00420824	0.354	<0.5
STAT1	STA5A	0.478352	0.354	<0.5
TF65	RXRA	0.496148	0.354	<0.5
TAF1	UBF1	0.203766	0.354	<0.5
CLOCK	NCOA3	0.00252282	0.353	<0.5
NPAS2	NCOA3	-0.00583773	0.353	<0.5
TAF1	BRDT	0.0406875	0.353	<0.5
TAF1	BRD4	0.318001	0.353	<0.5
CTNB1	TOP2A	0.157455	0.353	<0.5
SMCA4	WDR5	0.541487	0.352	>0.5
JUND	FOSL2	0.70768	0.352	>0.5
JUND	BATF	0.720299	0.352	>0.5
SIN3A	TFE2	0.604882	0.352	>0.5
KAT8	HDAC1	0.182071	0.352	<0.5
KAT5	HDAC1	0.120518	0.352	<0.5
KAT8	HDAC3	0.222073	0.352	<0.5
KAT5	HDAC3	0.109572	0.352	<0.5
KAT8	HDAC2	0.047185	0.352	<0.5
KAT5	HDAC2	0.0313095	0.352	<0.5
CNDD3	CNDH2	0.130807	0.352	<0.5
CNDG2	CNDD3	0.438254	0.352	<0.5
NCOR1	TFE2	0.459091	0.352	<0.5
ATF7	JUNB	0.264052	0.352	<0.5
ATF3	JUNB	0.44676	0.352	<0.5
ATF2	JUNB	0.360762	0.352	<0.5
KMT2C	SMCA4	0.542234	0.351	>0.5
KMT2D	SMCA4	0.625989	0.351	>0.5
SMCA4	SUV91	-0.0564314	0.351	<0.5
SMCA4	SUV92	-0.0369578	0.351	<0.5
SMCA5	RFX1	0.320976	0.351	<0.5
SMCA4	EZH1	0.25566	0.351	<0.5
VDR	RUNX3	0.160114	0.351	<0.5
EZH2	SMCA4	0.260026	0.351	<0.5
KMT2E	SMCA4	-0.00468622	0.351	<0.5
SETB1	SMCA4	0.0862736	0.351	<0.5
VDR	RUNX1	0.143019	0.351	<0.5
TIF1B	GCR	0.209443	0.35	<0.5
NCOR1	TIF1B	0.255202	0.35	<0.5
HNF4A	EP300	0.43669	0.35	<0.5
EGR1	TLE1	0.0154442	0.347	<0.5
HDAC1	SMAD2	0.144809	0.347	<0.5
HDAC2	SMAD2	0.278433	0.347	<0.5
HDAC1	SMAD3	0.276115	0.347	<0.5
HDAC2	SMAD3	0.255633	0.347	<0.5
PSB1	NOTC1	2.75599e-05	0.346	<0.5
EHMT2	ASH2L	0.090093	0.346	<0.5
EZH2	EGR1	-0.0043343	0.346	<0.5
CHD7	SMCA4	0.0212294	0.344	<0.5
INO80	KAT2A	0.468096	0.344	<0.5
EP400	KAT2A	0.456017	0.344	<0.5
SMAD5	SMAD4	-0.00285547	0.343	<0.5
CDK9	SMCA4	0.451884	0.343	<0.5
TAL1	PARP1	0.00316118	0.343	<0.5
HDAC3	TLE1	0.0329779	0.341	<0.5
HDAC2	TLE1	0.0112684	0.341	<0.5
TLE3	HDAC1	0.014436	0.341	<0.5
TLE4	HDAC1	0.0143799	0.341	<0.5
TLE3	HDAC3	0.0330764	0.341	<0.5
TLE4	HDAC3	0.0329779	0.341	<0.5
TLE3	HDAC2	0.0113024	0.341	<0.5
TLE4	HDAC2	0.0112684	0.341	<0.5
SRBP1	TF65	0.017223	0.339	<0.5
EP400	BRDT	0.010687	0.339	<0.5
EP400	BRD4	0.387383	0.339	<0.5
HDAC1	PRDM4	0.0504937	0.338	<0.5
HDAC3	PRDM4	0.054128	0.338	<0.5
HDAC2	PRDM4	0.0656267	0.338	<0.5
HDAC1	PRDM5	0.0307474	0.338	<0.5
HDAC3	PRDM5	0.0303304	0.338	<0.5
HDAC2	PRDM5	0.0125304	0.338	<0.5
SOX2	SMRC2	0.00060138	0.336	<0.5
HIRA	CHD1	-0.0028341	0.336	<0.5
HIRA	CHD2	-0.0101054	0.336	<0.5
HIRA	CHD4	0.0093158	0.336	<0.5
NPAS2	CLOCK	0.518382	0.335	>0.5
HDAC3	SNAI1	0.00438494	0.335	<0.5
TGIF1	HDAC3	0.283586	0.334	<0.5
ANDR	HDAC3	0.179426	0.334	<0.5
SPI1	CBP	0.408316	0.332	<0.5
FOS	TLE1	-0.00233389	0.33	<0.5
EZH2	TLE1	-0.0549801	0.33	<0.5
ATF3	TLE1	0.0109447	0.33	<0.5
ATF2	TLE1	0.0129689	0.33	<0.5
ERR2	MED1	0.28065	0.329	<0.5
SMAD1	CBP	0.106361	0.328	<0.5
PAX5	RUNX3	0.391144	0.328	<0.5
PAX5	RUNX2	0.317052	0.328	<0.5
PAX5	RUNX1	0.341758	0.328	<0.5
JUNB	ARI3A	0.227422	0.327	<0.5
JUND	ARI3A	0.424619	0.327	<0.5
SRF	SRBP2	0.233688	0.327	<0.5
ELL	STAT1	0.0611195	0.327	<0.5
ELF1	SRF	0.453749	0.327	<0.5
NELFE	NELFB	0.681408	0.325	>0.5
SMCA5	GATA1	0.193136	0.325	<0.5
CHD4	GATA1	0.237397	0.325	<0.5
NCOR1	HDAC6	0.0338883	0.324	<0.5
NKX21	GATA6	0.154499	0.323	<0.5
TF2L1	RING2	0.227903	0.323	<0.5
TYY1	FOXP3	0.328483	0.323	<0.5
IKZF1	FOXP3	0.478133	0.323	<0.5
IKZF3	FOXP3	0.205323	0.323	<0.5
NACC1	FOXP3	0.0393432	0.323	<0.5
ERR2	CDK8	0.288281	0.323	<0.5
CHD4	EZH2	0.239154	0.322	<0.5
NIPBL	SMC5	0.406288	0.321	<0.5
ERR2	SMCA4	0.281865	0.318	<0.5
FOXP3	GATA3	0.206377	0.316	<0.5
KAT2A	IRF1	0.281499	0.316	<0.5
CTR9	RCOR2	0.0141801	0.313	<0.5
NCOR1	RARG	0.115219	0.31	<0.5
PAX6	SIX1	0.151694	0.309	<0.5
PAX6	SIX2	0.107816	0.309	<0.5
KMT2B	CDK9	0.422679	0.308	<0.5
NCOR1	SIN3B	0.300282	0.308	<0.5
ERR2	KAT8	0.205408	0.307	<0.5
MBD3	GATA1	0.135933	0.306	<0.5
MBD2	GATA1	0.0543008	0.306	<0.5
ERR2	ASH2L	0.189703	0.305	<0.5
SIN3A	TF2L1	0.235355	0.304	<0.5
FOXP3	P53	0.158837	0.304	<0.5
NR5A2	TCF7	0.186434	0.303	<0.5
TF7L2	NR5A2	0.224451	0.303	<0.5
ZFP42	NR0B1	0.106914	0.301	<0.5
ATRX	PAX7	0.0248261	0.301	<0.5
ATRX	PAX3	0.00294775	0.301	<0.5
ERR2	ZFP42	0.0771134	0.301	<0.5
EP300	STA5A	0.540213	0.3	>0.5
SIN3A	EP400	0.564765	0.3	>0.5
SMCA4	SMAD2	0.0489505	0.3	<0.5
SMCA4	SMAD3	0.49113	0.3	<0.5
MEF2D	TBP	0.256267	0.3	<0.5
SMRC2	P53	0.0532693	0.3	<0.5
HDAC2	RB	-0.00335439	0.3	<0.5
TFE2	NDF1	0.482471	0.3	<0.5
HTF4	NDF1	0.0669975	0.3	<0.5
SMCA4	MEF2A	0.0585851	0.3	<0.5
SMCA4	MEF2D	0.296339	0.3	<0.5
STAT4	MTOR	0.127495	0.3	<0.5
STAT4	FOS	0.280271	0.3	<0.5
ETS2	ANDR	0.0172186	0.3	<0.5
SIN3B	EP400	0.313258	0.3	<0.5
STAT3	STA5B	0.642785	0.299	>0.5
TAF7L	SMCA4	0.50594	0.299	>0.5
SIN3A	CDK9	0.521013	0.299	>0.5
SPT5H	EP400	0.53944	0.299	>0.5
SPT5H	CHD4	0.509689	0.299	>0.5
IKZF1	CHD4	0.535318	0.299	>0.5
SIN3A	KDM6B	0.637028	0.299	>0.5
EHMT2	ING1	0.0474417	0.299	<0.5
KMT2B	PSIP1	0.00559497	0.299	<0.5
NFKB1	CBP	0.114798	0.299	<0.5
USF1	ASH2L	0.283201	0.299	<0.5
ETS1	SMAD2	-0.010465	0.299	<0.5
ESR1	SMAD2	0.0272119	0.299	<0.5
ETS1	SMAD3	0.38878	0.299	<0.5
ESR1	SMAD3	0.360757	0.299	<0.5
TWST1	REL	0.020387	0.299	<0.5
STAT3	REL	0.174802	0.299	<0.5
STAT1	REL	0.201785	0.299	<0.5
RAD21	SMC5	0.184353	0.299	<0.5
RCOR3	REST	0.382124	0.299	<0.5
RCOR2	REST	0.0899733	0.299	<0.5
HDAC3	E4F1	0.026648	0.299	<0.5
HELLS	RB	0.00848254	0.299	<0.5
H2B1A	SP16H	-0.00563301	0.299	<0.5
SMRC2	GCR	0.0665518	0.299	<0.5
STAT1	HDAC1	0.145203	0.299	<0.5
TLE2	HDAC1	0.0143799	0.299	<0.5
TLE2	HDAC3	0.0329779	0.299	<0.5
STAT1	HDAC2	0.0491574	0.299	<0.5
TLE2	HDAC2	0.0112684	0.299	<0.5
KAT8	HDAC6	0.0708268	0.299	<0.5
KAT5	HDAC6	0.0415374	0.299	<0.5
SPT5H	SMCA5	0.413791	0.299	<0.5
MYBA	SMCA4	0.340032	0.299	<0.5
MYB	SMCA4	0.0791981	0.299	<0.5
EHMT2	NFYB	0.00917142	0.299	<0.5
EHMT2	SIR1	0.0275206	0.299	<0.5
EHMT2	SIR6	0.0787373	0.299	<0.5
SIN3B	CDK9	0.355335	0.299	<0.5
STAT4	STAT2	0.331375	0.299	<0.5
SPT5H	ATRX	0.323159	0.299	<0.5
SPT5H	CHD1	0.252574	0.299	<0.5
SPT5H	CHD2	0.460272	0.299	<0.5
HELLS	SPT5H	0.273552	0.299	<0.5
CHD7	SPT5H	0.032429	0.299	<0.5
SIN3B	TAF1	0.257757	0.299	<0.5
SIN3A	TAF1	0.302672	0.299	<0.5
SIN3B	IKZF1	0.366777	0.299	<0.5
SIN3B	KDM6A	0.226444	0.299	<0.5
SIN3A	KDM6A	0.392077	0.299	<0.5
SIN3B	KDM6B	0.369085	0.299	<0.5
SPT5H	NELFB	0.682844	0.298	>0.5
STAT1	STA5B	0.549584	0.298	>0.5
RARA	KLF5	0.584116	0.298	>0.5
JUND	KAT2A	0.542209	0.298	>0.5
SPT5H	NELFA	0.403872	0.298	<0.5
EHMT2	KDM2A	0.0618445	0.298	<0.5
EHMT2	KDM2B	0.175215	0.298	<0.5
OGT1	WDR5	0.38931	0.298	<0.5
SRF	GATA6	0.156085	0.298	<0.5
[truncated: 100,833 more rows]
