# Supplementary material for: Weighted enrichment method for prediction of transcription regulators from transcriptome and global chromatin immunoprecipitation data
Source: Nucleic Acids Res. 2016 Apr 30;44(11):5010–21. doi: 10.1093/nar/gkw355 (PMC4914117; doi:10.1093/nar/gkw355)
Supplement: Supplementary Data [file gkw355_Supplementary_Data.zip › nar-03307-n-2015-File014.xlsx]

## Sheet: geneatlas_MOE430_20090327_norm_
Table S7. Estimated relative activities of TFs for 91 murine cell types and tissues.
Transcription Factor	mega_erythrocyte_progenitor	follicular_B.cells	stem_cells__HSC	common_myeloid_progenitor	granulo_mono_progenitor	thymocyte_DP_CD4.CD8.	thymocyte_SP_CD8.	B.cells_GL7_negative_KLH	B.cells_GL7_positive_Alum	B.cells_GL7_negative_Alum	B.cells_GL7_positive_KLH	B.cells_marginal_zone	T.cells_foxP3.	T.cells_CD4.	T.cells_CD8.	NK_cells	thymocyte_SP_CD4.	mast_cells_IgE	mast_cells_IgE.antigen_6hr	granulocytes_mac1.gr1.	dendritic_plasmacytoid_B220.	dendritic_cells_lymphoid_CD8a.	dendritic_cells_myeloid_CD8a.	macrophage_peri_LPS_thio_0hrs	microglia	macrophage_bone_marrow_2hr_LPS	macrophage_bone_marrow_0hr	osteoclasts	Baf3	RAW_264_7	bone_marrow	mast_cells	macrophage_bone_marrow_24h_LPS	macrophage_bone_marrow_6hr_LPS	macrophage_peri_LPS_thio_1hrs	macrophage_peri_LPS_thio_7hrs	bone	mast_cells_IgE.antigen_1hr	lymph_nodes	spleen	embryonic_stem_line_Bruce4_p13	embryonic_stem_line_V26_2_p16	min6	neuro2a	osteoblast_day14	osteoblast_day21	mIMCD.3	C2C12	nih_3T3
SMC5	0.849678	19.307	7.79534	7.9187	7.84888	3.75155	6.55504	10.8007	12.2449	12.0704	9.38845	5.96689	10.164	7.46303	7.66291	4.93509	2.91441	2.30368	0.956977	-1.15323	5.80955	5.67908	6.46238	11.6357	10.1556	12.9434	14.4323	16.9872	9.61888	14.6844	12.8729	9.81389	8.11185	8.29094	5.57046	4.80559	6.42168	5.65091	14.4314	10.865	-2.31127	0.501363	-4.95062	0.189128	-7.49303	-8.21833	1.75153	-0.0444406	-0.991793
RFA2	0.185504	17.2211	7.62529	7.3145	7.01829	3.47459	6.67078	11.3991	12.1512	12.2607	9.82694	7.81121	10.5907	7.53916	7.77789	8.25248	4.61999	5.36607	3.8499	2.1087	7.72387	8.17769	9.17278	10.2391	8.83654	12.1916	12.7287	14.396	7.7011	11.4458	13.1134	9.2293	7.72136	8.0029	5.77372	6.26791	8.47217	7.121	14.4676	12.1644	-4.26117	-1.95779	-6.04035	-1.54263	-6.44133	-6.01121	-0.730871	-0.652004	-2.7666
PAXI1	-0.40752	16.6661	5.16946	5.81305	5.85416	0.359084	3.51248	5.72712	7.74832	7.11549	4.75823	0.0161021	5.85456	4.2748	4.64472	0.73015	-0.824418	-1.0797	-1.25077	-4.90304	1.65291	0.599735	2.14983	12.0341	11.1387	13.7241	16.1062	18.3659	10.7183	15.2503	11.4413	10.1906	9.26998	8.61399	5.38048	2.95836	3.51455	4.94511	11.3317	8.45537	1.1462	3.86217	-3.04806	3.30118	-5.05737	-7.16031	5.98658	3.36474	3.04418
SPIB	-1.04095	16.5419	4.17653	5.1429	5.48667	-0.572517	2.73847	7.2546	8.80415	8.09054	6.36844	2.67631	5.44265	3.51172	4.08526	1.54859	-0.857642	0.717162	0.438368	-0.818496	3.59912	3.45663	5.50671	13.076	12.285	13.8002	15.6188	16.5734	10.0025	15.7466	10.7799	9.19835	9.64344	9.75197	8.29261	5.83598	4.37887	5.67981	10.99	9.82173	-0.804315	1.07495	-4.009	1.33797	-6.68147	-6.88591	2.72115	1.45374	1.19748
BRCA1	-0.385967	16.126	5.28727	5.95054	6.23184	1.02497	4.04978	6.81683	8.40427	7.92174	5.89062	2.30752	7.23918	5.33104	5.35183	2.6995	0.553621	1.5297	0.685524	-2.81074	3.70513	3.18497	4.72889	12.1134	10.8223	12.495	14.5008	16.8849	8.96824	13.3793	11.4972	9.86454	9.27456	7.76427	6.07824	4.02302	4.56901	5.67908	12.2949	9.70348	-0.791508	2.15209	-4.49155	0.785864	-4.37847	-5.1395	3.52808	1.72554	-0.140565
PAX5	-1.83382	18.7374	6.48369	6.32137	4.71824	1.48701	5.1443	10.479	12.0815	11.1822	10.4464	5.79586	8.07328	5.76285	5.96325	2.9346	1.72006	0.138584	0.518128	-2.49523	5.83273	2.96378	4.69813	10.8764	10.0899	10.8549	13.0118	14.4912	6.58734	11.4386	13.2222	10.53	9.08677	7.73486	6.22954	3.68549	7.60842	6.03772	15.6266	14.3179	-0.714042	1.2125	-5.91832	-0.462755	-3.98348	-3.87349	3.41695	1.33481	-1.28665
CHD1	-1.68779	10.0946	3.73477	2.55639	2.23429	0.0666612	1.56477	3.8482	4.72377	4.54685	2.04323	1.63806	4.68158	1.45797	1.42425	3.0824	-0.317489	2.3549	0.507458	-3.01039	0.184025	2.00198	1.80099	4.89152	4.90827	7.3266	6.85625	7.75838	7.52283	7.23648	8.54967	5.88766	3.34018	3.7672	3.2903	1.70749	5.05792	4.39904	8.18639	6.30841	-1.95937	-0.0224701	-3.35458	0.769595	-4.39716	-5.39953	1.68731	1.08038	1.24105
PO2F2	-1.4801	7.9908	1.18106	0.876183	0.184658	1.17846	2.12408	4.853	5.25643	5.03741	4.52321	3.57924	2.88327	2.25614	2.5685	1.99463	1.52127	-0.553833	-0.415136	0.0319542	2.05208	0.927242	1.78544	2.55697	2.26715	1.98542	2.07309	2.19274	1.63954	1.65187	4.12201	2.32925	2.50855	1.52098	1.19167	0.402682	2.43214	0.708324	5.15163	5.22769	-1.04429	-0.699606	-1.31258	-1.64875	-3.50315	-3.43514	-0.950433	-1.63668	-1.47835
GATA3	-1.12464	6.38889	4.95755	4.17614	3.30461	4.4642	7.78808	2.56995	3.07492	3.08219	1.02188	0.79346	9.16503	8.87182	8.34498	7.78151	8.2036	5.38163	4.44719	-0.678077	4.0174	4.17413	3.8551	6.38999	5.60125	7.58504	7.38234	8.2914	5.39696	4.57216	8.58788	8.80269	4.6093	5.11916	3.97301	3.38531	4.88537	7.7385	9.32363	6.68546	-1.75387	0.383064	-4.96712	-1.5318	-1.63613	-1.75949	0.391827	-0.424332	-1.37873
FOXP3	-2.39863	17.3341	7.29133	5.46028	3.52349	7.77007	12.3679	8.74244	10.1065	9.98625	6.42274	3.16524	15.9342	16.0039	15.2032	10.8163	11.9316	3.94253	2.76491	-2.6064	4.38698	3.65602	4.44795	9.14269	6.32452	8.82002	9.16212	10.3409	8.7916	7.92722	9.87372	12.5497	6.30938	6.18613	4.78561	3.52033	3.5709	7.74317	15.0064	11.6518	-4.32288	-2.39636	-8.34284	-2.57496	-7.39054	-8.4512	-1.71698	-2.42482	-3.5643
FOXO1	-5.4244	13.3314	2.47716	0.372695	-1.6847	2.95385	5.38785	3.6095	5.0525	5.17341	1.02118	-4.30561	7.32096	8.1397	7.76399	4.43013	3.67817	-0.451862	-2.94253	-10.4863	-2.37605	-3.50168	-2.73056	7.95872	3.54371	4.61437	6.10472	8.80341	4.18711	4.89957	7.73159	9.21712	2.63182	-0.813433	1.50056	-2.24377	0.717101	2.39377	9.04951	6.32641	-4.14899	-0.14234	-4.82454	-0.0221936	-7.07686	-8.57828	-0.152057	-0.314348	-2.34999
ASCL2	-2.4574	7.77791	2.02923	1.79916	1.36098	4.01965	6.02573	1.98733	3.05903	2.54412	2.059	-0.481054	5.79247	6.48035	6.01455	1.85735	4.17055	0.2291	0.586046	-1.42781	2.70443	1.3641	1.28279	6.32632	5.0893	5.81867	6.96473	8.22371	4.36332	5.12634	5.994	6.67941	5.07106	3.3525	3.815	1.45418	2.21713	4.11598	8.14094	7.48143	-2.1298	-0.96548	-1.30241	-0.310551	-4.2528	-3.82235	-0.69166	0.0518333	-1.82038
MAF	-3.52647	8.21043	4.92161	3.21902	2.26164	0.0717682	4.3702	-0.198666	1.0403	1.0424	-1.83657	-4.18525	8.01196	6.37841	5.7825	3.76727	2.62477	1.01861	-0.155172	-5.72547	-0.0917525	1.16725	1.02723	9.76522	11.1185	12.3131	13.237	15.2714	6.76434	9.82972	8.49661	8.51501	8.46948	8.2995	5.0376	4.6013	2.93074	5.21432	10.491	6.20727	-1.86213	1.86257	-4.5824	0.626448	-0.482091	-1.40276	4.40034	4.42212	2.14808
STAT4	-1.62137	9.05538	5.93973	4.60908	3.82888	0.289839	5.532	0.6525	2.09908	1.97588	-0.887112	-2.91262	9.29079	7.14674	7.19934	6.2847	3.88525	2.73199	2.17046	-3.94004	2.14158	3.54638	3.27833	10.1771	10.8787	13.615	13.4857	16.0509	8.26886	10.9344	9.13363	9.10579	8.78411	10.6713	6.7558	8.08299	3.83705	7.64841	11.4874	7.23454	-0.387728	3.08853	-6.18344	-0.258089	-0.423322	-2.43583	6.28884	4.76876	2.77462
STAT3	-2.70169	12.9822	6.72985	5.01943	3.77897	0.677902	6.62793	1.16159	3.20607	3.04546	-0.870193	-4.86541	11.0959	8.89258	8.68784	6.15994	3.91675	1.34796	-0.400225	-7.63378	0.255476	1.19781	1.7669	11.7728	12.1737	15.4105	15.6248	18.147	10.2932	13.2493	9.672	11.701	9.40682	11.2145	6.1657	6.92545	1.615	7.43541	12.9179	7.85299	-0.803035	3.16233	-7.42527	0.280621	-3.89945	-7.16227	7.14409	4.17229	2.12031
IKZF1	-1.82604	11.5261	6.04818	5.64828	5.02444	1.37531	2.50444	0.797648	2.50288	2.34699	-0.470154	-5.4507	4.29857	2.94849	3.32146	0.843751	-1.47954	1.10586	-0.134317	-7.67479	-1.69535	-2.757	-1.47322	12.9068	10.732	11.8027	14.8854	18.6754	10.8315	14.0412	10.2578	11.4526	7.99829	6.25414	4.48384	1.90152	2.35687	5.78923	9.37316	5.37931	-1.09779	3.32166	-4.68095	2.81532	-2.0086	-4.16832	7.56703	6.22714	3.48673
IRF4	-1.63429	12.0147	6.09209	5.15891	4.34382	0.214197	5.41257	0.558085	2.35581	2.31774	-1.31641	-5.43967	8.58985	7.45951	7.43723	3.41652	2.20463	0.515198	-0.890492	-8.75262	-0.882633	0.257537	0.405832	12.4245	11.7601	13.9966	15.9924	18.9436	9.71925	14.7997	9.2636	10.4499	8.70903	8.97814	4.63661	4.9455	1.06208	5.39509	11.1066	6.38046	-0.636032	3.68828	-4.95893	2.56167	-2.74943	-5.0403	8.17672	5.60728	3.92341
BATF	-2.4397	10.7058	4.63151	3.88931	3.38104	0.132912	4.88501	-0.662607	1.12701	1.08791	-2.83669	-6.41139	8.10674	7.1189	6.95374	3.04826	1.91695	1.15284	-0.0563391	-9.72547	-2.31767	-0.953598	-1.11182	11.0334	10.6499	12.4335	13.8804	17.0633	10.0228	12.9028	8.16711	10.3211	7.23507	7.3944	4.16665	3.06527	0.449723	6.42722	9.60242	5.15948	-0.1608	4.28621	-4.18914	2.53807	-2.61481	-5.23668	7.65346	6.91969	4.89223
PEBB	3.19844	8.69626	4.04691	4.4231	2.98835	3.66238	3.62457	-0.0784155	0.777755	1.00563	-1.6212	-5.086	4.06352	4.01155	3.92557	2.22554	1.04222	1.68998	0.255775	-7.0104	-2.89576	-3.7919	-3.39444	5.33148	3.62977	4.41763	6.66801	9.20612	9.94409	7.73586	9.023	9.49138	0.893719	0.115799	-0.921138	-3.07251	2.75321	4.53607	4.20807	2.99501	-0.278735	1.92094	-3.29323	3.21606	-6.06422	-8.17654	2.88417	2.40338	2.66436
ELF1	2.32115	16.4997	5.88305	6.40211	6.66531	6.30635	10.4825	4.61822	6.27942	6.32066	2.95323	-2.78198	10.4382	12.5959	12.7609	5.07268	6.74738	-0.864372	-1.07204	-7.44822	-0.377575	-1.74191	-1.34875	11.2803	8.32997	9.8371	13.3052	15.3084	11.8163	14.4355	7.52473	11.2168	5.45465	5.7338	2.13033	1.25538	-1.14574	4.15173	8.89632	4.74551	-0.0177442	2.70832	-4.48652	0.708393	-7.24883	-10.6313	5.08791	1.21359	1.82412
RORG	-2.10586	8.79343	4.1671	2.78795	2.07859	1.55294	4.08984	-0.104385	1.25411	1.19948	-2.00239	-4.84674	7.27778	5.72841	4.98681	3.434	2.56703	0.676196	-1.27423	-8.09908	-2.54524	-0.976177	-1.54456	6.83633	5.34999	7.39318	8.10308	10.125	6.89457	7.63626	5.23415	7.92551	3.43873	3.54704	2.25298	0.371911	-0.756481	4.22702	7.32711	4.05195	-1.14031	2.35365	-4.03211	1.11525	-4.37784	-6.59686	4.59654	3.98474	2.01108
ETS1	-0.999684	16.7128	5.19427	4.83761	3.54975	2.7579	6.97737	4.42799	6.30133	6.12289	2.00609	-2.67729	8.91008	9.04933	9.22651	3.97253	3.60809	1.84556	0.868164	-8.49189	-0.248622	-0.916473	0.00567528	12.655	10.4637	11.6703	13.8998	16.4736	11.2215	13.0855	11.548	13.5311	8.14092	6.89932	4.8676	2.61919	2.93661	7.88187	11.5956	8.37066	-2.5549	1.28605	-5.92364	0.705327	-7.88441	-9.75795	2.98576	1.79888	0.0483456
RUNX3	-1.66524	13.6694	4.84753	5.19656	4.9633	0.625692	5.30426	2.0486	3.60816	3.50223	0.0791396	-4.57469	6.56338	6.93201	8.05612	7.14232	1.58727	1.34371	0.404283	-6.17225	1.69343	-0.0146543	1.50206	13.4525	11.3949	12.7508	15.4624	18.1326	11.3118	15.0234	9.91853	12.3869	8.26522	7.11255	5.29005	2.62713	1.79048	6.78813	9.72424	6.64725	-0.498898	2.70018	-4.6827	1.65679	-5.50515	-7.48068	4.72177	3.75763	2.68018
RCOR1	-5.5205	6.6672	0.472189	-0.170632	-1.01383	-4.95484	-1.96359	0.343515	1.33828	0.959759	-0.565227	-2.14182	2.2441	-0.267455	-0.389693	0.0824387	-3.0475	1.81222	0.814366	-2.96416	0.516439	1.85929	2.35659	9.50262	9.39239	9.73584	9.74426	11.479	4.58594	7.544	7.70566	7.08656	7.74414	6.99591	6.64004	4.61653	3.50788	5.5958	7.88778	6.89358	-1.55928	1.32379	-2.51163	1.25321	-0.914575	-0.242005	2.51785	2.62858	-0.0491571
ZKSC1	-2.03145	3.50936	1.14642	0.984106	0.258139	-2.33683	-0.696927	0.401173	0.730935	0.434451	0.271613	-0.857064	0.787329	-0.121094	-0.410852	0.18006	-1.6348	0.663074	-0.143874	-1.43203	1.84499	1.35967	1.90854	4.24792	2.83593	3.88728	3.86309	4.53836	2.61771	3.02122	2.81508	3.62906	2.90003	2.89702	2.3847	2.4257	0.464804	2.11719	4.16759	3.99371	-1.30926	-0.824088	-2.47774	-0.390001	-0.530323	-0.127989	-0.447114	0.0967326	-1.48119
TBX21	-6.6067	8.64062	3.04394	0.137507	-1.30943	0.021212	5.31962	1.72044	2.55526	2.37625	-0.130091	-1.04256	8.71866	7.9708	7.52031	8.76193	5.87207	4.67543	2.98749	-3.42954	2.96077	4.11327	3.57507	8.28663	6.9422	8.63806	8.31594	9.86968	4.05355	4.98113	8.16789	8.33736	6.04789	5.93567	5.83652	4.77173	3.38876	7.82567	11.6527	9.72416	-5.29721	-1.62209	-5.96936	-0.0239904	-3.00734	-2.79902	1.95649	1.94124	-0.505869
STA5B	-4.70165	12.0119	6.36716	4.70567	3.32479	-1.73306	4.98609	2.88486	4.22128	4.2077	0.659233	-1.53824	11.4704	8.33496	8.22175	6.7742	3.7807	4.53583	3.4173	-2.97964	4.2888	6.8122	8.02269	14.6817	14.1883	16.7167	16.5222	19.5448	9.27404	12.747	10.5102	13.5997	12.8207	13.6782	9.94832	10.884	3.84064	10.0128	15.2391	10.9097	-4.57431	-0.988485	-10.4259	-3.46564	-4.22201	-4.40121	3.44841	1.17848	-0.97736
BACH2	-4.39329	3.61607	2.30223	1.14314	-0.490784	-0.17905	2.28796	-0.165271	0.350104	0.637529	-1.81419	-1.76275	5.76641	4.28442	3.86303	3.72421	2.31536	2.54369	2.05979	-2.46821	0.934441	1.74582	1.82946	6.40724	7.75201	8.09619	8.08607	9.18177	2.93689	4.07662	6.12677	6.06322	7.11206	6.19184	4.63795	4.86589	3.52667	4.84078	6.85093	4.97413	-4.0296	-1.68638	-5.14078	-2.66723	-2.51355	-1.81196	-0.61231	0.569089	-1.54235
MAFF	-4.58175	0.0142242	0.307251	-0.0869852	0.201853	-5.73224	-4.85798	-2.21512	-2.1227	-2.17055	-2.83015	-2.07566	-0.263644	-2.91213	-2.93827	0.817361	-4.45824	2.39139	1.78059	2.53567	0.904108	1.87485	3.51255	10.2011	11.0599	10.3842	10.0826	10.8538	-0.0484817	5.05518	6.22444	4.38239	11.1987	10.1491	9.70702	8.70859	5.24419	4.07331	5.34794	3.8573	-3.31921	-1.46873	-3.94375	-4.58492	1.64715	4.73243	-2.64117	-0.353115	-2.3385
STAT2	-4.42998	7.24121	2.94274	1.73379	1.94165	-5.72012	-0.289196	-1.00761	0.809442	0.793217	-2.35792	-3.96197	3.38361	1.04539	1.58509	2.12304	-2.25489	0.177763	-1.70922	-0.628129	1.50263	3.43593	5.98525	15.8775	15.1208	20.1392	19.5757	20.3984	2.56301	14.8287	8.45977	6.66282	17.358	21.1106	12.5242	21.442	2.84782	3.73892	10.0413	5.93494	-8.07402	-4.95433	-10.6122	-4.41852	-2.24888	-3.49663	4.55458	-2.03475	-2.20331
STAT1	-6.78567	10.6117	4.87397	4.04963	4.74462	-6.78586	-1.14634	-1.21351	0.840809	0.924132	-3.41964	-5.48848	4.99938	0.487914	1.08781	2.98194	-3.82227	1.4919	-1.25301	0.913093	1.18471	3.87176	8.55491	24.5596	24.3014	28.459	28.9024	31.2886	7.27742	22.0684	14.4534	10.8939	24.3693	26.9843	18.4842	24.4137	7.6724	6.59874	15.5427	10.3273	-7.57459	-3.77018	-12.8717	-5.5298	-1.27123	-0.555439	3.9254	0.0600954	-0.652814
IRF1	-7.1581	11.6956	5.92061	4.89498	5.70907	-5.72162	0.0312106	3.06398	4.78292	4.82047	1.48457	1.03912	7.04485	2.25573	2.84527	6.43316	-1.35209	5.59897	3.71626	6.76647	6.71035	10.5634	14.594	23.7688	21.8972	26.2917	25.1237	27.6159	5.87902	19.171	15.4979	12.3968	23.849	25.7406	20.9976	26.0781	10.217	10.1444	18.1639	13.4803	-10.5116	-7.54322	-13.965	-8.07857	-2.87567	-0.581273	-0.506544	-2.68971	-4.53158
STAT6	-7.61688	10.31	3.67042	2.92885	3.4685	-4.69216	-0.313258	0.710599	2.38973	2.3054	-1.50199	-2.06761	6.01942	2.14321	2.46638	4.15889	-1.51458	5.5936	4.207	1.6599	3.21654	5.38909	9.35335	22.9596	21.61	23.0276	24.0822	27.0476	6.79235	17.776	13.6714	13.638	19.5909	19.45	17.3432	16.1733	8.26474	9.93029	16.0187	11.3014	-6.9216	-4.09286	-11.9082	-5.6867	-2.64382	0.342522	-1.21789	-0.415319	-2.66969
NFAC2	-4.2174	4.75257	1.49462	0.965494	1.13682	-2.14393	-0.272723	2.14074	2.59122	2.74545	1.47593	1.55648	3.21428	1.35967	1.22719	3.1189	-0.105894	5.02936	4.82223	3.56631	4.37962	5.57487	7.88693	10.0418	9.6526	10.5042	9.92767	11.693	2.54583	8.36137	6.31974	7.00109	9.83179	9.18899	9.2702	8.5932	4.52495	9.01658	7.00217	6.44897	-3.76358	-2.71563	-4.90572	-2.86909	-1.70969	0.079533	0.0353218	0.346916	-1.3041
JUNB	-12.7339	6.22501	0.81914	-0.406848	0.821404	-8.82968	-4.62996	-1.14047	0.142448	0.289594	-3.24087	-2.94133	3.47248	-1.27666	-1.53501	4.3904	-4.91685	7.15348	5.64953	4.53267	3.75942	7.67453	11.0628	25.5102	23.58	25.3034	23.6847	26.9783	3.52277	16.2034	13.1985	12.0069	23.74	22.9492	23.508	22.3753	9.52377	12.8589	14.9998	10.8893	-10.307	-6.28197	-13.6948	-6.92638	0.321082	3.12908	-1.21431	2.69628	-1.99656
IRF2	-0.48879	3.94801	2.09082	0.392566	-0.882107	-1.74648	3.08935	0.998192	1.80524	1.51347	1.22379	0.652351	3.03973	3.3678	3.88632	0.732601	2.83829	-1.35515	-0.976101	-0.165938	1.40341	2.19659	3.34705	3.86955	4.13681	6.21664	6.46206	5.81941	-0.528263	4.75778	1.86736	2.00837	6.13268	8.27299	3.2438	9.78851	0.36111	0.0279076	5.24139	4.72396	-4.82342	-4.95739	-4.1845	-2.94034	-0.0520078	-0.158972	2.32081	-4.80769	-4.05136
HXA9	-0.317043	2.27623	3.32762	2.73821	2.96202	-0.0462725	0.578263	1.573	1.83391	1.67434	1.64257	1.98869	2.23488	1.37011	1.7486	2.75297	0.830343	2.80815	2.29715	2.3537	2.00382	2.95256	3.05131	5.01901	3.88086	3.53792	3.83656	3.76708	1.29296	1.89945	4.43933	3.81723	4.48281	3.19028	4.73314	2.92591	4.06788	3.58099	3.38288	3.27914	-3.9911	-3.17097	-2.96395	-3.9263	-1.63491	-0.556533	-2.54508	-0.814865	-2.07321
IRF8	-5.32716	9.92872	5.57412	4.65243	4.59051	-3.99046	2.55224	6.75867	7.43692	7.40669	6.5966	6.64533	7.5947	3.6745	4.28887	7.64168	2.23686	4.64118	3.00036	11.4933	11.52	14.4602	17.2466	17.1302	17.1186	21.3943	20.0183	20.2973	0.79425	14.3173	13.3361	6.39633	20.7	22.5494	17.2688	23.0811	11.1386	5.97947	18.075	15.4337	-11.9225	-11.5782	-11.3333	-9.5149	-2.69044	2.4524	-3.84398	-7.90843	-9.81184
REL	-3.41278	4.25895	2.29679	1.65619	1.15026	-3.32331	-1.25724	1.556	2.17767	2.05959	0.931752	2.22526	3.32015	0.181035	0.3821	2.49818	-0.977952	3.40572	2.57333	3.95129	4.41695	6.43722	8.02985	8.78642	10.9642	12.5175	8.73265	9.22775	2.25928	6.82333	6.27025	5.34134	11.3772	13.4032	11.6356	13.4641	4.84449	6.10764	8.60548	7.26968	-4.4076	-3.54185	-7.20199	-3.13406	-0.10425	0.981473	-0.42275	-1.78002	-2.82801
RELB	-6.51575	7.5298	2.0189	0.680503	0.521862	-3.82946	0.456641	4.11916	4.98546	4.84942	3.20716	3.86356	6.22579	2.34818	2.56756	5.35994	0.779298	4.31648	3.50162	5.82256	7.23172	11.178	13.2815	13.0799	13.5104	16.8113	13.3307	13.9116	2.46762	9.6119	8.13822	6.31219	15.3077	17.2719	15.76	17.4267	5.85243	8.17221	12.9352	10.1567	-6.81701	-5.3338	-10.3301	-5.8909	-1.7495	-0.246307	-0.823058	-1.73	-3.84392
NFKB1	-5.5399	7.11108	2.56336	0.401107	-1.24869	-4.994	-1.25149	3.30871	4.39304	4.11271	3.13282	3.02601	5.16714	0.616152	-0.0924861	2.53534	-0.819602	2.06861	2.10131	5.26298	5.00008	8.25766	9.70631	10.613	11.3362	15.3926	10.9848	10.9042	1.62877	7.95644	6.51856	5.79606	12.2989	14.6521	14.7014	14.2448	4.45009	7.68708	9.7506	9.02127	-4.69345	-3.39351	-6.58476	-2.38459	0.117662	0.446069	-0.0437933	-1.48833	-2.77901
LMNB1	0.403934	0.219594	0.770535	0.577528	0.272734	0.183261	0.0725208	0.0693457	0.24088	0.172136	-0.161318	0.218449	0.506863	0.570841	0.545655	0.609578	0.109997	-0.257578	-0.443552	-0.0850544	0.022705	0.0501898	0.00371082	0.01173	-0.0547617	-0.167092	0.0402616	0.274489	0.0901008	-0.165867	0.128639	-0.223344	-0.269446	-0.32977	-0.220863	-0.563107	-0.293272	-0.562088	-0.275627	-0.635153	-0.543876	-0.266647	-0.512718	-0.176697	-0.0981964	-0.017233	0.207359	-0.470502	0.107349
SUV91	0.895102	1.19975	0.740113	1.74036	1.42735	0.326265	0.976227	1.25532	1.57882	1.42648	1.72394	1.55969	1.10857	0.984447	1.15774	1.85167	1.36896	1.78757	0.99245	2.5551	1.84549	1.10786	2.0422	3.07817	2.68051	2.07011	2.47848	2.48509	0.383143	1.57976	1.89005	1.24508	2.51459	1.9045	2.57496	2.26956	1.55609	0.837879	2.64347	2.68819	-0.117474	-0.358901	-0.613661	0.155673	-0.153188	0.371783	-1.42617	-0.40336	0.0490728
SUV92	1.60093	2.22159	1.06609	1.54412	1.82302	0.941939	1.27948	1.97467	2.20469	2.20691	2.772	1.7413	1.49947	1.1416	1.42178	1.86347	1.19963	1.17601	0.701004	1.1762	1.3128	0.644492	1.32513	1.09349	1.17	0.573332	1.20481	0.628756	1.08684	0.438516	1.61732	1.37535	1.21452	0.138474	0.466652	1.02827	1.24889	0.464827	1.99446	2.00359	0.23146	0.231506	-1.6169	-1.21271	-0.179137	-0.352899	-0.267048	0.101137	-0.261285
STA5A	-9.15084	1.48098	-0.597306	-2.91395	-3.74841	-8.24208	-3.86158	-6.39569	-5.36042	-5.12313	-8.15662	-9.86973	1.69051	-0.704313	-1.09964	-1.17607	-4.51497	-0.752638	-1.95406	-9.76978	-5.64924	-3.33819	-3.30598	8.13416	9.082	8.83133	8.0358	11.6335	2.02178	4.99367	2.99379	7.01675	6.66066	7.0523	4.83365	5.48929	-0.773704	4.12462	7.40641	3.32402	-1.38084	2.67309	-8.62355	-2.24929	4.91559	3.36487	7.93224	6.97449	4.33984
NR1H2	-2.69169	1.38921	-0.959728	-1.27625	-0.999777	-3.40573	-2.17168	-1.68787	-1.41153	-1.45078	-1.51878	-2.07095	-0.771759	-1.42835	-1.25414	-0.553985	-2.74051	-0.50731	-1.22034	-1.51137	-1.14953	-1.31655	-0.378208	3.49875	2.75235	3.12479	3.22492	3.93101	1.92843	3.90845	1.60821	2.07607	3.02216	2.2368	3.05581	1.78457	0.750767	0.657108	2.32833	1.84429	-0.766159	-0.0334631	-1.97676	0.32584	-0.175197	0.139276	0.799135	0.371348	0.75454
MAFK	-5.823	1.08786	-1.20653	-2.13523	-1.83191	-5.91003	-5.47233	-3.07885	-2.71319	-2.87419	-4.14707	-4.82016	-1.62353	-4.26247	-4.47343	-2.80697	-6.43021	-1.18541	-2.26309	-3.51954	-1.78831	-0.851032	-0.184495	6.43225	10.0981	8.01373	7.97867	9.03407	1.44512	4.21797	4.92592	2.26338	7.50979	6.56037	5.48217	4.26279	3.439	1.15806	5.05913	3.20453	0.960238	4.18213	-0.90439	-0.578326	3.01463	4.26409	2.46866	3.31514	1.23511
NFE2	-0.589304	-2.62123	-1.11679	-0.446318	-0.345098	-4.23453	-4.8422	-4.86145	-4.45637	-4.32063	-6.64853	-5.46504	-3.11088	-3.64116	-3.45882	-2.50934	-5.05255	0.758162	1.15993	-2.8745	-3.46578	-2.32808	-2.54714	4.80603	6.85872	4.56701	4.83745	5.59602	2.35907	3.22918	4.63823	4.5396	6.05499	4.02006	3.61652	3.56567	2.6846	3.50248	-0.866338	-0.669714	0.22575	2.30272	-0.617198	0.317797	-0.371327	-0.367658	1.03969	2.9691	1.7294
NCOR1	-12.4781	-1.29602	-5.32153	-6.2359	-3.87168	-13.1283	-11.6873	-10.5695	-9.2821	-9.16696	-12.3319	-14.0193	-6.98589	-9.29129	-9.44671	-6.74568	-13.6029	-2.78045	-4.62687	-6.97186	-8.41241	-6.87707	-3.82018	17.6253	16.399	13.2338	13.8521	18.441	0.599928	9.65659	5.41023	6.15486	14.7361	11.4665	12.7229	9.41621	1.67124	2.36536	6.60149	0.769371	-5.1555	-1.77058	-10.2262	-3.60434	2.77771	4.34243	1.70663	3.20561	0.551848
CEBPA	-9.12094	-0.143424	-2.09025	-1.52644	1.67878	-11.9052	-10.7122	-10.0915	-8.56841	-8.4793	-11.681	-13.6784	-6.44142	-8.52689	-8.41252	-7.2236	-13.9659	-1.78877	-2.8742	-3.42311	-7.57597	-6.01792	-2.26716	19.6002	18.2579	15.4746	16.5207	22.4129	4.95843	12.9277	9.63072	7.16669	16.0311	13.2793	13.1429	9.86038	4.37823	3.94082	6.29808	1.10263	-2.54156	1.13386	-6.72201	-0.772792	3.30826	3.36011	4.3324	4.94525	3.18227
NR1D2	-7.95029	-0.362635	-3.34533	-3.61915	-2.30844	-11.1362	-9.66253	-8.38811	-7.28912	-7.30633	-9.72054	-11.6803	-5.93865	-7.63691	-7.82487	-6.00426	-11.6125	-1.89311	-3.27121	-6.55825	-6.66323	-5.24454	-2.97946	14.1717	13.4867	11.7911	12.9547	16.0994	2.56013	13.2595	4.7491	5.17071	10.7861	8.74063	9.72971	6.31661	0.132553	2.56497	3.97941	0.180458	-3.51349	-0.52719	-6.82126	-1.63663	0.555765	1.28181	4.45021	3.76854	1.25065
NCOR2	-6.37832	1.66873	-2.05567	-2.06443	-0.251798	-10.1647	-8.52104	-7.19191	-5.78769	-5.93511	-8.53609	-10.9164	-5.60627	-7.36514	-7.08902	-5.89518	-11.4284	-3.10932	-3.95799	-4.70254	-5.78321	-4.27025	-1.76735	14.7664	14.0253	12.9695	13.6731	17.758	2.88852	11.8002	6.69538	6.01562	12.0619	10.0048	10.1802	7.57083	2.06126	2.47224	5.15674	1.17086	-1.6792	0.937486	-5.76196	-1.40944	-0.224692	0.611557	3.86202	2.04107	-0.23673
CEBPB	-11.3441	-4.08067	-4.48316	-4.46037	-1.15884	-14.3293	-13.4826	-13.2547	-11.8424	-11.6785	-15.017	-16.3656	-8.80042	-11.1776	-11.2275	-9.07145	-16.546	-2.46494	-3.78595	-5.40586	-10.3477	-8.00639	-5.00785	16.281	17.0285	12.9306	13.3493	19.6804	3.39804	10.0736	8.21707	4.98899	13.971	11.5272	10.8002	8.23999	4.48119	2.747	4.87188	-0.503636	-1.65047	2.67321	-6.11888	0.360997	8.48543	7.65613	6.34326	8.54714	6.73011
BCL6	-6.27355	-2.4781	-3.90645	-3.99914	-2.79906	-11.5562	-9.92634	-10.3853	-9.25197	-9.21244	-11.6715	-14.2959	-8.37154	-8.61963	-8.41157	-8.55538	-13.1288	-5.14409	-5.91821	-11.0487	-9.61425	-8.71743	-8.03083	9.39498	8.95885	6.94111	7.77113	11.5073	0.865831	6.54842	1.55635	3.92359	6.54134	4.54315	4.52145	2.5479	-3.53524	-0.440864	-0.107119	-3.96893	-0.402711	3.13015	-2.4775	0.824245	1.52165	0.817587	8.80667	4.13035	2.91562
TEAD2	-1.22768	-1.33866	-1.16084	-1.55162	-1.49204	-2.21857	-1.86233	-1.70116	-1.61792	-1.69364	-2.19732	-1.98135	-1.47612	-2.47606	-1.61884	-0.813496	-2.38527	1.22448	0.885136	-0.366606	-1.83915	-1.1558	-1.03567	2.13195	1.9303	2.56894	2.75753	3.02485	0.747043	0.691862	1.7818	2.10247	2.62351	2.43178	1.81692	1.73629	2.20775	1.45767	0.664956	1.00723	1.07624	2.02951	-2.26801	-0.0835023	2.36417	2.32405	2.62691	2.07396	1.25446
TLE3	-0.798463	0.620553	0.109729	0.534357	0.480811	-1.6416	-0.634955	-1.29046	-0.988279	-0.849066	-1.43515	-1.64949	-0.731141	-0.634805	-0.23757	-0.545833	-1.99728	0.300756	0.536936	-1.3534	-0.850514	-0.946395	-0.344439	2.98979	1.74424	3.0251	3.09334	3.63413	1.78741	1.98718	1.82785	2.72112	2.84318	2.44545	1.76614	1.47044	1.20247	1.72298	1.61938	0.713521	2.63803	3.52571	-2.37149	0.744747	1.35046	1.61819	0.89451	0.362421	-0.35156
TLE4	-0.798639	0.620689	0.109753	0.534475	0.480916	-1.64196	-0.635094	-1.29074	-0.988496	-0.849252	-1.43547	-1.64986	-0.731301	-0.634944	-0.237622	-0.545952	-1.99771	0.300822	0.537054	-1.35369	-0.850701	-0.946602	-0.344515	2.99044	1.74463	3.02576	3.09401	3.63493	1.7878	1.98762	1.82825	2.72172	2.8438	2.44599	1.76653	1.47077	1.20273	1.72336	1.61973	0.713678	2.63861	3.52648	-2.37201	0.74491	1.35076	1.61855	0.894706	0.3625	-0.351637
TLE1	-0.798639	0.620689	0.109753	0.534475	0.480916	-1.64196	-0.635094	-1.29074	-0.988496	-0.849252	-1.43547	-1.64986	-0.731301	-0.634944	-0.237622	-0.545952	-1.99771	0.300822	0.537054	-1.35369	-0.850701	-0.946602	-0.344515	2.99044	1.74463	3.02576	3.09401	3.63493	1.7878	1.98762	1.82825	2.72172	2.8438	2.44599	1.76653	1.47077	1.20273	1.72336	1.61973	0.713678	2.63861	3.52648	-2.37201	0.74491	1.35076	1.61855	0.894706	0.3625	-0.351637
TLE2	-0.798639	0.620689	0.109753	0.534475	0.480916	-1.64196	-0.635094	-1.29074	-0.988496	-0.849252	-1.43547	-1.64986	-0.731301	-0.634944	-0.237622	-0.545952	-1.99771	0.300822	0.537054	-1.35369	-0.850701	-0.946602	-0.344515	2.99044	1.74463	3.02576	3.09401	3.63493	1.7878	1.98762	1.82825	2.72172	2.8438	2.44599	1.76653	1.47077	1.20273	1.72336	1.61973	0.713678	2.63861	3.52648	-2.37201	0.74491	1.35076	1.61855	0.894706	0.3625	-0.351637
SPT5H	-0.162527	5.62574	0.959694	2.05723	2.72876	-4.54292	-3.49496	-5.1161	-3.45857	-3.58761	-6.6382	-11.8428	-3.40281	-3.50855	-2.7504	-6.66102	-8.93771	-5.54999	-6.62828	-14.6446	-9.24252	-9.49963	-9.61717	8.20625	8.41796	7.48871	11.261	14.4927	8.74612	12.6288	2.92599	5.1714	2.84223	1.59876	-1.27584	-3.85412	-4.73256	-0.997976	-0.57188	-3.86462	8.07215	12.5191	1.14259	7.63725	0.44188	-3.42193	12.052	8.76462	9.00379
HCFC1	0.477557	4.35779	0.287401	1.67838	3.03751	-4.44455	-4.5962	-7.39483	-5.75823	-5.55791	-9.2339	-14.6823	-4.95239	-4.59291	-3.76602	-6.81706	-10.0103	-5.29041	-6.66153	-15.3362	-11.016	-11.181	-10.6111	10.4475	9.27146	8.79905	12.8552	16.1499	9.71777	15.0371	2.03078	6.25408	3.67656	2.75342	-0.495747	-3.45398	-6.88506	-0.956909	-3.54135	-7.21244	4.8882	9.16368	1.69471	7.05876	-1.69535	-5.9087	12.055	9.39634	9.81933
MXI1	1.02147	4.19776	0.954946	2.34429	2.76538	-4.28615	-3.2836	-5.284	-3.68823	-3.86943	-6.33226	-11.1899	-3.09605	-2.80007	-2.25507	-5.64076	-7.99197	-2.63379	-3.0708	-12.2121	-7.70281	-7.81473	-7.67879	9.74464	9.70679	8.96468	12.2206	15.1005	9.23774	13.521	3.1683	6.84603	4.92591	3.68307	0.76555	-1.92016	-4.68882	2.18093	-0.707052	-3.82277	3.51138	7.2957	1.42278	7.35411	-0.320659	-3.39947	9.79836	8.62119	8.10145
KLF1	2.92955	3.44104	-1.43073	-0.329824	0.733433	-2.93039	-5.20597	-8.25467	-6.84726	-6.52863	-10.7949	-15.3239	-5.96834	-5.85911	-5.51027	-5.78778	-10.2291	-4.94839	-7.4073	-15.0597	-13.753	-12.642	-13.2881	3.91066	2.51425	3.1387	6.35031	8.91153	7.94157	9.14236	7.81775	4.78527	-1.75859	-2.68859	-4.47889	-7.83382	-0.643407	-2.02997	-5.1807	-6.06119	3.45377	7.27089	1.74242	6.77162	-4.56254	-9.27593	8.99238	7.92746	7.92522
CBX8	1.29572	2.75586	-0.48548	0.843703	2.59451	-1.39808	-2.5454	-4.88805	-3.82469	-3.974	-5.57413	-7.72271	-3.54992	-2.85636	-2.64029	-3.68988	-5.64538	-3.62165	-4.81271	-7.22713	-7.24478	-6.79852	-6.87815	4.00873	3.03969	2.3063	4.6686	6.28024	6.04371	7.63016	2.98403	2.53186	0.242372	-0.578394	-0.946776	-3.61138	-1.73877	-1.41582	-2.6554	-3.88975	4.54503	6.47071	2.54882	5.43863	-3.18337	-5.50337	6.67121	4.70258	5.07511
GABPA	3.06406	3.55475	-0.622103	1.26363	3.20378	-0.713182	-2.1981	-4.82029	-3.68638	-3.68453	-6.18315	-9.89372	-3.22476	-2.57332	-1.98713	-5.45529	-6.00383	-5.90561	-5.63951	-11.7854	-8.99945	-8.96507	-9.10644	4.7602	3.17872	3.24155	5.42367	7.4806	8.28505	9.27389	-0.324757	3.38142	0.364129	0.741066	-2.12405	-3.0011	-6.24677	-2.2743	-6.1342	-7.33609	6.01339	8.33159	3.02449	5.94179	-2.94376	-6.91034	7.93293	6.14137	7.39772
KAT2A	1.50305	5.16381	0.198406	1.10309	2.26883	-2.76604	-3.36244	-6.74251	-5.22185	-5.2378	-8.43183	-13.7697	-4.53066	-4.85784	-3.92579	-7.01814	-8.95449	-7.01299	-8.17343	-16.7949	-12.134	-11.6399	-12.1416	4.27544	4.19247	4.1736	7.30205	10.1431	9.5885	11.8628	0.927652	3.17544	-2.28828	-1.90453	-4.78892	-7.03944	-6.90569	-3.10244	-4.029	-6.88056	10.4172	14.271	3.98042	9.79402	-0.758258	-5.99819	13.4821	10.7406	11.5869
TYY1	1.39377	7.23901	1.6654	2.55443	3.39317	-2.13229	-1.68077	-4.13009	-2.6945	-2.72007	-5.89121	-11.3229	-2.48203	-1.78779	-0.939971	-5.48302	-6.83269	-6.5712	-8.3968	-15.3374	-9.32137	-10.0517	-10.114	5.19771	4.49161	4.2468	8.05422	10.4125	8.30159	11.0617	2.15154	3.59217	-1.20274	-1.09792	-3.93705	-6.26539	-5.32988	-3.8202	-1.26879	-4.22873	7.19554	10.3623	2.66923	7.52879	-2.36919	-6.01435	9.58563	6.42538	7.68202
ETS2	9.91753	5.52257	9.23625	11.7382	13.3313	4.36735	4.78011	-3.30673	-1.15643	-1.94487	-3.55307	-5.76172	2.25565	-0.754092	0.955561	-2.45348	-2.79743	-2.22549	-1.99466	-0.5942	-4.47147	-0.508115	-0.302422	5.26131	9.263	15.4282	16.4929	17.6713	13.8893	20.1343	9.59721	2.18062	3.19107	9.37114	3.2955	3.37741	3.93676	2.36054	1.92536	-0.436738	11.9311	14.0412	2.34573	9.22736	0.22621	-7.14732	14.1827	11.7609	13.5416
SOX4	-0.7771	6.9467	2.33325	2.51311	2.63933	-0.446546	-0.584092	-2.14629	-0.808583	-0.894144	-3.68777	-8.09647	-0.702136	-1.29636	-0.810017	-2.27085	-4.61557	-2.12412	-4.2354	-11.3189	-6.56193	-7.18742	-7.15578	4.72641	3.98006	4.26148	6.8453	9.70017	7.15168	8.3434	4.49272	4.35898	-0.206783	-1.15918	-2.21145	-5.2143	-2.37652	0.134204	0.76672	-0.981901	1.45325	5.06096	-1.01539	6.26248	-3.60851	-7.23834	7.94598	6.97054	6.34917
FLI1	4.8529	11.2721	6.91356	7.98215	7.82977	1.70845	2.63419	-2.02873	-0.0451705	-0.43312	-3.56083	-7.93382	3.16002	2.43661	3.25727	0.161527	-2.84818	1.87521	1.54704	-9.8722	-5.93474	-6.09221	-5.26198	10.0951	9.40714	11.3478	15.6284	17.8447	15.1486	17.1973	9.67672	13.7043	4.39388	4.68475	0.365608	-2.16374	0.937599	7.93459	4.11767	1.15194	5.612	8.89376	0.356021	6.34551	-3.88551	-8.57692	10.8919	8.52859	8.76735
TCF7	1.12343	9.91555	4.72356	4.99162	4.83169	4.47851	5.20952	-2.11898	-0.40692	-0.354742	-3.88307	-9.1145	4.14235	4.68231	5.17921	0.128717	0.325297	-1.19135	-2.70192	-12.2106	-5.45635	-6.50811	-6.68209	8.37369	6.72152	7.47986	10.86	14.2959	11.2845	12.2393	7.43542	9.57574	2.44327	1.0932	-0.795229	-4.48085	-1.35588	3.06136	4.80786	0.798946	1.62392	5.38871	-1.80081	4.83925	-4.57682	-8.22503	7.76315	6.29929	5.7141
HIF1A	-0.739026	8.60741	2.12471	2.58985	3.00677	0.491113	2.70837	-2.44903	-0.974425	-0.7498	-4.70255	-8.40888	2.86465	2.6823	2.71894	-1.24512	-1.05776	-2.01721	-3.57859	-11.0725	-6.89379	-5.66878	-6.03131	5.39337	6.69351	6.94969	8.81072	9.83632	11.3507	10.4426	4.72879	7.01977	3.29005	3.27926	0.0984205	-2.70339	-1.7462	2.07783	3.0611	-0.328088	2.30997	5.97547	-1.41623	5.58005	-5.88975	-9.01231	6.66007	5.61478	6.07353
ERG	-1.16209	6.54498	0.348184	0.949492	1.44278	-5.32243	-4.27339	-5.88477	-4.32454	-4.35616	-7.75236	-12.2028	-2.29788	-1.96456	-1.72586	-3.48899	-7.69486	-0.581124	-1.21975	-13.1839	-9.81802	-9.91502	-8.74252	10.4156	8.76276	8.08737	11.5687	13.7989	8.81566	12.2322	4.05228	10.9911	3.91247	3.87884	0.955523	-1.02904	-4.27199	4.78003	0.606447	-2.41935	1.63945	5.63077	-2.57709	3.51772	-3.50985	-6.72423	10.8713	7.1816	6.6186
EP300	-3.55092	7.01146	2.51989	1.83635	1.58607	-3.01218	0.42958	-5.32608	-3.47835	-3.51988	-7.66235	-11.8112	2.97805	1.95278	2.05725	-1.15921	-3.5211	-1.18458	-2.50757	-12.79	-6.74266	-5.36762	-5.40626	11.4526	11.7012	12.2234	14.5099	18.3654	9.34115	13.5359	7.44329	9.43462	6.51221	6.28069	3.2456	1.16528	-0.139254	4.76697	6.57954	1.86723	4.41399	9.76468	-2.93058	5.70562	1.39933	-1.87946	11.1494	10.6561	7.98456
ETV6	2.0938	7.52423	2.50307	3.52129	4.41225	0.165066	1.00595	-4.96799	-3.27571	-3.38646	-6.78104	-11.889	0.958193	0.672201	1.16174	-3.68224	-3.92428	-5.53187	-6.54312	-13.7661	-9.62139	-8.59178	-9.19762	5.30098	6.79823	7.41081	10.1645	12.2494	10.6354	13.4946	4.08986	5.17535	0.18176	2.83686	-2.71355	-2.83216	-2.23101	-1.05152	1.40358	-2.57961	7.39986	10.9264	-0.723071	5.72042	2.23241	-3.03444	12.8578	11.4329	12.1294
ASH2L	3.14274	11.3992	4.1027	5.05838	6.02046	-0.291306	0.750026	0.25362	1.87101	1.85016	-1.53776	-6.77769	0.805354	0.0801508	1.20854	-3.03936	-4.88621	-4.5834	-5.86071	-12.0638	-6.06386	-6.28152	-5.6576	8.32285	7.56808	8.40489	12.4407	15.52	10.5344	15.039	5.52411	5.83734	2.50644	2.95318	-1.37175	-2.51668	-2.33934	-0.936125	2.77699	-1.60974	8.13562	11.549	-0.351388	5.49692	-3.03736	-7.5866	11.2739	6.88505	7.38772
NELFE	1.17257	6.25034	1.25281	2.61805	3.2854	-3.7511	-2.62779	-4.38553	-2.76597	-2.82161	-6.08577	-10.9493	-2.46393	-2.42213	-1.79897	-5.0184	-7.80988	-3.19175	-4.35908	-12.8161	-8.26147	-8.34447	-8.09398	10.0069	9.40129	9.34005	12.9112	15.8609	10.8165	14.288	4.39119	7.0572	4.24753	3.46179	0.393517	-2.47265	-3.77986	1.41281	0.316381	-3.41142	2.43723	6.56695	-0.0343162	5.79932	-1.82677	-5.50014	10.2318	8.69415	8.36977
ZMIZ1	-0.792835	8.36721	0.905767	1.51324	2.21312	-3.48438	-1.8794	-1.84324	-0.268623	-0.280599	-3.65278	-7.15304	-0.310191	-1.46247	-1.08151	-2.58032	-5.99321	-2.02416	-3.49328	-10.4617	-6.29056	-5.56791	-5.60257	7.50112	7.90513	8.89851	10.7208	12.7326	9.04894	11.4262	5.79161	6.84293	3.17851	3.70673	0.924693	-1.90909	-0.980606	2.54727	2.6287	-0.0666529	0.863565	4.29066	-1.95072	3.2303	-3.3582	-6.4447	7.40652	6.42754	5.45238
TFAP4	-2.21815	2.41435	1.52666	1.08005	0.387434	-3.45974	-0.92225	-5.31519	-4.03378	-4.11314	-6.38513	-9.69735	0.357119	0.0793046	0.334958	-2.32295	-3.96948	-1.61336	-2.19549	-10.4176	-4.67933	-4.22837	-4.69793	7.48676	7.96063	7.41604	9.72272	12.3735	4.77198	8.0147	3.30959	5.84837	4.36402	2.73136	0.93055	-0.998278	-2.37884	2.05903	3.16608	-0.62846	2.46335	6.4368	0.748902	6.08044	2.62789	0.833691	8.39141	7.01993	4.87561
NIPBL	-2.39138	4.37876	1.92722	1.52816	1.01126	-1.51673	-0.229015	-4.11157	-2.80272	-2.9207	-5.37104	-9.12953	0.547844	0.165379	0.610594	-2.09121	-3.68425	-1.67248	-2.79897	-11.2467	-5.07233	-5.44792	-5.75769	6.87097	6.24366	5.68864	8.03862	11.2695	5.03458	7.8955	3.99736	6.17776	2.20224	0.446499	-0.167057	-3.02034	-2.10539	1.86725	3.431	0.134577	1.96586	5.93734	0.301858	5.14065	0.419858	-1.57393	7.94051	6.39097	4.66745
MAZ	-6.05709	4.82811	-1.20425	-2.09423	-2.83762	-5.45469	-3.41399	-2.46024	-1.23892	-1.38817	-3.47844	-6.78931	-0.687382	-1.46955	-1.97164	-2.48188	-5.2009	-0.333147	-1.0739	-9.43595	-3.73966	-3.85247	-3.41376	9.15989	8.14817	7.25475	8.50824	10.8017	3.69076	6.52917	3.70956	6.55458	6.06034	3.72915	4.03863	0.984163	-1.90237	3.63403	4.27209	2.80141	-2.241	1.89168	-1.86226	4.79326	0.366563	-0.311372	5.15831	4.91426	2.97849
EGR2	-5.04792	4.62107	-0.0507482	-0.233239	0.385757	-5.21008	-2.38969	-5.43964	-3.81352	-3.84712	-7.29756	-11.4817	-0.637803	-1.05183	-1.05529	-2.42143	-5.20403	-0.625601	-1.10783	-10.6577	-6.76204	-5.2583	-5.28675	12.1387	9.80538	9.8569	11.6953	14.4939	6.94591	11.1938	3.39402	7.71408	6.2319	4.75427	5.30698	1.05195	-3.53821	5.14298	2.67165	-0.663864	-0.163648	3.99729	-3.30909	5.03605	-1.54974	-4.01459	7.14092	6.99979	5.56242
GFI1	-3.10886	2.57646	-0.216837	-0.541327	-0.0166849	-3.88851	-1.40349	-3.63122	-2.55073	-2.76001	-4.26681	-6.41812	-0.387073	-0.180126	-0.491603	-1.85657	-2.65091	-1.7115	-2.57993	-6.12109	-3.2895	-2.89877	-2.70561	5.72389	5.64302	5.70744	6.62711	8.12635	3.81155	5.89365	1.03129	3.93806	3.69172	3.41547	1.47261	0.825893	-2.32945	0.682118	1.73211	-0.124561	0.144362	1.82517	-0.640028	2.28006	-0.847283	-1.67094	3.81924	3.61975	2.8963
AICDA	-1.5482	8.95167	2.2947	2.59401	2.56632	-3.96084	-1.2515	-0.237337	1.22961	0.889192	-1.09604	-4.94594	0.709369	0.174742	0.195199	-3.31886	-4.92153	-2.76725	-2.70245	-8.07157	-2.7281	-2.77952	-1.83693	10.1721	10.0354	10.1024	12.5918	15.2234	7.11835	11.9091	6.12792	7.19761	7.23699	5.83293	3.50334	1.08839	0.00680642	2.0808	6.43134	4.16562	3.08502	6.5637	-0.707458	5.56307	0.53606	-0.876286	7.40556	5.41246	3.89982
CHD2	-3.64749	6.80274	-0.0448852	-0.238889	0.109352	-2.8365	-1.86145	-2.08578	-0.560064	-0.859483	-3.07009	-6.42407	-0.892356	-2.05088	-2.17875	-4.21939	-5.32521	-3.1902	-3.58306	-8.33776	-4.24399	-4.16377	-3.90743	6.62687	7.01683	7.54128	8.56739	10.6598	6.1693	8.40404	6.08774	5.0257	4.8319	3.68884	2.07583	-0.44799	-0.0444383	1.46909	4.36656	2.6246	2.34902	5.3632	0.677023	5.70594	-0.111987	-2.44579	7.04347	5.35179	4.71744
RUNX1	0.886486	9.06693	6.36253	7.29571	5.72231	-1.04811	0.477746	-2.71971	-1.03719	-1.2561	-4.00052	-6.72259	2.36353	1.02104	1.90082	1.28615	-2.87841	5.49367	4.54537	-5.36856	-1.86141	-3.08746	-0.904741	13.4156	12.4873	12.6982	15.3512	18.523	13.3957	13.9691	13.8365	15.8749	8.89585	7.40172	5.81859	2.53727	6.66931	11.2065	7.91091	6.38379	1.12193	4.51006	-4.38818	3.36912	-1.54551	-2.49847	5.39646	6.96877	3.75618
TGIF1	-0.474543	4.6425	2.83366	4.82359	8.18534	-3.87731	-3.33837	-5.63601	-3.98859	-4.02501	-7.27771	-10.99	-2.36805	-2.59198	-2.21615	-2.8047	-7.89619	1.2038	-0.334511	-5.15469	-6.27211	-6.49349	-4.7912	13.4129	11.3488	11.1517	14.3951	18.9319	10.6918	13.9708	9.9848	10.0059	7.48486	5.34365	4.9086	0.438783	2.52362	6.07734	2.04065	-1.01276	-1.7474	2.00357	-2.72628	3.9108	-3.87517	-6.06171	5.41194	5.56474	4.88854
HXB4	3.22233	6.49902	6.95452	8.19825	8.68536	0.16778	-0.949033	-3.94679	-2.57919	-2.40861	-6.20065	-8.21485	-0.236261	-1.77839	-0.376171	-1.18782	-5.68927	3.38314	2.98596	-5.83795	-4.88052	-5.61217	-3.64955	10.6676	11.4305	12.267	15.3878	18.0163	14.3639	15.7394	10.7002	13.0772	7.04897	6.72539	2.60302	-0.394989	4.12166	8.24018	2.50466	-0.848653	4.29264	7.2889	-1.47253	5.22377	-1.41915	-3.98216	7.28062	7.37704	7.76289
ASXL1	-6.76341	5.09276	-2.72221	-2.34777	-0.87612	-6.33124	-6.46249	-5.09251	-3.68806	-3.58589	-6.80878	-10.0365	-3.89525	-4.56627	-4.37273	-4.11615	-8.69787	-3.22236	-4.49335	-8.03522	-5.71816	-5.88886	-4.14885	14.9579	11.5447	10.0957	13.3189	14.8271	2.80093	11.8214	3.6091	6.86027	9.06862	6.43514	7.79577	3.00703	-2.38093	1.14908	1.45555	-0.553761	-4.40786	-1.7297	-5.50738	-1.41112	-4.87358	-4.69854	1.4713	1.64888	1.05073
USF2	-0.915585	4.90672	-0.0240737	0.733835	1.76883	-5.06302	-3.79614	-2.86017	-1.31691	-1.69315	-4.04136	-6.14944	-2.83081	-3.13898	-2.54103	-5.10128	-6.99365	0.352046	-0.116913	-7.87113	-3.84377	-4.79336	-4.21885	12.6819	10.0016	8.97691	10.8411	14.1862	5.44631	10.1228	3.68816	8.18203	7.00069	5.18408	6.95555	2.76499	-1.63203	4.77863	2.0489	-0.288523	1.40044	3.85127	0.498257	2.3031	-1.97012	-2.42478	3.57358	4.2407	3.36043
BAP1	-2.25813	3.19893	0.154391	1.56322	3.34948	-6.31514	-6.07057	-6.24829	-4.81353	-4.79671	-7.73966	-11.4143	-4.08788	-4.70444	-4.30121	-5.1102	-10.0487	-2.03767	-3.23898	-8.51545	-6.2849	-6.38033	-4.5446	15.7259	13.44	12.7499	16.7703	19.4887	6.88252	15.5169	4.13069	7.79829	9.84276	6.84094	6.68873	1.14447	-3.0931	2.45473	0.106576	-2.95001	0.111558	3.44101	-2.04228	3.52792	-1.7302	-2.46152	5.8025	5.55362	5.15757
CBX5	0.616061	0.783927	1.01218	1.04558	0.254137	-0.965167	-0.0723541	0.484678	0.829463	0.511394	0.87526	-0.0343429	-0.174027	-0.202182	-0.153839	-0.390332	-0.26859	-0.479911	-0.30381	-0.327094	0.257874	-0.109457	0.0640951	1.35753	0.868332	0.983873	1.48528	0.771842	0.0539244	0.437295	0.10491	0.776495	0.746171	0.784729	0.238909	0.761181	-0.325202	-0.722317	1.28689	0.907744	1.51637	1.51865	-0.318329	-0.125554	1.27743	0.697676	-0.606296	-0.612116	-1.40519
TWST1	-0.103511	0.987493	-0.117535	0.493819	0.654093	-1.37245	-0.610646	-0.472792	0.0692695	-0.430556	-0.86032	-1.08328	-0.386013	-1.26868	-1.48686	-0.735975	-1.45353	-1.58891	-1.88935	-1.50798	-0.354089	-0.844118	-0.0201872	1.67433	1.59559	2.72788	3.33037	2.93498	1.23418	2.62825	1.55623	-0.184145	2.08972	2.66078	0.991607	1.22917	1.16756	-1.22467	1.00482	0.775989	1.60742	2.48682	-0.299963	1.37439	1.44729	1.18755	1.74533	1.08964	0.570539
BRDT	1.78845	0.479458	1.26854	2.18819	2.7342	0.621899	0.307814	-1.83049	-1.5618	-1.51294	-2.13927	-2.92667	-1.11241	-1.22317	-0.94881	-1.71768	-1.58731	-1.64197	-1.01671	-2.75472	-0.664919	-1.67862	-1.69036	1.3196	2.41789	3.18978	4.26488	4.12527	3.91967	4.30987	2.09634	1.07234	1.81389	1.85683	-0.219168	-0.683978	0.358097	-0.428321	-0.514009	-1.95829	4.47501	4.56636	0.739681	1.13289	0.604521	-0.335969	2.33956	1.37965	2.38881
HSF2	-0.617914	0.865389	-0.207096	0.322158	0.718555	-0.122285	0.23738	-0.358071	-0.157867	-0.203799	-1.0227	-1.02948	-0.199812	-0.920068	-0.464171	-0.632588	-0.489197	-0.414153	-0.648841	-0.955541	0.431537	-0.205691	-0.188966	0.236011	0.102596	0.14442	0.434614	1.0963	-0.410601	0.0782685	1.06366	0.773816	-0.0925182	-0.127821	-0.808475	-0.328892	0.836217	0.111762	1.32131	1.13547	0.418266	0.975993	0.325586	1.63827	-0.044006	-0.176715	0.136395	1.07099	0.154161
RB	-0.794103	0.765457	0.387286	0.451128	0.363265	-0.664694	-0.0470627	-0.467185	-0.435918	-0.417945	-0.338502	-0.531163	-0.776242	-0.343702	-0.290328	-1.11706	-0.394418	-1.47462	-0.693074	-1.04991	0.229897	-0.303659	-0.799375	0.126338	-0.00640651	0.258416	0.409292	0.286037	1.04929	0.526761	0.057149	-0.988686	0.80552	-0.113337	0.165149	0.470801	0.519158	-0.49684	0.314521	0.695463	0.421614	0.419087	-0.611266	-0.795316	-0.00254385	-0.448879	-0.550844	0.402293	0.120789
SRSF1	-1.63227	0.453174	-0.690576	0.15577	-0.687088	0.548869	-0.620252	-0.0802285	0.0205074	-0.0924773	-0.498804	-1.32646	-0.217326	-0.113693	-0.309156	0.132318	-1.0066	-0.319901	-0.675349	-0.207786	-0.0156531	-0.891436	-0.497265	0.233188	0.305189	1.41811	-0.00682525	0.828011	0.578509	0.118985	0.801272	1.30285	-0.00720616	1.0522	1.64782	0.80712	0.900356	0.817489	0.380599	0.151781	1.59952	1.87901	-0.400595	0.846468	0.328408	-0.0443859	0.168032	0.461817	1.15797
LYL1	1.668	1.67892	3.69718	3.41644	1.55051	-0.79861	-1.08465	0.776573	1.09101	0.923784	1.07976	2.04267	0.407921	-1.45897	-1.06236	1.24562	-1.11539	3.38674	3.53586	1.20546	1.55791	1.67899	2.52495	2.51531	2.38697	2.38989	2.73553	2.54311	2.87653	0.866586	4.57627	4.35063	3.16866	2.47705	2.22829	2.31474	3.86121	3.96635	2.23799	3.60955	-0.42571	-0.616348	-2.37614	0.850249	-1.33724	-1.03532	-0.623867	-0.391086	-1.77594
MITF	-0.780589	1.39805	2.84337	2.78005	2.39886	-2.09161	-1.13668	-0.891185	-0.314796	-0.594304	-1.11711	1.52614	1.34149	-0.000963782	0.283758	2.73397	-0.906682	10.0086	10.0577	0.846506	1.7264	1.96246	3.28384	8.78315	7.1333	6.53364	7.15266	9.10629	3.50146	4.72552	4.23399	11.7121	6.352	4.95434	7.60056	5.60379	3.27703	11.6071	3.99998	3.0142	-1.67855	-1.0124	-2.7216	-1.40512	-1.40788	1.10155	-2.10792	0.812319	-1.1145
GATA2	3.13356	4.44873	5.93969	7.02449	5.47171	-3.34972	-1.1629	-1.77086	-0.701262	-1.23091	-2.98181	-1.79279	1.11597	-0.100577	-0.0226076	1.51305	-2.33986	11.517	11.1817	0.507064	0.745045	0.720103	2.3546	13.5211	11.62	11.8	13.1354	15.6966	11.0662	10.1451	14.9581	17.5257	9.90876	8.0831	9.46009	5.88041	10.1205	15.6928	7.09434	6.65449	-0.473423	2.19894	-3.55325	2.83982	-1.34328	-0.553691	0.835591	2.43268	-0.102016
RBTN2	0.0404026	3.82408	2.98184	2.88613	1.01582	-3.93471	-3.10624	-2.08059	-1.30719	-1.46351	-2.71275	-2.24567	0.38744	-1.2966	-1.12728	0.749236	-3.56203	7.92432	7.62783	-4.36643	-1.81286	-1.78158	-0.0964517	6.72129	7.22281	5.82499	6.58935	8.60839	6.07579	5.98873	7.326	13.5367	3.17752	3.22438	3.43634	1.1571	4.17654	10.9797	4.44896	3.34665	-1.27396	0.798323	-4.83227	2.03998	-0.965411	-1.25814	2.14656	2.79042	1.20883
MYB	6.00528	2.68189	3.48853	5.31916	5.34822	2.03851	0.962007	0.117861	0.325549	0.13333	-0.0825829	-0.408031	1.47204	0.664008	0.833217	1.32302	-0.035197	2.97637	2.80723	-0.435506	-0.39354	-0.675754	0.159856	2.82611	1.70029	2.4668	3.13313	4.12588	6.00413	3.78394	6.28659	4.50467	0.414032	0.981936	0.13285	0.202059	4.15611	3.91729	2.15649	2.11896	0.059933	1.04085	-1.02007	1.06587	-1.72682	-2.09701	0.2229	2.3325	1.04124
GATA1	10.4115	5.04918	4.04612	7.69123	4.10471	-4.80185	-4.95676	-6.19041	-4.64084	-5.25175	-7.71989	-9.93406	-3.58256	-4.23669	-3.74589	-4.79567	-8.94529	5.11182	5.32474	-7.04167	-7.13357	-7.15796	-5.36299	12.2024	10.7509	11.151	14.1185	16.9229	14.9296	13.227	25.8266	16.9277	8.52221	5.21893	5.04964	0.542115	16.9182	11.7653	3.34473	6.20499	0.958635	4.45354	-3.04693	5.75218	-5.06614	-6.58944	4.67111	4.20685	2.30375
TAL1	12.7356	4.20232	6.36244	8.8562	3.26692	-4.65502	-3.78399	-2.63738	-1.85664	-2.57087	-3.36064	-3.1747	-1.27781	-2.93395	-2.11494	-1.19209	-5.60332	8.57835	8.4051	-0.638559	-1.44391	-1.90192	0.589409	9.18954	8.39273	8.87363	10.4376	12.4761	10.7586	8.10269	28.6309	15.5225	8.10058	5.00703	5.58308	2.86423	22.2825	12.8775	6.66603	11.9445	-1.42796	0.610289	-4.02069	2.56115	-5.17655	-4.17733	0.708897	0.478697	-2.18452
GRIP1	-6.0304	4.57178	0.403687	1.09331	3.12573	-5.82705	-4.63709	-3.17316	-1.77693	-2.00313	-4.31994	-5.12944	-0.571602	-3.24709	-2.95682	-1.0721	-6.75625	1.56531	0.258738	2.49244	-0.118644	2.11952	5.62945	19.5927	19.7508	19.4556	18.6601	22.0413	3.57277	15.4622	10.4441	8.13343	18.3714	17.8489	16.7723	15.1351	6.14858	6.4955	8.81987	5.54102	-3.39189	-1.41862	-7.42095	-2.42994	-0.461952	1.27754	1.58729	1.65615	-0.278114
SPI1	-5.45399	7.95377	3.93671	4.18006	5.69892	-6.41947	-3.2753	-2.62005	-1.03459	-1.1767	-3.88486	-6.53782	1.4348	-1.18153	-0.699501	0.0760708	-6.43241	3.33322	2.47451	-0.470939	0.792029	2.64017	5.83523	22.5769	21.3266	21.4601	23.9286	27.8335	7.97494	19.2417	13.3469	12.6157	18.0301	16.4962	14.7741	12.1007	7.23123	9.09725	12.4825	8.46003	-2.78472	0.833429	-9.36949	-0.902342	0.874931	2.12857	4.42392	5.22993	2.01765
TF65	-8.82622	5.62212	0.86245	0.48	2.0341	-9.68556	-7.00645	-5.16971	-3.35441	-3.3896	-6.93468	-9.10947	-0.795314	-4.50133	-4.25329	-1.65168	-9.43578	1.183	-0.136598	-2.47073	-2.42527	0.986812	4.50764	23.833	23.018	23.2778	23.0307	27.6381	5.08847	17.9118	11.3684	10.2246	20.4685	19.7812	18.4035	16.8639	4.90865	7.68405	11.3412	6.66225	-4.02709	0.390801	-10.2799	-1.37224	1.93009	2.36925	5.74961	6.33048	3.12917
IRF3	-8.15955	4.59769	-1.82592	-2.46669	-1.38897	-9.08416	-6.08401	-4.19619	-3.03841	-2.75222	-6.09239	-7.73585	-2.08213	-3.66829	-3.70044	-2.41312	-7.35638	-0.46618	-1.96392	-4.86603	-3.18583	-0.841272	1.4278	15.0389	16.8531	16.4771	15.7627	17.2937	2.86208	12.4028	6.00502	7.06113	14.0086	15.5538	11.1224	13.4227	1.61455	3.76977	6.57239	3.66211	-3.98667	-0.97284	-6.45068	-0.697742	-0.624047	-0.196656	2.80401	1.92251	0.491693
ATF3	-2.55393	2.09171	0.520499	1.04819	2.30277	-5.16485	-3.98193	-2.97875	-1.73359	-1.94317	-3.59891	-4.37323	-1.34162	-3.36648	-2.75196	-1.19975	-6.003	1.72995	2.25413	0.925152	-0.398245	1.32893	3.5747	13.8329	14.2749	15.3925	13.8497	15.7304	3.99726	11.7764	6.17579	4.98702	13.3429	14.2664	13.6772	12.763	2.80038	6.90272	3.34318	2.0581	-0.389744	1.36613	-4.14872	0.583201	-0.0866933	-0.201243	3.14406	4.03736	2.16732
OGT1	-8.75749	2.43991	-4.52479	-3.87247	-2.46632	-8.88966	-6.67324	-6.96516	-5.36873	-5.85023	-7.65275	-10.2263	-4.99343	-4.86449	-5.17261	-5.32907	-8.8563	-3.15588	-3.17225	-6.18311	-5.50747	-4.06552	-2.41179	13.7141	13.0993	11.7899	12.6611	14.0132	1.9147	10.1102	3.81476	5.56491	11.9454	10.4131	9.7242	8.03888	-1.61983	2.81098	3.38502	2.24264	-0.892519	1.929	-3.43374	2.8977	0.0200745	-0.10854	4.66543	4.1325	2.42421
EGR1	-5.62383	2.01963	-0.729185	-1.30607	-0.755645	-4.86668	-3.68124	-3.63511	-2.8233	-2.86196	-5.47317	-6.86966	-1.59858	-2.64951	-3.0634	-2.0258	-4.45813	0.109646	-0.242131	-4.55118	-3.56161	-1.74184	-0.723788	9.91125	8.57285	8.83751	8.23616	9.50146	2.09663	6.30394	2.14752	4.32661	7.55451	7.16502	8.1828	5.77863	-1.77132	4.1206	2.43509	0.687325	-2.32726	0.129175	-3.81425	0.939452	-1.70378	-2.43458	2.7108	2.08056	1.04975
ETV2	-1.26999	5.07653	0.0481476	0.0296928	-1.56928	-2.08087	-1.13318	-0.426028	0.222933	-0.148258	-0.590592	-2.21973	0.247699	0.249804	-0.0250659	-0.954382	-1.08283	-0.922653	-0.680747	-3.84297	-1.84653	-3.34376	-2.53413	3.93904	3.07392	1.97164	4.03419	3.83549	3.15506	3.37562	3.39025	4.15558	1.32436	2.03275	0.423696	0.154571	0.289039	1.85414	5.22806	4.19448	1.16042	1.83912	-3.55815	0.541649	-0.2736	-0.922233	1.33569	1.0349	1.15273
IKZF3	-3.25028	0.701433	0.901017	-0.256248	-1.04567	2.60965	1.36735	-2.554	-2.08077	-1.74378	-3.32306	-5.16847	1.71484	1.50507	1.21738	0.201946	1.18393	0.114671	-1.111	-3.13584	-1.26727	-1.47759	-1.21295	3.50787	2.05772	2.68808	2.82813	4.79441	1.55165	2.18563	2.65891	3.36077	1.89954	1.33312	1.90513	0.785175	0.121119	1.63889	3.96843	1.75096	-1.60863	0.579095	-1.88942	-0.369357	0.594008	-0.0309474	2.45924	2.29949	0.578537
MEIS1	-6.12061	0.901955	0.352552	0.681461	2.51419	-7.44878	-7.03233	-7.91367	-6.62062	-6.52158	-9.46024	-11.9715	-4.13968	-5.14318	-4.96861	-3.65674	-9.8761	1.06156	0.0762387	-5.12416	-6.32551	-5.39691	-3.94013	14.4472	13.638	11.8349	14.2438	18.4155	6.36395	10.9055	8.31823	8.83161	10.3296	7.13832	7.34662	3.19024	3.51083	5.88881	3.73372	0.392992	-1.43284	2.52441	-2.9537	3.46561	4.37077	3.96104	5.5341	8.79135	6.19149
JUND	-5.58828	2.204	-1.69525	-2.00498	-1.72272	-7.04838	-5.22524	-7.37149	-5.93959	-5.89244	-9.12857	-12.6306	-3.08584	-3.80054	-3.52784	-5.2844	-8.85409	-3.50605	-4.04181	-12.4588	-8.50859	-7.24723	-6.82774	10.4873	10.5385	9.39194	11.425	14.8056	5.30357	10.4937	3.92973	5.76726	6.35756	5.11479	3.31689	0.943462	-1.67115	1.95883	2.77922	-1.22116	1.40333	6.068	-3.0677	4.41788	5.4976	2.79482	10.5556	12.3265	10.4382
JUN	-6.13583	3.97373	-1.0809	-1.15034	-0.431149	-7.09016	-4.90649	-6.25413	-4.57721	-4.86766	-8.20633	-11.0418	-1.58315	-3.33199	-3.17236	-3.99965	-8.12319	-2.71286	-3.02125	-8.12557	-6.55673	-4.45713	-3.25448	14.7079	14.9834	15.2835	15.7187	18.4626	5.70207	13.3077	6.75044	7.51177	12.1367	11.7212	9.831	7.28841	0.704819	4.52697	5.11118	1.26655	0.859231	5.26361	-4.36621	2.80624	2.54974	0.550229	9.64573	11.504	7.83076
FOSL2	-7.37657	1.96756	-1.6644	-2.34246	-2.3734	-6.15634	-2.89373	-6.22708	-4.9654	-5.01109	-7.95794	-10.0826	-0.227552	-1.27941	-1.60816	-2.6479	-5.22704	-0.314866	-0.3346	-8.48638	-5.56465	-3.58951	-3.45473	11.7165	11.6133	11.2915	11.7214	15.2963	3.9847	9.24065	5.04717	6.53466	8.8687	7.56217	7.2384	5.15589	0.737274	5.5146	5.61134	1.95432	0.542203	5.00665	-3.8711	2.59545	5.39856	3.61924	8.83652	11.4881	7.58148
GFI1B	-3.79319	1.87709	0.820263	0.504222	0.0850846	-2.24923	-0.926377	-1.11266	-0.637847	-0.784454	-1.54602	-2.34473	0.301811	-0.170079	-1.00958	-0.455744	-1.24024	0.437453	-0.142235	-1.74522	0.0821606	-0.206604	0.226687	3.15721	3.34798	3.57014	4.31294	4.91273	1.23804	3.26289	0.555174	1.84814	2.24467	1.19323	1.48644	-0.294782	-0.674853	1.12158	2.25712	1.16596	-0.608673	0.60609	-0.695565	2.1166	0.560275	0.174951	1.27256	3.26395	1.41317
E2F1	-2.1473	5.20046	2.5934	3.2249	4.67029	-4.49878	-3.59981	-6.41078	-4.2339	-4.63681	-8.19166	-11.1544	-2.7008	-6.04326	-5.15683	-5.33897	-9.75481	-3.80917	-4.87919	-4.8696	-6.27551	-2.39918	-0.543122	15.0129	16.4002	20.4008	20.2696	22.6405	8.63071	19.0038	10.0574	6.42941	13.0308	15.4315	11.4895	11.3978	3.34483	2.89198	5.40255	0.972645	9.1182	13.1066	-3.61295	4.00045	2.45867	-1.37916	11.9903	9.00018	8.4479
ZFP384	-2.47261	3.61443	0.562675	0.114569	0.087538	-3.10032	-2.62642	-2.10937	-1.55355	-1.50236	-4.00929	-5.62006	-0.499143	-2.34006	-2.11385	-1.81567	-4.47464	-0.23386	-1.04877	-5.53577	-3.74871	-2.6373	-2.13657	5.56555	6.95439	6.14542	7.42133	9.04832	4.5258	6.21102	5.59127	4.27673	2.92854	3.19521	1.77123	0.180887	2.19102	1.6114	3.98247	1.89358	4.52099	7.37126	-1.77858	2.59348	0.749712	0.282419	5.13828	4.78279	3.01734
CBX1	-0.677206	-0.0401463	-0.676997	-0.690307	-0.529194	-1.32036	0.753629	1.26648	0.96103	0.93912	0.918071	0.793188	0.0952062	0.392893	0.127384	-0.117551	1.06979	0.397012	0.831573	-0.205099	-0.553786	1.06709	0.593351	-0.0145659	-1.61728	0.150378	-1.16471	-0.886965	-0.536908	-0.143442	-1.53251	0.0771585	-0.182676	0.396256	0.412276	1.0431	-0.927079	0.642094	0.88715	0.244358	-2.22361	-0.712676	-1.5982	-1.01034	-1.31709	-1.12919	-0.608862	-2.18836	-2.34619
ZFP57	-0.752683	0.414588	0.361782	-0.407863	0.0987322	-1.13638	1.27087	0.632829	0.907486	0.933799	1.07581	1.4754	2.99959	2.70015	2.55412	2.82063	1.60273	1.59542	1.81198	0.82156	2.70773	1.72347	2.43226	1.24775	1.73889	2.07925	1.5403	1.37479	-1.00489	0.693728	0.680793	1.41024	3.56545	3.9817	1.24112	3.80428	0.450199	1.6928	2.3487	2.70341	-0.18277	-1.17712	-2.38403	-2.40021	-0.493477	-0.208713	-1.44561	-1.89663	-1.36395
LHX2	0.913283	0.0424472	1.43678	1.7645	1.47296	-0.104098	0.49129	0.424865	0.443132	0.250005	0.509596	1.60795	0.205808	0.690954	0.288651	1.38467	0.519293	1.63824	2.3223	2.61452	2.34198	3.13181	3.19025	0.585241	1.48944	1.88441	1.1238	1.05503	-0.621883	0.188277	1.30311	1.48954	1.95177	2.76437	1.31654	2.48884	2.91191	1.13329	1.39445	2.27671	-0.583105	-0.609834	0.582071	-1.03177	1.38476	1.83565	-1.54798	-0.365872	-1.58034
MYF5	0.656664	0.67555	0.721022	0.0160763	-1.10025	-0.786879	1.34692	1.41322	1.2112	1.27198	1.57955	1.16029	-0.417437	0.597597	0.391757	-0.00602236	1.15105	-1.04446	-0.867836	-0.752768	0.606731	1.30042	0.739941	0.0961273	-1.69405	0.675629	0.295103	-0.120986	-1.15578	1.03642	-0.0108926	-0.448297	0.964496	1.15044	0.911875	1.10743	1.46689	-1.02541	2.0637	2.05887	-0.926301	-0.861556	0.442011	-0.564069	0.393104	1.00598	-1.4459	-0.618315	-1.03411
PSB1	-0.380436	0.00613205	-0.60557	-0.966139	-0.11972	0.533575	-0.304004	-0.0617347	-0.239592	-0.00482948	0.350016	-0.0879372	0.509579	0.245318	0.159024	0.417458	-0.0160065	2.258	1.54592	0.829089	-0.0897515	-0.360435	-0.201082	0.0325256	-0.164575	0.211687	-0.231515	0.223346	0.846098	-1.69313	0.572033	1.69985	0.0927369	0.0669058	-0.182998	0.40216	0.245315	1.43762	-0.664515	-1.1471	1.28727	0.887626	2.49051	0.980314	-1.50072	-1.54944	0.271567	-0.754543	-0.996048
SNAI1	0.140545	-1.5293	-1.22929	-1.06394	-0.807061	-0.149254	-0.778535	-1.8713	-1.70453	-1.82925	-1.83678	-2.04702	-1.17278	-0.625324	-0.983262	-1.24452	-1.23395	-1.20538	-0.814749	-0.805969	-2.15553	-1.40537	-1.81276	-1.15374	-1.56903	-1.42759	-1.36934	-0.928366	-0.810469	-0.364035	-1.02235	-1.20381	-1.43505	-2.02683	-2.00499	-2.0455	-1.45199	-1.30412	-2.53192	-1.91548	-0.333048	-0.177333	4.46105	3.71913	-1.89822	-2.32153	-0.676321	-0.378754	0.148937
REST	-2.30874	-3.39702	-6.28963	-4.86205	-4.52748	-5.90393	-5.9386	-6.5168	-6.29482	-6.46836	-7.13509	-9.64456	-8.28481	-5.592	-5.35727	-7.77798	-7.93496	-5.4615	-4.64368	-8.1445	-8.81932	-6.96548	-8.2119	-2.30044	2.34094	-0.894569	-0.0361576	-0.404764	-0.259113	0.937802	-4.98456	-2.48366	-3.39846	-1.92615	-3.38195	-4.49541	-6.48489	-3.97808	-7.14491	-7.39455	5.0239	6.05131	18.3667	18.8639	1.67372	-0.743677	3.05318	8.33082	6.29065
RCOR3	-0.719279	-2.58643	-1.50688	-1.58492	-1.66606	-2.72985	-2.87452	-3.06156	-3.0301	-3.26645	-3.09897	-3.96838	-3.58298	-2.67231	-2.76048	-3.65593	-3.27325	-1.5393	-1.30449	-1.62518	-3.50815	-1.78352	-2.13273	-0.869174	1.46278	0.278937	0.298412	-0.0978991	-0.552629	0.0612827	-1.78758	-0.208123	0.175558	0.281341	-0.876135	-0.774955	-2.81655	-1.47191	-1.53749	-1.8461	6.11066	5.93869	5.49854	6.23765	1.11077	0.640658	0.0302488	1.56629	0.301867
FIZ1	-2.17434	-1.59199	-1.84175	-2.29991	-1.42035	-1.8884	-2.87815	-3.31123	-3.26715	-2.92162	-4.78932	-5.6457	-2.93003	-2.71362	-2.39429	-2.26527	-2.99338	-1.98475	-2.7276	-5.59454	-5.0174	-4.07068	-5.01746	-0.993247	0.307143	-1.79882	-0.83498	0.233405	-0.0252758	0.0778298	-1.2339	-0.355357	-3.02046	-2.55657	-3.68211	-4.0801	-1.59273	-2.84373	-2.93223	-4.58376	0.0299779	1.46162	3.04534	2.44564	0.72426	0.320085	0.816145	0.240651	1.31879
CNOT3	0.834099	-0.919947	0.122598	0.539788	0.0101676	-0.335307	-0.213067	-1.32526	-1.24787	-1.31637	-1.43823	-1.46831	-0.616216	-0.786615	-0.912751	-1.17576	-1.41355	-0.803666	-0.292245	-0.960732	-0.527239	-0.239349	-1.07295	-0.845763	0.421904	-0.417276	-0.233056	-0.327087	-0.0902438	0.382876	-0.488923	0.0368923	-0.52533	0.384486	-0.74863	-0.589857	-0.93229	-0.420427	-0.799153	-0.725761	1.73561	1.64747	2.04543	1.85119	0.976161	1.08159	1.34004	0.179716	-0.120743
PARP1	-0.628756	0.867217	0.171987	-0.212197	-0.429807	0.628522	0.348056	0.745579	1.10002	1.09521	0.698462	1.45511	0.809929	0.568598	0.165362	0.151243	0.775376	-0.127774	-0.928226	-1.02577	-0.373252	-0.216189	-0.782998	-1.81099	-2.73035	-2.36753	-2.79813	-2.79637	1.5708	0.247025	-0.899268	-0.552189	-2.17314	-2.35615	-2.58716	-1.44356	-0.230323	-0.490576	0.198557	0.210922	-0.728604	-1.42947	0.239512	2.41852	-1.98432	-2.43489	-0.591577	-0.470905	1.55473
JHD2C	1.99283	0.70863	1.71038	1.51402	1.37958	1.04714	1.19216	0.940655	0.982559	1.05607	0.876296	0.541511	1.41376	0.915113	1.0954	1.4095	0.915668	0.304237	-1.05394	-0.152188	0.161487	0.726623	-0.11905	-1.28291	-1.70776	-0.847516	-0.62404	-0.26322	1.13694	0.820406	0.951701	-0.733883	-1.97633	-2.27473	-1.27857	-1.22349	0.941247	-0.69942	0.335818	0.0954298	1.95074	2.30648	0.845831	0.596068	-1.27713	-1.71119	1.33103	0.345947	1.55268
PSIP1	1.39934	-0.466776	1.24295	1.32738	1.00111	0.719662	0.371825	-0.391258	-0.327023	-0.145736	-1.39013	-1.02429	0.0767354	-0.244741	-0.145305	-0.502436	0.00304467	-0.467781	-0.0216947	-0.300636	-0.853854	-1.64288	-1.27794	-0.981743	-0.284547	-0.467526	-0.412623	-0.458988	1.31477	-0.186052	0.711849	-0.672662	-1.28267	-0.202267	-1.02065	-0.870967	0.44064	-0.465454	-1.2051	-0.638863	2.17455	1.84358	0.408263	1.19194	0.251843	-0.227833	1.68916	2.18069	2.86419
NCOA1	-3.00822	0.729402	-0.588001	-1.97163	-2.05904	-0.103616	-1.46497	-2.25704	-2.07112	-1.82054	-3.68599	-3.79965	-2.30797	-2.88956	-2.67411	-1.29065	-1.91685	-1.55902	-3.82467	-5.98531	-4.68684	-3.13811	-4.72195	-3.39339	-2.04224	-2.53612	-2.78775	-2.59836	-0.396074	-0.987448	-0.726458	-0.225275	-5.43322	-3.78413	-4.44672	-3.48116	-1.85522	-2.91104	-1.31558	-2.10216	-0.432279	1.18345	0.850987	2.30821	-0.707565	-2.33765	2.41637	2.91276	4.75532
DMRT1	-4.63681	-0.0213093	-2.58137	-3.97369	-4.64134	-3.61404	-3.65281	-4.08889	-3.64084	-3.59942	-4.53137	-5.22049	-3.72819	-3.42992	-3.57498	-2.31287	-4.04829	-2.23702	-3.13812	-7.25893	-5.22558	-4.78065	-5.13672	-1.06571	-2.5521	-3.37258	-3.06621	-2.22963	-1.16868	-2.19113	-0.823731	0.122196	-3.95755	-4.23713	-2.41412	-3.25275	-2.88184	-1.57865	-1.39402	-0.825733	0.679331	1.95806	0.451283	3.28558	1.06589	-0.405121	3.70693	2.6111	3.06162
PAX3	-0.305679	-0.186102	0.154655	-0.467488	-0.0383395	-0.373875	-0.0113949	-0.396921	-0.452043	-0.88047	0.30393	-0.800302	-0.318004	-0.842647	-0.693778	-1.40039	-0.903905	-0.792173	-0.677311	0.589301	-1.11407	-1.78514	-0.815421	-1.38672	0.0983693	-1.38912	-1.00166	-1.21485	0.788973	-0.205627	-0.735428	-0.230964	-0.686297	-0.809868	-1.1422	-1.23734	-0.311776	-0.333791	-1.59714	-1.18892	0.705311	0.305433	0.656018	1.89139	1.33788	0.932149	-0.124656	1.93947	1.13868
PHX2A	-0.536829	-0.116712	0.328678	0.110155	-0.34481	-0.0618803	-0.805506	-1.0909	-0.866049	-0.8411	-1.52384	-1.39437	0.0432708	0.160394	-0.450018	-0.912793	-0.677756	-0.501528	-0.655849	-2.07716	-1.13943	-1.27543	-1.60963	-0.59349	-1.22234	-1.22184	-0.951325	-0.799814	0.509598	-1.80642	-0.291915	-0.0550368	-1.13972	-1.17865	-1.12056	-1.06742	-0.81893	-0.462533	0.0114479	0.0466024	0.543666	0.73177	0.0792814	0.554015	-0.163277	-0.479513	0.370305	0.424935	0.0104389
MYT1L	-0.575986	1.28704	-0.265829	-0.318657	-0.846555	0.321138	0.136232	-0.183854	0.0215772	0.0595161	-0.71103	-0.566906	0.270734	0.335083	0.535759	-0.831665	-0.22933	-1.54285	-1.13884	-1.99033	-0.937208	-1.19339	-1.1918	-1.02568	-0.999758	-1.44992	-0.973349	-1.28719	0.510884	0.510545	-0.466483	0.585803	-1.20148	-0.584232	-1.36506	-0.135341	-0.834238	-1.16278	0.401117	0.228469	0.727372	1.28559	0.389757	0.624948	-0.603175	-0.866423	1.08358	-0.407043	0.370215
LHX3	-4.06782	-2.86597	-0.570623	-1.64881	-2.42967	-2.24582	-3.03408	-2.81157	-2.89922	-2.92261	-3.56207	-3.89857	-2.09445	-2.53979	-3.00757	-1.1361	-2.81699	0.135023	-1.05808	-3.3425	-3.09325	-1.81215	-2.78126	-0.0671394	1.50438	-0.849445	-0.908371	0.276647	-2.01119	-1.9781	-1.35137	-0.922861	-2.00646	-1.34161	-0.715343	-1.8502	0.0331089	-1.35785	-1.58492	-2.02937	3.06768	4.63137	3.24531	3.73011	3.41724	3.4414	0.97152	2.68733	0.850406
ISL1	-6.15541	-3.65784	-2.31619	-4.02099	-5.06938	-4.14793	-5.56017	-4.34086	-4.25591	-3.9497	-4.95081	-5.53055	-4.27271	-4.9246	-4.97423	-2.40901	-4.9278	-0.430187	-1.50917	-5.12362	-4.18084	-2.75666	-3.72686	-0.156418	0.911131	-1.84629	-1.84862	-0.421416	-3.13961	-4.01842	-0.949369	-0.765237	-2.41495	-2.56406	-1.46831	-2.34788	0.281786	-1.3853	-1.15578	-1.90971	3.06101	5.06648	1.58127	4.46253	5.99721	5.7996	-0.0349058	3.53776	1.08911
GLI1	-3.26193	-2.3253	-2.37312	-3.12042	-3.75703	-2.18467	-2.51497	-3.68152	-3.21126	-3.88619	-3.33838	-3.57355	-2.95928	-3.27915	-2.90565	-3.88703	-3.52449	-2.69305	-1.3953	-3.34916	-2.00232	-2.64443	-2.97846	-2.09095	1.53944	-0.638616	-1.48629	-1.47653	-1.22304	-0.832736	-1.90078	-1.10155	-1.38309	-0.645867	-0.33798	-1.5367	-1.36455	-0.782482	-0.351383	-1.2582	4.41392	5.18664	1.94384	1.62838	5.20381	5.26648	0.773566	3.79774	2.29748
HXC9	-3.2776	-3.23196	-1.44522	-3.23502	-3.47124	-4.14635	-4.40386	-3.2404	-3.01817	-3.09289	-3.81846	-3.70593	-3.94893	-4.35427	-4.49364	-3.2536	-4.23786	-1.10648	-1.11058	-4.24594	-2.90815	-2.09591	-2.68007	0.397917	1.72808	-0.635905	-0.595228	0.269113	-2.11142	-1.79868	-1.59422	-0.467872	-0.130877	-1.29426	0.101064	-0.601482	-0.807226	-1.13041	-1.28883	-1.86205	-0.313437	0.603562	2.74725	2.2834	4.0366	4.27474	0.528785	2.29924	1.86339
TOP2B	-8.18191	-6.6259	-5.83086	-7.86412	-7.95919	-6.66359	-7.61095	-7.33016	-7.27611	-7.12585	-8.04588	-8.84447	-7.39813	-7.26452	-7.44144	-5.56398	-6.90892	-3.36635	-4.1712	-9.24233	-7.51207	-5.90154	-7.11419	-3.14389	-0.418937	-3.06026	-3.2707	-2.51586	-4.88052	-4.80906	-4.28789	-2.24617	-3.6089	-4.07617	-3.40859	-4.87724	-3.43452	-3.58215	-3.64378	-5.44372	0.982015	2.91881	3.3343	4.2318	7.91694	6.88978	1.75531	5.24482	3.37821
RING2	-10.6721	-11.0851	-7.65329	-9.70869	-10.5963	-13.6943	-13.0533	-13.4141	-13.0282	-13.2581	-14.2154	-14.8898	-11.371	-11.9563	-12.6024	-9.16141	-12.6173	-2.1576	-2.69409	-11.1716	-11.6356	-5.95277	-8.00604	0.231079	4.85142	-0.0287645	-0.921365	1.24115	-7.71338	-4.55499	-3.15883	-1.20089	-1.53778	-2.90642	0.632384	-2.07079	-1.90666	-0.842434	-1.19675	-2.81893	6.07407	10.3591	3.86882	6.80513	16.3999	16.406	7.43089	12.0323	6.0384
PO3F2	-5.08446	-4.02522	-3.48872	-4.51234	-4.81935	-5.89405	-4.87816	-4.29041	-4.30463	-3.99319	-5.39678	-4.42873	-3.30934	-3.71919	-3.78857	-2.4122	-4.04544	-1.0566	-1.59418	-4.85524	-3.69313	-2.31801	-2.95039	-0.542312	1.58153	-0.66616	-1.4838	-0.867935	-2.73505	-1.84929	-2.42944	-0.537369	-0.705855	-0.61171	-0.8747	-1.09286	-1.38781	-1.03376	-1.23731	-2.03466	-0.65225	0.611615	0.463993	0.685956	4.24863	3.94043	1.23414	2.66374	2.39593
EHF	-7.73454	-5.47536	-6.2251	-7.99766	-7.78431	-8.83613	-8.95327	-8.52156	-8.2293	-8.01926	-9.80399	-10.8521	-7.31752	-7.83702	-8.01187	-4.49706	-9.029	-1.29184	-3.497	-10.5417	-9.24544	-6.15033	-7.41187	0.0665932	0.545033	-2.29233	-2.43317	-0.396672	-4.99507	-3.25475	-2.98509	-1.07297	-3.22829	-4.49072	-1.91113	-2.98315	-3.8515	-1.73657	-3.05554	-3.53254	0.0751891	3.48161	2.40277	4.69122	4.71871	4.02323	4.97551	5.9585	3.488
HELLS	-8.02853	-5.57857	-6.32288	-8.30512	-8.5083	-9.52519	-8.99301	-8.70394	-8.70168	-8.09981	-10.7499	-11.6031	-7.1273	-7.42718	-7.81912	-4.13909	-9.17145	-0.497853	-4.15756	-13.4038	-9.77042	-7.24567	-9.00821	-0.641075	-0.590018	-3.21	-3.408	-1.05576	-5.0359	-3.41212	-3.60462	-1.07088	-5.67881	-6.72971	-3.46754	-4.78784	-5.46053	-2.34893	-4.57574	-5.35956	-2.23542	1.61306	1.85343	4.34228	2.70183	1.44919	4.29264	5.66934	4.22205
GRHL3	-9.2704	-6.78815	-7.6417	-9.77435	-9.4414	-10.9114	-10.8912	-10.017	-10.0923	-9.31799	-12.3117	-13.1383	-9.06753	-9.03474	-9.48008	-4.73543	-10.8849	-1.00874	-4.43177	-15.4744	-11.5692	-7.70065	-10.3101	-1.54971	-1.66618	-5.21883	-4.93603	-1.94272	-5.77543	-4.79527	-5.02806	-1.30973	-7.36182	-8.62584	-5.13261	-6.96583	-7.04848	-3.18086	-5.92732	-6.20999	-1.27891	3.41047	2.56744	5.37637	3.51604	2.29354	6.28235	6.75254	4.01529
RFX6	-3.08973	-3.9974	-3.55453	-3.29328	-3.51362	-3.86721	-3.6312	-3.77899	-3.72527	-3.81753	-3.80979	-4.68753	-3.84002	-2.72279	-2.98174	-3.07678	-3.93585	-2.09939	-1.82684	-2.65789	-3.18462	-3.42236	-3.68542	0.15408	0.464114	-2.10612	-1.45845	-0.366915	-2.2342	-1.9722	-1.59592	-0.608987	-1.12104	-2.66	-0.836478	-1.85178	-2.41941	-1.29042	-2.50244	-2.06259	-1.36746	-0.075979	3.79216	1.56247	1.64674	1.86473	1.90057	2.01323	-1.01345
NPAS4	-3.62453	-2.72691	-2.60959	-3.30422	-3.43395	-3.61784	-3.71552	-3.8535	-3.8205	-3.7904	-4.39035	-4.5135	-4.167	-3.60236	-3.35798	-2.86213	-3.98033	-0.680503	-0.508759	-4.3465	-2.83033	-2.34778	-3.45334	0.196387	0.68391	-0.722537	-0.960559	-0.153644	-2.78482	-1.6345	-3.19823	-0.00938844	-0.751983	-1.93926	0.208955	-0.952208	-2.24278	-0.340287	-1.79415	-2.45259	-1.33308	-0.166573	4.01187	2.25774	1.60705	1.35393	0.603021	2.10814	1.75062
SOX6	-1.50987	-0.785424	-0.669272	-0.863423	-1.82481	0.188748	-0.450305	-0.541775	-0.660995	-0.59327	-0.415005	-0.968161	-1.12485	-0.242906	-0.533999	-0.212187	0.0129448	-0.586482	0.444114	-0.828121	0.601264	0.144824	-0.425973	0.508535	0.105507	-0.886499	-0.432688	-0.961595	-0.951872	-1.97071	0.562803	0.2471	0.531562	-0.250836	-0.526305	-0.0670878	1.94284	-0.0923313	-0.984721	0.0308974	-0.976587	-0.427762	-1.43866	0.465388	1.34586	1.01173	1.24709	1.61562	-2.06262
GM6871	-1.02344	-1.20974	-1.65656	-1.73852	-1.77944	-1.05818	-1.36603	-1.03652	-1.19508	-1.02246	-1.32055	-1.63098	-1.51191	-1.40267	-1.5769	-1.07829	-1.13268	0.276613	-0.332723	-2.4509	-2.19448	-1.74937	-2.38169	-0.445083	0.789145	0.957636	0.222014	-0.0687663	-1.9539	-0.943684	-1.33379	-0.377104	-0.028435	0.666582	-0.292199	-0.238429	-1.35628	-0.111235	-1.40274	-1.59007	-1.08465	-1.00457	-0.515472	-0.166884	-0.502961	-0.450085	0.111698	0.760484	0.0189751
SCML2	0.224082	-1.74875	0.0628339	-0.648237	-1.79592	-0.680951	-1.29438	-0.8208	-1.68031	-1.1713	-0.928624	-0.465292	-1.47923	-1.66632	-1.41648	-0.738216	-1.16572	1.21929	1.49264	-1.56358	-0.788731	-0.145605	-1.15399	-1.02099	-0.724402	-0.4698	-1.0728	-1.68401	-1.17041	-1.89242	-0.179615	1.32411	-1.0091	-0.15812	-0.854734	0.377887	0.0025198	0.374378	-1.46554	-0.99332	-1.79851	-1.18362	0.284761	0.271996	2.6953	2.61923	-2.23253	0.202668	1.53798
PHC1	-2.17646	-3.11631	-2.16388	-2.23753	-2.38208	-3.17804	-2.8209	-2.26491	-2.26853	-2.51917	-1.70864	-1.62721	-2.30567	-2.56541	-2.48576	-2.41346	-2.03608	-1.3353	-0.430946	-0.550348	-1.38591	-0.268934	-0.429679	-1.0796	0.168378	-1.4975	-2.04963	-2.65875	-4.35246	-3.47547	-1.32954	-1.48908	-1.03137	-1.06696	0.711065	0.110413	0.0269326	-0.944832	-0.228466	0.672328	-0.268939	0.259283	0.572056	1.21606	6.14852	6.41658	0.981764	3.34762	2.26104
EED	-1.99603	-3.57402	-3.57582	-3.44291	-4.08313	-3.32479	-3.03796	-1.69982	-2.1124	-2.28734	-0.984337	-0.441277	-2.911	-2.8199	-2.76526	-1.94662	-1.55644	-0.412253	0.558137	0.412155	-1.73692	0.673123	-0.306017	-1.71517	0.662057	-1.55862	-2.26791	-3.10521	-3.78969	-3.3715	-2.31129	-1.82209	-0.706725	-0.461484	0.785747	0.875087	0.201241	-0.364784	0.018026	0.541562	1.31137	0.834974	1.48133	1.7016	8.13905	8.95821	0.73924	4.42986	3.77405
CBX7	-2.82221	-4.56761	-3.06908	-3.5703	-3.91466	-4.01747	-2.896	-3.2001	-3.53207	-3.65638	-2.9555	-2.45462	-2.78729	-2.45418	-2.55569	-1.89994	-1.91953	-0.357329	-0.0229864	-1.81632	-2.44324	0.00246073	-1.17037	-1.80547	-0.102275	-1.06553	-2.02394	-2.62562	-4.74895	-3.53061	-1.509	-1.5227	-1.25249	-0.754789	-0.138477	1.06436	0.843228	-0.642517	0.531174	0.517225	-2.05216	-1.61422	3.04513	1.17793	7.94985	8.60759	-0.206657	3.87082	1.78078
MTF2	-6.98124	-7.35105	-4.54719	-5.93269	-6.79554	-7.5919	-6.46723	-5.25546	-5.54868	-5.7718	-4.82168	-3.51664	-4.66528	-4.94402	-5.53703	-2.22167	-4.27477	1.11115	1.35043	-1.35595	-3.35547	1.46187	-0.765578	-1.91174	0.593757	-1.82538	-3.69369	-3.89084	-8.4647	-7.03749	-3.46675	-1.81814	-1.32578	-1.28749	1.48399	1.23248	-0.105725	0.237138	0.812013	0.62219	-5.84062	-4.30276	3.17695	0.768495	9.43425	10.7084	0.0959301	3.49627	0.438666
PHF19	-6.10055	-6.59202	-4.77439	-5.72234	-6.62134	-5.92048	-4.78265	-4.02902	-4.25742	-4.61573	-3.39756	-2.47876	-3.54572	-3.2806	-4.01995	-1.30184	-2.23812	0.837658	1.76353	-0.385411	-2.15862	1.82341	0.251678	-2.28004	0.514712	-1.95971	-3.97769	-5.24683	-8.87714	-7.89307	-3.58251	-1.57247	-1.64207	-1.22778	1.61317	1.58243	0.0436089	0.154499	0.656584	0.576699	-3.70695	-2.98948	3.02141	1.22107	10.3612	11.4358	-0.217442	4.71865	1.30486
JARD2	-6.76328	-8.86491	-5.52017	-6.99108	-7.89606	-7.31088	-6.2758	-5.78602	-6.13542	-6.71618	-4.55657	-3.67325	-5.29095	-4.93109	-6.05501	-3.23506	-3.31403	0.32258	1.67481	-0.489457	-2.81018	1.48791	-0.102111	-3.89193	0.639493	-3.69619	-5.68924	-6.40532	-9.65905	-9.52137	-4.36934	-2.42659	-2.1089	-2.30478	0.965122	0.831049	0.27723	-0.117677	0.626727	1.15326	-2.19667	-1.5713	3.79538	3.1753	14.3446	15.6394	0.631807	6.12383	2.45716
BMI1	-4.70978	-6.4592	-2.68487	-4.90266	-5.70329	-6.67561	-6.13762	-3.40928	-3.71621	-3.66315	-3.89547	-3.04589	-4.08516	-5.31411	-4.78688	-1.67294	-4.56823	1.74257	1.12857	-2.33691	-3.27573	1.48993	-0.572534	-2.63473	1.55293	-0.253737	-1.98599	-1.32789	-6.43581	-5.40075	-2.42359	-1.25271	-1.07145	0.105618	0.239374	1.88158	1.18631	-0.472598	0.502523	-1.39152	2.21165	4.05272	3.19471	2.75533	10.2161	10.6425	3.48173	5.3321	2.29091
EZH1	-9.39682	-9.70549	-6.53094	-8.44584	-9.32063	-9.94337	-9.55051	-8.92144	-9.00716	-9.25825	-8.99991	-8.49006	-7.33279	-8.24453	-8.82867	-4.31766	-7.48041	-0.631303	-0.702468	-4.15995	-6.56245	-0.455174	-2.60555	-0.996979	2.8791	-0.546074	-2.68126	-2.2773	-8.98505	-7.16705	-2.69074	-1.95747	-1.13346	-1.21689	1.91076	0.765809	0.760036	-0.694445	0.686536	0.20629	-2.61021	0.151213	3.74761	3.07576	14.3446	15.2286	2.54544	8.36976	3.47871
EZH2	-12.7906	-13.8586	-9.71147	-12.1575	-13.1119	-14.7349	-13.2781	-11.4241	-11.6469	-12.0416	-10.8973	-9.88694	-10.5458	-10.6215	-11.6214	-6.36121	-9.89418	0.112086	0.556917	-4.65877	-7.26741	0.152201	-2.58849	-1.9453	3.07865	-2.14367	-5.12691	-4.63149	-13.9211	-11.3396	-5.73835	-3.23706	-0.931018	-1.65809	2.77431	2.02953	-0.801861	-0.403321	-0.0437563	0.140286	-3.78621	-0.22238	7.13835	5.39353	19.2532	21.3027	3.14114	8.69695	2.15971
SUZ12	-13.8549	-13.5563	-9.66094	-12.1549	-12.8848	-15.8503	-14.0179	-12.0178	-12.0463	-12.5052	-11.5933	-10.9155	-10.7416	-10.9173	-12.0663	-6.91812	-10.9817	-0.197524	0.089792	-5.45585	-7.73797	-0.752043	-3.03664	-0.240629	3.88934	-1.49359	-3.73038	-2.44629	-13.4546	-9.85199	-5.59903	-2.36315	-0.165807	-1.83154	3.25893	1.57666	-1.68449	-0.0793994	0.202433	-0.200167	-5.0059	-1.22907	6.09417	5.15884	18.7484	20.8023	3.5453	9.27896	2.3549
HXA2	-1.19406	-1.41908	0.199974	-0.456096	-0.721443	-0.709948	-1.48999	-1.52536	-1.46026	-1.36494	-1.5013	-2.1518	-1.1221	-1.48628	-1.50171	-0.439106	-1.75475	-0.0404859	-0.744751	-2.17759	-0.867663	-1.36836	-1.39359	-0.276971	-0.689508	-0.858276	-0.213055	-0.260517	-1.11724	-1.56946	-1.57616	-0.479997	-0.870206	-1.37047	-0.977898	-1.41979	-0.606546	-0.826623	-0.823251	-1.17521	0.0991872	0.184209	-0.836422	0.588248	1.60597	1.51053	-0.548886	-0.389878	0.163138
NFIC	-0.984456	-0.33053	-1.30791	-1.67978	-1.88927	-0.0150128	-0.128189	-0.532264	-0.465473	-0.614145	-0.554064	-0.744346	0.0489911	-0.15225	-0.33377	0.0641122	0.117901	-0.0460247	0.0821657	-0.377123	0.768358	0.387846	0.358545	-0.543668	-0.27209	-1.42606	-0.912442	-0.815666	-1.05626	-0.645982	0.434835	0.050737	-0.642553	-1.10169	-0.592356	-1.36779	0.751484	-0.0946665	0.798013	0.956197	0.244577	0.487976	0.912128	0.668062	1.81245	2.18777	1.21754	0.315288	-0.152492
H2B1A	-0.547619	-2.14633	1.2212	0.520883	0.722106	-1.8259	-0.727084	-0.405177	-0.517852	-0.867918	-0.321308	1.64617	1.40477	-0.102419	-0.360813	1.84304	0.229582	2.4131	1.88643	3.30746	1.41933	3.0237	2.94615	2.52282	3.40444	3.46489	3.01058	2.98634	-1.7869	-0.0222982	2.65132	0.0216057	3.61235	3.78341	3.54826	4.17334	5.41781	1.67073	4.47486	3.02609	-0.692803	-1.01902	-1.16301	-1.37049	5.24357	6.5912	-1.10288	0.476254	-0.161063
DNM3L	-4.94822	-3.74139	-2.21123	-2.33361	-2.92872	-5.50522	-3.61564	-3.86144	-3.68758	-4.02084	-3.42354	-2.63592	-1.61655	-1.86365	-2.83105	-2.4819	-2.94362	-0.187538	0.0966281	0.453737	-0.40852	2.37438	1.94205	3.11074	4.87642	3.23745	2.5112	3.22769	-3.45781	-1.20545	2.24667	-0.947926	4.25054	2.87327	4.53373	3.93247	3.58615	0.320699	4.50553	4.62745	0.837523	1.6257	-1.72309	1.47226	6.84487	8.64646	1.11714	2.46758	-0.654795
DNM3A	-9.99317	-5.80769	-5.95953	-7.38422	-8.36096	-8.16439	-5.98423	-6.30871	-6.16703	-6.71524	-5.77252	-5.5078	-5.52311	-5.46292	-5.71716	-5.17452	-6.02982	-1.75818	-0.739803	-2.36601	-3.43797	-1.22253	-1.30075	1.15858	3.62399	0.520328	-0.707296	0.299101	-6.40561	-5.71891	-0.798297	-1.38568	0.894148	-0.241426	3.53714	1.33231	1.67848	0.88272	4.38654	4.21548	2.93847	3.70944	-3.42377	0.803509	10.5381	11.9359	1.04519	5.24228	0.496035
SMRC2	-8.26778	-6.21389	-4.4489	-6.28514	-6.32929	-6.82794	-5.84692	-5.15548	-5.4035	-5.44335	-5.00416	-4.28695	-4.13302	-5.07109	-5.26786	-3.00287	-4.49169	0.3554	0.193969	-1.4938	-3.19271	0.296249	-1.07791	0.218274	2.565	0.349444	-1.30637	0.151299	-4.17279	-3.6456	-0.601742	-0.863063	1.16727	0.570685	2.74574	2.47069	2.62963	0.617654	2.81623	2.24457	-1.02732	0.197129	-0.331941	0.6778	9.50263	10.6604	0.178877	3.69236	0.130307
HAND2	-4.59586	-2.62965	-3.73729	-4.55134	-4.15258	-3.57782	-3.10454	-2.82245	-2.92437	-3.05258	-2.71675	-3.15103	-1.52902	-2.32448	-2.25134	-1.61998	-2.28542	-0.927769	-1.14917	-1.85294	-2.29914	-0.604963	-1.40209	1.86785	2.84209	1.55454	0.969469	2.11261	-2.75981	-2.2053	0.881332	-0.651641	1.70082	2.04039	1.89058	3.07917	3.37754	-0.901673	3.23209	2.90018	-0.00965683	0.651607	0.729769	0.0257575	7.87105	8.40458	-0.733423	4.30702	1.7139
ARX	-2.60977	-2.71588	-1.92756	-1.63437	-1.51162	-3.23415	-2.38666	-3.19954	-2.94984	-3.2056	-3.29797	-3.46678	-1.79178	-1.76537	-2.4463	-1.53357	-2.04362	0.607102	0.681854	-1.05079	-1.80289	-0.407284	-0.500202	1.44812	3.4965	1.94365	1.20363	1.7151	-1.04738	-0.713126	1.65983	1.03114	0.884907	0.726423	2.17154	1.35604	3.61787	1.53785	2.31953	1.78585	1.4552	2.4586	0.680803	1.06364	6.02182	6.37604	1.96043	3.2654	1.6106
NR0B1	-4.43369	-2.97345	-2.88699	-3.80582	-4.35119	-4.39276	-3.94379	-4.75542	-4.71602	-4.88557	-5.12463	-5.59382	-4.08496	-4.3472	-4.24011	-4.50441	-4.7774	-3.82242	-4.09146	-4.24484	-3.7038	-2.13452	-2.47141	0.884377	2.80727	0.839456	0.327698	2.84465	-1.08888	-0.733253	-0.113427	-2.28442	1.26866	-0.0302062	1.48537	0.0416307	-0.211963	-2.20759	0.485731	-0.0295413	14.6723	14.5955	-1.97617	2.81592	3.43657	3.436	2.13139	3.8546	-0.272845
HDAC2	-3.04047	-1.30846	-1.67643	-2.67388	-2.73583	-2.8074	-2.77579	-2.65284	-2.88039	-2.69442	-2.94178	-3.00878	-1.51332	-2.24449	-2.80006	-1.97742	-2.95592	-0.232588	-0.811169	-1.64913	-1.99809	0.063421	-0.271248	1.47024	2.27116	1.22395	1.12365	2.28553	-1.24591	-0.14776	0.5926	-0.379041	0.995519	0.423014	1.59726	0.174918	-0.068718	0.2942	0.963507	0.54663	9.39795	10.1947	-0.520492	0.825773	2.26848	1.93691	1.52978	1.84232	0.212795
NACC1	-2.45063	-2.16011	-1.25063	-1.79352	-1.70758	-2.69585	-2.34584	-2.63483	-2.61296	-2.62417	-3.19124	-2.72715	-1.77318	-2.1377	-2.11918	-2.33903	-2.34363	-0.733586	-1.11821	-2.5724	-1.9377	-0.657347	-0.627673	-0.156032	1.41501	0.137107	0.22511	0.921063	-1.64244	-1.24001	-0.660893	-1.11848	-0.18861	-0.192766	-0.00438142	-0.362193	-0.462569	-0.103138	0.0814133	-0.205711	10.6988	11.3851	-1.99975	1.11769	3.35807	2.78936	2.54751	3.10645	0.93827
ZIC3	-1.93136	-0.678738	-1.13674	-1.65001	-1.64584	-1.38893	-0.853218	-0.754584	-0.904885	-0.988375	-1.25729	-1.01135	-0.302274	-0.583369	-0.7625	-1.31142	-0.763706	-0.40837	-0.357801	-0.838159	-1.62929	-1.34989	-0.894304	0.0984761	0.980854	0.0909255	0.0836836	0.026307	-1.24855	-0.456328	-0.528613	-0.704492	0.0391638	0.825875	0.878204	1.42312	-0.133567	0.480238	0.751315	0.464521	4.9698	5.75814	-1.72325	-0.610842	2.33734	2.37056	-0.386574	1.28321	-0.676649
SMAD2	-1.66608	-0.928832	-2.396	-2.77293	-2.78227	-1.94394	-1.04633	-1.41675	-1.3935	-1.49996	-1.2412	-1.32776	-1.1506	-1.5649	-1.82049	-1.52028	-1.23102	-1.36493	-0.83964	-1.02967	-0.147504	0.335809	0.164336	-0.934419	0.548056	-0.53622	-1.07866	-0.570453	-2.15928	-0.900007	0.28857	-0.9068	0.240821	0.0690326	-0.214101	0.190998	0.748408	-1.0191	0.625995	1.28223	7.29443	7.6173	-2.12788	-0.295464	2.58719	2.31737	1.33807	1.2097	0.615078
MSGN1	-1.17007	-0.299749	-0.543639	-0.865947	-1.18272	-1.39883	-1.79657	-0.136676	-0.118643	-0.360243	-0.404175	0.0915026	-0.779729	-2.24091	-2.12193	-0.709915	-1.82781	-0.190069	0.0436473	-0.676527	0.152938	0.420329	0.328456	-0.98217	-0.365975	-0.586775	-0.780003	-0.47004	-0.523413	-0.153611	-0.813153	0.256644	-0.384657	-0.424329	-0.404814	-0.356712	-0.381946	0.0953373	0.840296	0.662769	2.30819	2.34357	0.173471	0.795643	0.786209	1.12316	-0.573583	0.81826	0.481005
NCOA3	-0.35924	-1.03127	-0.0874795	-0.520482	-0.557123	-0.684785	-0.205556	-1.34913	-1.48856	-1.53652	-1.2676	-0.950597	-0.11902	-0.945067	-0.774988	-0.0970391	-0.730174	-0.293718	-0.770816	-0.889282	-0.667189	-0.323753	0.196985	-0.983978	-0.48191	-0.764591	-0.94073	-0.524287	-0.668642	0.184929	0.461205	-0.556778	-0.304643	-0.254772	-0.995851	-0.433186	0.21146	-0.347926	0.398349	0.646439	4.48461	4.27154	-0.300658	-0.560086	0.0423394	-0.0181011	0.392083	0.90765	0.593597
SP16H	-0.641931	0.156877	0.52022	-0.751827	-1.45165	-0.677928	-0.231111	0.0456521	0.097195	0.0469457	0.193745	-0.230096	0.901191	-0.604652	-0.301028	0.426657	-0.516268	0.107069	0.481107	0.00769687	0.796023	0.139474	0.847299	0.600189	0.890127	0.550708	1.05221	0.862523	0.402574	0.892666	-0.211613	0.328574	0.499415	0.557396	0.118117	0.395753	0.142339	0.852671	0.729766	0.164633	6.15309	6.60187	0.196159	0.50619	-0.23724	0.363645	0.146434	0.158969	-0.588326
PAX7	-0.91503	-1.36064	0.545597	-1.00828	-0.769781	-1.82129	-1.8742	-1.43597	-1.5579	-1.44638	-1.89876	-1.06685	-0.218621	-1.42809	-1.21155	-0.241198	-1.63494	1.43467	0.867552	-1.33658	-1.7973	0.880601	0.00340966	0.0624299	1.67382	1.44463	1.19577	1.5958	-0.752835	0.184779	0.640381	0.522071	-0.0515414	0.74819	-0.952917	0.878738	1.66932	0.871279	-0.0209083	-0.84343	0.518091	1.90065	1.45548	1.0771	2.46053	1.83907	0.878495	3.18477	0.718482
SOX9	-2.20083	-1.59252	-1.46817	-2.34606	-2.28085	-2.16746	-2.21228	-1.88054	-1.87587	-1.8568	-1.81982	-2.40731	-2.11087	-2.2045	-1.95088	-0.586909	-1.55883	-0.981533	-1.17599	-0.799749	-1.62621	-1.30886	-1.65071	-0.149355	0.0508524	-0.997901	-0.988051	-1.26237	-2.64694	-1.3483	-0.133843	-0.91065	-1.26266	-0.790817	0.259863	0.603168	1.22425	-0.306588	0.670057	0.15965	0.477979	1.01423	-1.23565	0.161759	4.23082	4.11214	0.408221	2.62576	2.38816
SIX2	-4.049	-2.04885	-3.24443	-3.51282	-3.30967	-3.60571	-4.22328	-2.8566	-2.53645	-2.66094	-3.44682	-4.1945	-3.77153	-4.03861	-4.30374	-3.46927	-4.59417	-2.81308	-2.60587	-4.21653	-3.22732	-2.89851	-2.87809	-1.0903	0.782931	-1.27	-1.40551	-0.628081	-1.01304	-2.17157	-0.693739	-0.640232	-1.94025	-1.33928	-1.37421	-1.65263	0.349835	-1.75531	0.927366	-1.00446	1.49957	3.07447	-0.770325	0.324651	4.99508	4.46848	2.94598	3.50786	2.8412
PITX1	-5.09683	-4.98197	-3.09195	-4.12046	-4.21985	-5.92783	-7.51026	-8.00828	-7.52461	-7.2703	-8.46246	-9.1362	-6.6862	-7.3595	-7.24582	-6.12571	-8.46348	-3.83682	-4.66189	-8.39886	-7.9431	-5.52024	-7.32914	-1.24416	1.87734	-1.54301	-0.946025	0.796134	-1.99503	-1.5719	-1.57192	-1.76626	-2.7233	-3.33501	-2.92516	-4.99608	-0.0770613	-3.02701	-0.765567	-2.29889	3.86537	6.26855	-1.59117	2.52051	12.0811	10.91	4.26267	8.4228	7.98308
GLI3	-5.72966	-4.21038	-3.41213	-4.6773	-5.50303	-5.0296	-6.36944	-7.66232	-7.2586	-7.24834	-8.45967	-9.30968	-6.67146	-6.9442	-7.01171	-6.38221	-7.19541	-4.24844	-5.27066	-9.1732	-8.26578	-6.42322	-7.82999	-3.27661	-0.0319509	-3.16613	-3.42977	-2.06481	-1.69365	-2.83271	-1.81448	-2.36368	-4.48708	-4.68062	-3.83494	-4.43385	-0.844913	-3.60023	-1.24408	-2.54135	5.19583	7.47466	-0.661276	3.16326	9.89082	8.63234	5.7488	7.59458	8.55204
MEF2A	-2.68996	-2.58883	-1.4273	-1.87827	-2.16551	-2.31734	-2.48744	-2.83001	-2.9638	-2.77378	-3.18283	-3.66265	-2.4578	-2.45949	-2.41699	-2.30009	-2.68386	-1.91514	-2.11447	-1.58983	-2.30257	-1.33184	-1.11955	-0.705087	0.387988	0.0645801	-0.662005	-0.365982	-1.68486	-1.04975	-0.667127	-1.61494	-0.535681	-0.167388	0.00800289	0.134401	2.7331	-0.0284948	-0.589466	-0.512077	1.51178	1.8449	-2.28251	0.986374	4.04995	2.82092	2.41282	5.04524	2.81304
HTF4	-7.29419	-3.68772	-5.24802	-5.51766	-6.27457	-6.20322	-5.72692	-5.46276	-5.2025	-5.58903	-5.23297	-5.59463	-5.354	-4.83177	-5.64356	-5.10234	-5.38349	-2.06314	-1.39328	-3.87554	-3.18781	-3.4413	-3.00624	2.04084	2.89042	0.662659	0.681424	2.40396	-1.90447	-0.859266	-1.15516	-0.313031	1.07352	-0.22563	2.14347	0.559107	4.87346	0.675095	0.203215	0.950411	0.359064	1.93566	-3.12703	1.52989	7.36371	6.97515	2.57339	12.0998	3.40229
HAND1	-1.60439	-0.722597	-1.64603	-1.55418	-2.39069	-1.93894	-2.4068	-1.71147	-1.55466	-1.60669	-1.95947	-1.39837	-1.75821	-1.68665	-1.69414	-1.32143	-2.31252	-0.388459	-0.170023	-1.9053	-1.56458	-1.13751	-0.859866	0.0292309	1.56816	0.515621	0.0704564	0.762068	-0.774913	-1.46104	0.523681	0.354276	0.315197	0.605533	0.507278	0.341968	1.31358	0.231745	1.16118	2.08516	1.63919	1.46512	-2.60531	0.627578	2.44521	2.22334	0.243648	2.11255	1.15944
STAG2	-2.68678	-3.07589	-2.44519	-2.14337	-1.96772	-2.48772	-2.98367	-3.34952	-3.39798	-3.57275	-3.44077	-3.80191	-2.95971	-2.6309	-2.96585	-3.90568	-3.17518	-2.51364	-1.4698	-2.32541	-2.08518	-1.77652	-1.90916	0.596841	2.05653	0.807394	0.490417	1.04248	-1.30541	-0.489109	-0.581415	-0.304642	0.996601	0.67117	0.402916	0.893139	0.0665358	-1.14788	0.532214	-0.13178	1.0169	1.63798	-2.18959	0.467638	4.88656	5.27473	1.98072	2.84754	2.12154
SIX1	-7.58108	-5.27925	-5.05435	-6.20018	-6.72158	-9.04849	-8.27512	-8.53139	-8.16894	-8.28693	-9.10439	-10.1723	-6.70744	-7.28607	-7.45353	-5.65192	-8.82853	-2.2215	-2.3529	-8.0259	-6.14009	-4.36075	-4.86279	3.11577	6.68894	3.5873	3.20866	5.4811	-2.89606	-0.0668972	0.403127	0.0899594	1.79151	2.0382	2.50297	1.3648	3.53367	-0.110972	2.10724	0.606364	2.35802	5.97597	-0.932302	1.43847	13.2436	12.7294	5.85007	12.6852	6.2372
STAG1	-4.18174	-4.73182	-3.07598	-3.4483	-4.33122	-6.03881	-5.62277	-5.98716	-5.97795	-6.14446	-5.94767	-7.15821	-4.40255	-4.92934	-5.05656	-4.07367	-6.1765	-1.95778	-1.85057	-5.15933	-4.82218	-3.31762	-3.59049	2.48149	4.57708	1.95834	1.29474	3.06081	-2.63528	-0.345471	-0.484708	-0.0157573	0.901753	0.743951	1.63176	1.63461	1.06301	-0.610202	0.219566	-0.6255	2.36514	3.89822	-2.326	0.531047	10.2931	10.0789	3.49718	6.84784	5.64416
RCOR2	-1.58016	-1.79239	-1.48115	-1.99931	-1.60917	-1.78411	-2.09127	-1.56474	-1.71703	-2.06529	-1.42939	-1.4262	-1.87106	-1.47412	-1.66937	-1.65866	-1.99989	-0.249997	-0.0970237	-0.778453	-1.8805	-1.37948	-1.23575	1.76024	1.11035	0.987721	1.43782	1.65043	-0.744658	-0.0588202	-0.695616	0.70223	1.83016	0.719245	1.11311	0.870366	-0.860419	-0.145518	-0.777875	-1.33478	0.864515	1.249	1.87731	1.07359	0.856912	0.963132	-0.662011	-0.0159682	-0.504827
PTF1A	-7.29844	-4.28946	-4.8441	-5.52533	-5.22204	-7.06272	-7.4218	-7.71326	-7.28857	-7.67405	-7.40929	-8.49741	-7.3657	-7.22268	-7.69948	-7.24696	-8.09716	-4.81856	-4.67823	-6.02033	-4.74068	-4.6037	-4.82493	1.26836	2.85949	0.602095	0.930366	1.82702	-3.11532	-0.987752	-1.69225	-1.4643	0.132212	-1.28251	0.307737	-3.17488	-1.83787	-2.48104	-1.00092	2.10708	1.55342	3.13004	4.99505	4.70316	3.4359	4.30828	4.37248	5.1481	0.270493
PRDM9	-0.726565	-0.714622	-1.33401	-1.34457	-1.22027	-1.33754	-1.57089	-1.26597	-1.52275	-1.58183	-1.60139	-1.2274	-1.49307	-1.41942	-1.77178	-1.97072	-1.59842	-1.00546	-0.580771	-1.61466	-1.26852	-1.41401	-0.581749	-0.064938	0.719806	0.288131	0.249716	0.0355784	-1.42429	-0.457574	-0.727574	0.345104	0.295417	0.490593	-0.433144	0.449307	-0.239386	-0.472869	0.053544	-0.340531	0.638671	0.91472	0.795629	1.1194	2.01858	2.00698	0.486036	0.341615	0.932943
MECP2	-5.40877	-3.7025	-4.05708	-4.25328	-4.89624	-8.38219	-6.64838	-5.24011	-4.77006	-5.52985	-4.40022	-5.62056	-5.53095	-4.89191	-5.34113	-5.66736	-6.7374	-2.6562	-1.21714	-1.57435	-1.83355	-1.56298	-0.346281	5.23622	6.14136	2.55524	2.90076	4.21011	-1.99478	0.343611	0.522798	0.617984	5.50443	2.44078	4.90457	2.68715	0.739376	0.63629	2.43964	2.79127	3.8996	3.61057	-0.183506	1.93662	6.13657	7.66995	1.07393	2.89497	-0.303511
MBD2	-5.01679	-2.68781	-4.01001	-3.01823	-3.60249	-7.58473	-5.42318	-5.68961	-4.88914	-6.01131	-4.54233	-5.82507	-4.85442	-3.7341	-4.35254	-6.60078	-5.93785	-4.21337	-2.24098	-0.121773	-1.08018	-0.992314	0.00996489	5.77202	7.79994	4.00902	4.18967	5.60619	-1.16578	1.34011	1.64394	0.501608	7.05722	4.55425	6.09803	3.78303	2.169	0.276785	4.03985	5.39059	8.78333	8.33257	-0.542938	3.4012	8.45336	10.0529	2.5292	4.22544	0.0055711
SRBP1	-4.27807	-4.17147	-4.19699	-4.36333	-3.73376	-6.33821	-5.59662	-6.08695	-5.36367	-5.95531	-5.15757	-5.98028	-5.43974	-4.76874	-5.24302	-6.63418	-6.52067	-1.14218	-0.100925	-1.39877	-2.19964	-1.89973	-1.98894	3.63858	5.80918	2.82444	2.63153	4.16643	-1.3173	1.1856	-0.578604	1.27634	3.72307	2.74555	4.80304	2.20408	-0.255682	1.79097	0.439308	0.542383	4.64187	4.88853	5.81278	6.17311	7.66458	8.02832	2.14619	4.08984	2.76554
EHMT2	-4.4227	-5.30816	-1.48802	-3.17028	-3.64711	-5.66431	-5.44399	-5.10355	-5.56886	-5.24028	-6.4583	-6.02689	-3.49549	-4.79231	-4.57296	-2.63447	-5.61423	0.220243	-0.835215	-3.14311	-4.36468	-0.573424	-1.20207	3.04026	5.34315	3.91292	3.3479	5.66407	-1.39194	0.182354	0.555518	-0.0391958	2.52456	2.64956	2.6114	2.92822	2.1713	-0.247087	2.30733	-0.152001	6.98957	9.45914	2.61034	4.65769	8.60523	8.68601	3.08769	5.80501	1.2551
ASCL1	-10.6614	-5.83162	-9.58799	-9.00351	-8.65755	-7.5057	-8.64312	-9.1228	-8.67643	-8.96779	-9.02229	-11.3547	-9.07334	-8.24983	-8.92039	-8.82393	-9.07647	-5.81439	-5.37524	-8.40675	-6.51815	-6.34856	-7.62015	1.8373	4.8122	0.408888	0.897978	2.06366	-3.937	-2.08289	-3.12465	-1.283	1.13009	-1.73317	0.391725	-2.72968	-3.12047	-2.57743	-2.19604	-2.11401	-0.466824	2.18561	4.27405	6.95954	7.81857	8.1288	2.46385	8.1292	2.32108
OLIG2	-5.27177	-4.96758	-4.22012	-4.2913	-3.81371	-4.67464	-5.39726	-7.65868	-7.27429	-7.39366	-7.80333	-8.55719	-6.06414	-5.87432	-5.75166	-5.85478	-6.67021	-3.40245	-3.18633	-6.47678	-5.87831	-4.96529	-6.0922	1.06816	3.41204	0.236205	1.07577	2.16865	-2.81005	-1.13239	-1.76411	-0.190378	0.186269	-1.57477	-0.800487	-2.71532	-2.73498	-1.41975	-2.59719	-3.05572	2.39017	4.38066	3.56196	4.34798	6.4072	5.69724	3.25765	6.92401	3.31566
RYBP	-5.85059	-7.01598	-4.25104	-5.00496	-5.12715	-9.69651	-8.89298	-11.0974	-10.2971	-10.5474	-11.6499	-13.2317	-8.94016	-9.13186	-9.17788	-8.88795	-10.6522	-4.28909	-4.85821	-10.3703	-10.2856	-6.32311	-7.50106	1.54384	5.39798	1.77834	2.11431	3.97348	-2.65567	0.681933	-1.98281	-1.18018	-0.907609	-1.58087	0.00373892	-2.5397	-2.66476	-2.22597	-1.57349	-3.02829	7.90724	11.3238	3.77327	7.88947	11.7072	11.0207	8.81897	10.9491	7.06261
TET1	-8.80233	-8.2218	-6.99254	-7.58574	-7.45978	-11.9684	-11.6751	-12.5894	-11.8012	-12.0945	-12.9018	-15.0727	-10.8168	-10.3528	-10.669	-9.5043	-12.865	-3.85313	-4.2124	-11.976	-10.6889	-7.9121	-9.4496	2.26352	4.45237	-0.135111	0.437356	3.6823	-3.47997	-0.621782	-3.11245	0.0364868	-0.610254	-2.70891	-0.0975389	-3.57887	-4.54357	-1.37559	-3.0937	-3.66343	5.30745	9.36863	4.23262	9.25906	11.2531	10.4645	9.15492	10.9926	6.34945
ATOH1	-8.14164	-3.63042	-6.83962	-6.95743	-6.36627	-8.51071	-9.09562	-8.55569	-7.83615	-8.04914	-9.02989	-11.8156	-8.39971	-7.5506	-7.92618	-8.77117	-10.792	-5.1146	-5.32753	-10.3718	-8.31751	-8.55049	-8.9993	2.67719	3.09784	0.0633483	0.912384	3.16785	-2.32013	0.102624	-1.08721	1.07135	0.748509	-2.26747	-0.367424	-3.4017	-3.35842	-1.14577	-3.19441	-3.04546	0.717296	3.42396	4.41011	5.64755	5.08823	4.31174	4.94196	5.48583	2.11988
WT1	-13.6186	-7.67782	-8.70354	-10.6917	-10.5207	-12.9928	-13.042	-13.6042	-12.9118	-12.9477	-14.7976	-16.9632	-11.4951	-11.7093	-12.324	-9.84282	-13.5595	-4.52287	-5.66428	-14.5536	-12.5803	-9.75975	-11.6918	2.79065	4.52559	-0.0765987	-0.007514	2.88832	-4.52816	-2.99003	-2.31818	-0.115842	-1.14085	-2.86293	-0.26208	-3.91067	-2.95036	-1.79706	-1.08066	-2.89716	0.810458	5.10454	0.679039	5.8651	12.0215	11.1949	7.23602	10.6961	6.2305
SMC1A	-10.5508	-7.95084	-7.69256	-9.00965	-9.42583	-12.2059	-11.7209	-11.6536	-11.4721	-11.689	-12.0006	-14.2667	-8.80032	-9.56619	-10.1452	-8.26046	-12.1389	-4.42015	-4.87883	-11.3	-10.2664	-7.05061	-7.7841	2.97688	6.40003	2.07191	1.49867	4.10208	-4.80701	-1.779	-2.47904	-0.320312	0.465359	0.22343	1.59045	0.377443	-0.784335	-1.64555	-0.700255	-2.45447	3.18792	6.30194	-1.53908	4.04947	15.6116	14.8701	6.38896	10.9367	7.4748
MBD1	-4.75068	-4.1221	-3.56861	-3.12543	-3.75853	-8.90246	-7.36091	-8.13932	-7.27251	-8.06202	-7.38412	-9.37824	-6.89061	-6.08008	-6.55151	-7.81293	-8.74273	-5.0573	-3.39911	-4.88109	-4.9952	-3.73223	-3.5469	4.8123	7.45612	3.61394	4.5391	6.71704	-1.0611	1.97545	0.70724	0.328327	4.04178	2.1202	3.31605	0.483668	0.856181	-1.15292	2.22044	1.72078	8.19025	9.82107	1.7059	6.14955	11.376	11.553	6.82491	7.73134	3.75365
BRAC	-5.74573	-3.03233	-3.38585	-4.56493	-4.57655	-6.43239	-5.99799	-6.87845	-6.31336	-6.51047	-7.42951	-8.01747	-4.67957	-5.28126	-5.64333	-4.83204	-6.3568	-2.23987	-2.67492	-6.68962	-6.18274	-4.24569	-4.87087	1.88279	2.94495	0.0133242	0.6513	2.51845	-1.06597	-0.3255	1.317	0.60567	0.139165	-1.19315	0.404078	-1.41048	0.937394	-0.135536	0.658213	0.411298	4.19987	6.42945	2.09802	4.8729	6.35824	5.90483	4.97497	6.34266	3.69462
UTF1	-6.46921	-5.78399	-4.74554	-5.20644	-5.03123	-10.11	-9.07019	-10.2029	-9.50618	-9.89632	-10.6305	-12.3825	-8.24955	-8.07643	-8.22803	-8.42944	-10.9306	-3.81956	-3.60596	-8.86947	-8.14556	-5.65749	-6.65012	4.25673	6.69503	3.41983	4.09952	6.94083	-1.60974	1.83039	-0.286062	0.604039	2.68001	1.01462	1.7916	-0.346369	-0.821977	-1.02789	0.13653	-1.50163	5.67569	8.64921	3.10308	6.46205	11.2337	10.7815	7.37426	9.14326	5.02338
TOP2A	-6.9853	-4.66787	-6.30829	-6.24314	-6.62766	-9.17005	-8.16357	-10.1895	-9.28509	-10.0804	-9.84477	-12.1069	-8.44775	-7.07219	-7.56827	-9.18971	-9.87934	-5.04534	-3.60111	-8.17215	-7.52016	-6.42892	-6.90146	2.82362	5.20773	1.49713	1.9635	3.38024	-2.14123	0.589665	-0.813751	0.817472	1.51259	-0.334883	1.75445	-1.71695	-2.1199	-0.109934	-0.445639	0.200554	7.65982	10.0734	1.82705	6.23612	8.6404	8.02739	8.10402	9.08299	5.13465
TF2L1	-4.88807	-3.32046	-3.35634	-3.19891	-3.42639	-6.81831	-6.55318	-6.39473	-5.98981	-6.11255	-7.28359	-8.83099	-6.27074	-6.38936	-6.48211	-6.33547	-8.03658	-3.27487	-3.66016	-6.7221	-6.06169	-4.80719	-5.11494	2.36002	2.68572	1.73277	2.24757	4.77882	-1.23314	0.982074	-0.5148	-0.638278	0.515719	-1.01979	0.315464	-1.82307	-1.90873	-1.05539	-1.22268	-2.23953	9.48723	11.6929	0.441314	3.93982	5.56398	4.85974	6.2208	6.41328	3.66359
P53	-6.20399	-5.39923	-5.07789	-5.77924	-5.98928	-9.3003	-9.64936	-11.2319	-10.5887	-10.8635	-12.1606	-14.2043	-8.71883	-9.73075	-10.0203	-9.56194	-12.0508	-5.19179	-6.32225	-12.646	-11.8497	-8.33706	-9.69674	1.50386	4.41017	1.51214	2.33504	4.9258	0.378536	1.79424	-1.07347	0.251124	-0.770661	-2.6259	-1.4981	-4.75087	-2.03562	-2.38483	-1.85111	-3.70355	11.0366	15.7604	1.37931	5.74311	12.1998	9.75042	10.271	11.9514	9.04489
PRD14	-6.5406	-4.25373	-3.70367	-4.55016	-4.75391	-6.7582	-6.1056	-6.72589	-6.61654	-6.74009	-7.39507	-7.90614	-5.40662	-5.58249	-5.62739	-5.54451	-6.7283	-2.54342	-2.52034	-4.01277	-5.70541	-3.1273	-3.83587	3.05991	4.18951	2.18676	1.77181	3.89048	-1.51711	-0.668458	1.21547	0.241813	2.41705	0.83715	2.72698	1.24933	0.595651	-0.185227	1.14227	0.215116	9.75113	11.6789	-1.48023	2.73079	6.63557	6.56215	4.2636	6.09193	1.83841
ZIC2	-6.00633	-3.62439	-4.22669	-5.29656	-6.01348	-6.60035	-6.36523	-7.45015	-6.80831	-7.07507	-7.5298	-9.0469	-5.89363	-6.27434	-6.04449	-5.92212	-7.58294	-3.99324	-4.01175	-7.7948	-6.89806	-5.10607	-5.30076	1.50312	2.96019	-0.0427133	0.174835	2.46978	-2.2974	-0.639862	-0.606493	0.0356219	-0.239433	-1.41311	0.172248	-2.37357	-1.94958	-1.62171	-0.226398	-0.964885	8.6744	11.7002	1.24245	4.32916	5.6691	4.74904	6.49497	6.41707	3.27106
MBD3	-10.5369	-7.92111	-6.65495	-8.26758	-9.0054	-12.7668	-11.9229	-13.0205	-12.3581	-12.5529	-13.6056	-15.2244	-10.3744	-10.8971	-11.06	-9.45539	-13.3195	-3.87679	-4.68694	-11.5321	-11.1223	-7.41903	-8.55139	3.11132	5.22394	1.13544	1.16445	4.44409	-3.39932	-0.0642768	-2.851	-0.638918	0.0752436	-1.77003	0.874419	-2.14526	-4.13743	-0.769956	-0.87968	-2.64265	12.7635	16.4981	-0.738109	7.87178	11.0344	9.71588	10.6801	12.0917	6.3143
PWP1	-0.262599	0.37416	-0.461228	-0.473153	-0.543592	-0.666733	-0.164239	-0.532862	-0.550117	-0.361659	-1.03736	-1.41065	-0.711105	-0.00671082	-0.322088	-0.804907	-0.923874	-1.31011	-0.62098	-0.218087	-0.364614	0.0727853	0.390726	0.882087	1.7501	1.06535	1.42653	1.4092	1.28088	1.67761	-0.555049	0.629941	0.932911	0.599826	0.653851	-0.184121	-1.03881	-0.598047	0.213087	0.299567	2.62868	2.64649	0.26453	2.00324	1.33186	1.38282	1.6038	1.63543	0.899523
ERR2	-5.25765	-3.89839	-4.9783	-4.87856	-4.53298	-7.84196	-7.66054	-8.02937	-7.56143	-7.99664	-8.35969	-10.3183	-7.3583	-7.38375	-7.50311	-8.12834	-9.31047	-5.11167	-5.40858	-7.45898	-7.4774	-5.90346	-6.26058	3.35741	4.06624	1.74458	2.41891	5.22374	0.235094	1.89634	0.0495048	-0.458318	1.1974	-0.530104	1.29735	-1.25656	-0.559897	-2.03866	-1.09952	-2.10722	10.2441	11.2988	-0.0841382	4.20362	3.40497	3.09987	4.89261	5.10282	1.79264
MBD4	-1.75348	-1.22954	-1.73425	-0.512284	-0.0515861	-4.28635	-3.38708	-3.27888	-2.48058	-3.42174	-2.70198	-3.72164	-3.33708	-2.97658	-3.26791	-3.39605	-4.00967	-2.73249	-1.63969	-0.022038	-1.41624	-1.68107	-0.225326	3.86698	4.66708	2.10331	3.33011	4.49016	0.885619	2.82903	0.878732	0.267448	3.77736	1.69866	2.7275	0.419975	0.323843	-0.351362	1.25721	1.93068	6.78263	6.93737	0.105177	2.75905	4.29055	4.58258	2.73783	3.84632	2.04837
DNM3B	-6.24504	-1.93591	-4.75188	-4.26352	-4.35212	-8.08426	-6.58343	-6.86513	-6.06538	-7.19286	-5.41969	-7.37691	-6.3074	-5.07789	-5.25836	-6.30793	-7.8449	-4.94295	-4.00425	-3.00978	-3.06671	-4.13292	-3.13242	5.22619	6.06553	2.37701	2.52971	4.19817	-1.74196	0.77224	0.086105	0.60123	4.31386	1.39203	4.73512	1.10729	-0.996149	0.100929	2.13811	3.35616	4.85815	5.43413	-0.913987	3.24465	6.27552	7.3512	3.56512	4.08506	0.858637
CRY1	-2.19773	-1.41653	-4.59909	-2.95181	-1.36778	-8.4556	-7.61856	-8.59181	-7.31438	-7.59772	-9.07109	-11.8177	-8.65144	-7.47787	-7.22565	-9.99337	-11.2384	-6.62702	-5.95776	-9.17297	-9.64481	-10.0688	-9.81669	5.52482	5.32622	2.73031	3.54618	6.85287	2.09041	5.09572	0.244413	1.80355	3.26551	1.11213	1.2607	-1.72314	-3.85153	-1.96414	-2.02699	-4.74071	3.74834	5.49668	0.0687637	2.77184	0.636421	-0.0267171	5.42161	3.04757	2.85033
PER2	-3.02556	-1.51312	-4.39298	-3.25827	-2.25123	-7.17233	-6.7778	-6.88504	-5.63229	-6.03759	-7.35194	-9.57095	-7.69546	-5.93109	-6.43964	-8.24211	-8.92116	-5.13237	-4.31427	-7.18291	-7.46103	-8.63262	-7.95091	4.89717	4.4425	2.35023	2.84318	4.9879	2.16969	3.8539	0.233654	2.21838	4.27336	1.11019	1.93396	-0.91239	-2.9174	-1.00825	-2.18772	-3.64328	2.09851	3.37435	1.21212	2.82722	0.706356	0.196458	3.50821	2.37365	2.35793
CRY2	-3.57813	-2.18941	-4.29186	-3.54739	-2.14049	-7.51931	-7.30013	-7.57658	-6.65814	-6.7872	-8.35894	-10.2824	-7.63585	-6.72894	-7.01546	-8.96497	-9.88336	-6.62449	-5.68954	-7.54316	-8.55372	-9.30703	-8.79551	4.08464	3.99298	2.38775	3.00912	5.00021	1.57518	2.78713	0.768673	1.63954	3.67252	1.21531	1.37144	-1.46293	-2.59837	-2.51338	-1.6344	-4.51603	2.27149	3.43526	0.377343	1.68434	0.879411	0.221099	3.31045	1.19499	1.90346
PER1	-2.56945	-1.9517	-2.84642	-2.23559	-1.12075	-5.88015	-5.22169	-5.55531	-4.8811	-5.28124	-5.63145	-7.03641	-6.31644	-4.94407	-5.37875	-7.25567	-7.03692	-4.63679	-3.83197	-4.66888	-5.65203	-6.50069	-6.05523	3.53674	3.442	1.16593	1.52758	3.02011	1.40684	2.01079	0.644578	1.35723	3.04822	0.639732	1.32977	-0.590084	-1.44353	-1.06521	-1.14481	-2.23372	1.62508	2.80206	1.08484	1.56072	0.753194	0.854214	2.30473	0.765389	0.789159
BMAL1	-1.99709	-2.5445	-2.6425	-1.87555	-1.19701	-8.6406	-7.20579	-6.80803	-5.7638	-5.93795	-8.17922	-10.0992	-8.06154	-7.05516	-7.09653	-9.19582	-9.78896	-3.72368	-3.1893	-8.55077	-8.64116	-8.88082	-8.118	3.96591	3.86977	1.40804	1.96632	4.69249	2.41926	2.85461	-1.28439	3.05322	2.4133	0.0258404	1.28224	-1.50312	-4.27564	0.0606469	-1.72078	-4.9435	3.82483	5.09095	-0.524707	2.15533	0.0525991	-0.225207	3.11047	2.67377	2.47351
CLOCK	-2.1571	-2.0298	-3.05614	-2.02813	-1.04172	-7.07849	-6.41031	-6.57913	-5.65183	-5.79211	-7.0962	-8.41921	-7.44914	-6.61235	-6.6967	-8.42733	-8.56648	-4.56983	-3.9921	-7.04129	-7.83619	-7.42727	-7.42684	3.59003	3.5338	1.02593	1.60737	4.02128	2.54519	2.10295	-0.358004	1.47926	2.29311	-0.0442222	1.44697	-1.29195	-2.36699	-0.955256	-1.15943	-3.04256	3.10118	3.78489	-0.475015	1.60296	0.606517	0.394879	2.11659	0.89327	1.2595
HDAC3	-11.9366	-2.73768	-6.68211	-7.16443	-4.99973	-13.8839	-12.699	-10.0917	-8.86307	-9.25548	-11.0697	-12.4101	-8.42265	-10.4587	-11.0746	-7.36772	-13.6884	-2.84663	-4.02264	-4.572	-7.13653	-5.66537	-3.03092	15.5013	13.7635	10.2427	10.3792	14.4643	-1.62747	6.29311	5.36223	4.93305	12.618	8.98942	12.4388	8.63217	1.78372	2.07062	5.85657	2.02173	-4.92965	-2.7362	-7.02344	-4.21805	0.414845	3.3799	0.349594	0.00591353	-3.92939
RORA	-4.93114	-0.0298916	-2.40839	-2.22203	-0.612925	-7.10914	-6.20805	-5.24538	-4.40595	-4.61508	-5.8775	-7.2448	-4.80901	-5.56333	-5.68725	-5.40504	-8.10563	-3.72633	-4.24219	-2.62285	-3.56895	-2.91284	-0.954389	7.97796	8.43235	6.41555	7.45596	9.34749	0.821014	5.86989	3.68736	3.31996	7.24233	5.2824	5.0989	3.1688	0.975745	-0.298024	4.21799	1.16293	-1.72021	-0.898559	-4.1235	-2.19924	0.147672	1.41897	0.789124	-1.22021	-2.60622
NCOA2	-8.59019	-3.59978	-6.8591	-8.07246	-7.04726	-12.5732	-12.3482	-11.9886	-11.0411	-10.6259	-14.432	-17.3958	-10.6599	-11.0185	-11.1877	-9.3687	-14.7137	-6.48182	-8.97636	-15.9031	-14.8036	-12.9687	-13.1287	4.93276	4.43126	1.80865	2.82091	6.48665	-1.95729	2.41537	0.103424	1.15774	0.809746	-1.05957	-1.11502	-2.86877	-4.69095	-4.23038	-1.65083	-5.94833	-1.93653	1.93744	-2.40152	1.45074	1.70134	0.0565257	6.72664	5.34108	3.49543
RXRA	-8.76782	-5.36274	-8.07707	-8.31334	-6.7641	-15.0725	-13.75	-14.2918	-12.9664	-12.9384	-15.9656	-19.641	-12.2995	-12.349	-12.4252	-12.3702	-17.2313	-8.48882	-9.96142	-15.9902	-15.133	-14.2677	-13.6837	7.2047	6.89121	3.23863	4.45196	8.98068	-0.615553	4.04456	-0.203596	1.43345	3.80269	0.581628	1.18277	-1.84012	-4.71387	-3.98054	-0.92961	-6.11634	0.478166	3.92992	-4.01811	0.485732	4.0928	3.05963	7.46745	5.75284	3.43165
THB	-6.31776	-4.50884	-5.73096	-5.55858	-3.96714	-11.6833	-11.0374	-11.6634	-10.5077	-10.535	-12.998	-16.1082	-10.2494	-10.4996	-10.6078	-10.2495	-14.3438	-6.0208	-6.85422	-11.5064	-11.8059	-11.1192	-10.707	7.69149	6.68461	4.48223	6.10217	9.84429	-0.279835	5.08023	0.334857	2.16947	4.54514	1.62233	1.97949	-0.909356	-3.89063	-1.9334	-2.2035	-5.92135	0.397268	3.82974	-1.10635	2.24593	3.01415	1.95765	8.60939	6.12938	3.10661
GCR	-12.0445	-6.80992	-7.58081	-8.91437	-8.00758	-14.8434	-13.3755	-12.5025	-11.5416	-11.687	-13.483	-14.2734	-9.89742	-11.3576	-11.9793	-9.47345	-14.3972	-4.07347	-5.27397	-6.3897	-9.62409	-7.23048	-5.65756	9.0853	10.8669	7.807	6.82234	10.9213	-2.81796	3.4828	4.19798	2.83541	9.53958	7.3051	7.57562	5.52771	3.70531	0.544914	4.88147	0.399844	-2.7194	0.663427	-7.5795	-2.4575	8.65518	9.15281	4.95761	7.90696	3.33608
PPARA	-8.29142	-6.75428	-7.96896	-8.24121	-6.66257	-13.5707	-12.3126	-12.172	-11.4928	-11.365	-13.3393	-15.1926	-11.6414	-11.1509	-11.8235	-11.3232	-14.5388	-7.51368	-8.06358	-11.0589	-11.5666	-10.6319	-10.2661	5.42331	4.99538	1.46232	1.85106	5.73257	-2.53664	0.833916	-0.507831	0.0842387	3.97803	0.561917	2.13364	-0.683827	-3.29579	-3.94169	-0.0872752	-5.00111	-1.37497	0.728837	-3.9851	-1.25618	2.0074	2.95418	3.77926	1.33188	-1.99029
NR1D1	-8.41868	-3.11543	-6.14352	-6.51012	-5.2003	-12.3528	-11.0877	-9.64056	-8.64377	-8.61118	-10.9302	-12.7679	-8.90311	-9.4488	-10.0142	-8.22143	-12.7406	-3.88924	-5.29967	-8.53285	-9.472	-8.40054	-6.96998	8.44701	7.65863	4.57711	4.8952	8.66091	-0.679565	4.74442	1.7485	2.57709	6.06367	2.95119	5.61898	1.83868	-1.71671	-0.175077	1.71398	-1.92029	-2.08059	0.419012	-4.30022	-1.10894	0.646463	1.31987	3.02473	2.15954	-0.703874
HNF4A	-8.46295	-5.84065	-7.69702	-7.87559	-6.43247	-14.2142	-13.6432	-12.703	-11.7826	-11.8611	-13.9729	-17.0611	-11.6609	-11.8396	-12.2072	-10.9555	-16.0937	-6.39923	-7.01727	-11.4853	-12.5089	-10.9062	-10.0866	7.64736	6.72906	4.62851	5.7946	9.71027	-1.7396	3.83614	0.308177	1.87392	5.18476	2.53902	3.06435	0.165862	-4.19042	-2.06995	-2.03857	-5.72595	0.258167	3.94196	-3.53387	0.440793	2.74293	2.26322	9.59806	4.61092	1.18669
PRGC1	-3.88825	-3.41954	-4.46418	-4.28309	-3.77919	-4.60852	-5.05825	-5.5651	-5.34423	-5.67576	-5.879	-6.57615	-5.02074	-5.26836	-4.94333	-4.43016	-5.96842	-2.83463	-3.36107	-5.20302	-4.75781	-6.01835	-5.67349	2.03353	1.56933	0.169412	0.433212	2.6756	-0.0285487	1.54891	-1.76641	-1.6938	0.876086	-0.385884	0.786063	-1.02535	0.18823	-1.55167	-3.4233	-3.29453	0.943144	1.07898	-1.58894	2.11492	0.4695	-0.301956	2.37188	4.48412	1.79453
ERR1	-5.0563	-3.87663	-6.14907	-5.859	-4.62496	-8.8056	-7.94159	-8.50087	-8.04892	-8.46416	-8.68192	-10.2496	-7.72321	-7.43405	-7.53017	-8.28796	-9.70813	-5.67114	-6.05168	-6.55337	-7.39944	-7.10707	-6.83435	3.38729	3.63647	1.92604	2.2922	4.88558	-0.462485	2.10441	0.819428	-0.456739	2.61887	0.716565	1.75444	-0.533115	-0.156886	-2.52933	-1.07602	-1.63833	0.959965	1.4119	-1.91558	1.19558	-0.283028	0.580042	1.35982	1.83198	-1.11856
NFIL3	-5.32263	-5.94011	-4.05148	-4.95831	-3.9984	-7.90214	-7.1146	-6.86299	-6.82212	-6.788	-7.78547	-7.19327	-6.66712	-7.12905	-7.4765	-5.35526	-7.73299	-2.54193	-3.34513	-3.24002	-6.34062	-4.9267	-4.58996	1.71879	1.1681	-0.707796	-1.12181	1.11939	-2.86422	-1.51729	-0.218233	-0.675181	1.39785	-0.379085	1.15669	-0.0571616	-0.765922	-2.07019	0.499404	-2.71168	-2.41054	-1.38436	-1.62969	-2.53703	0.762057	1.98547	0.105272	-1.28879	-3.41329
NPAS2	-2.59623	-2.08919	-2.563	-2.56476	-2.05124	-4.85583	-4.78127	-3.92331	-3.3645	-3.73659	-4.02916	-4.43812	-5.16457	-4.32902	-4.86088	-4.89877	-5.28493	-3.00224	-2.40506	-3.67736	-4.13207	-4.69268	-4.58162	0.832845	1.35895	-0.0581103	-0.548382	0.38202	-0.0511573	-0.0941768	-0.708069	0.574276	1.27716	-0.30296	0.289556	-0.905431	-1.39266	-0.570767	-0.977666	-2.02209	0.623648	0.905157	-0.873513	-0.359914	0.275457	0.690555	-0.216292	-0.606633	-0.185194
PRD16	-9.09408	-5.59964	-6.89758	-7.39143	-6.36593	-8.59091	-9.92406	-8.29531	-7.94699	-8.05649	-8.97253	-9.03575	-7.60017	-8.55769	-9.09439	-6.85652	-9.32283	-4.26	-5.37304	-4.95945	-7.98659	-7.20974	-6.64132	2.13804	2.48961	-1.45331	-1.77217	1.88283	-3.57008	-4.31541	0.152536	-1.59394	1.96127	-0.642971	1.81787	-0.986318	1.74781	-2.44756	3.09157	-1.43612	-2.47262	-0.88592	-3.52604	-2.8321	3.99007	5.7222	-1.86808	1.15032	-1.9897
ANDR	-8.04583	-7.12294	-7.16501	-7.40911	-7.6318	-9.63198	-9.32405	-9.69808	-9.43855	-9.71918	-10.2809	-10.2749	-8.42774	-8.41987	-9.07186	-8.34403	-9.92812	-2.08848	-2.26224	-6.31773	-9.47333	-6.19553	-6.78114	1.85498	2.6848	-0.630789	-0.709309	1.4737	-3.01372	-2.76898	-0.587197	2.56899	1.61987	-0.269112	1.19971	-0.701965	-1.24965	1.1574	-1.11823	-2.57687	-1.71308	0.635857	-1.68889	-0.622516	3.20511	4.00985	4.22984	2.66509	-1.71387
GRHL2	-1.3242	-2.21283	-0.789781	-0.684647	-1.06088	-2.87919	-2.89682	-2.93135	-2.93965	-2.88894	-3.56224	-3.79163	-1.81692	-2.68652	-2.39811	-1.36496	-3.27758	-0.505432	-0.359162	-2.59157	-2.90775	-1.72697	-1.66497	0.993726	0.707825	0.169199	0.355014	1.57688	-1.16093	0.443668	-0.282061	0.0573276	0.250614	0.0873325	-0.0903199	-0.436496	-1.19078	0.518893	-0.957566	-2.07782	1.33993	3.55823	-1.91087	0.128279	-0.807937	-0.17735	4.61044	-0.260416	-1.13162
NKX31	-2.69795	-1.62052	-2.5217	-2.29919	-0.762995	-4.21155	-5.08234	-4.43879	-4.16068	-3.91122	-5.22561	-5.53278	-3.47047	-3.3577	-3.52439	-2.70588	-5.42007	0.113131	0.135358	-3.24491	-4.13088	-3.7123	-3.2817	4.5907	3.50237	3.26323	3.27148	4.56518	-0.688947	1.76941	0.0673316	3.09226	2.80346	2.34366	1.31018	1.80833	-2.01831	0.722462	-1.2348	-2.04526	-2.26848	-0.602292	-2.13561	-1.79626	-1.29788	-0.483006	1.61407	0.442234	-2.00722
FOXA1	-10.1059	-4.1595	-6.27226	-8.08801	-7.8611	-10.4246	-11.5486	-8.87813	-8.18152	-7.82327	-11.0441	-12.5863	-7.59344	-8.28094	-8.94218	-6.92221	-11.2895	-3.32299	-3.97168	-9.225	-9.53832	-7.70801	-6.79963	5.51098	3.2238	1.93408	2.14834	5.00269	-4.50023	-1.05751	0.520258	2.87928	2.50565	-0.301146	1.80935	-1.37102	-2.86261	-0.293398	-1.31411	-3.65238	-4.05163	0.0777437	-5.17704	-4.39521	-0.187771	0.702591	5.7532	0.523864	-2.91203
RBPJL	-1.522	-1.25879	-2.25457	-2.14462	-2.09572	-4.39027	-5.29696	-6.2401	-5.71387	-5.75813	-6.54237	-9.16252	-5.49003	-4.92202	-5.07583	-8.02199	-7.38474	-6.20485	-5.80089	-8.91857	-6.29103	-7.37548	-7.14344	1.76088	2.68714	1.15062	2.46843	4.00187	1.15674	2.57993	-1.39503	0.136339	0.0872847	-0.550405	-1.62369	-3.90939	-4.35689	-2.92099	-2.12892	-0.310523	4.93573	7.08073	1.62427	1.78718	2.12888	1.26227	8.18701	5.44565	3.91201
GATA6	-4.51677	-5.40681	-4.681	-4.64473	-4.92361	-7.82876	-7.88614	-8.04855	-7.65369	-7.4764	-9.26899	-9.62964	-7.08706	-7.20619	-7.59675	-6.23633	-8.18741	-3.07503	-3.96154	-6.51092	-8.02601	-5.96668	-6.1821	2.32305	3.51031	2.30054	1.68132	3.91718	-1.03337	0.646138	1.23434	0.109426	1.48946	1.0533	0.814083	-0.592758	-0.420808	-1.11546	-2.01218	0.139087	2.92691	4.86788	-1.79918	1.86342	2.91202	2.10523	5.75196	4.60467	2.92641
NR5A2	-6.67933	-4.89455	-5.47178	-5.99504	-5.31069	-8.3758	-8.57311	-8.40553	-7.92997	-7.78065	-9.25106	-9.56806	-7.55698	-7.46535	-7.61832	-7.41294	-9.2051	-3.81973	-4.45351	-7.70614	-7.52154	-6.95751	-6.72715	2.0241	2.50534	0.548971	0.643862	3.13776	-1.59863	-0.0105411	-1.28351	0.895805	1.87245	-0.272705	0.554931	-1.58152	-2.5732	-1.48307	-2.23338	-1.08598	1.92316	2.87416	-0.921395	-0.348946	0.467855	0.545064	2.93548	1.73491	-1.33531
CDX2	-5.1	-4.02873	-2.89504	-4.45462	-3.91883	-6.31536	-7.08535	-5.96208	-5.77802	-5.31442	-7.84113	-8.01317	-4.44775	-5.84533	-6.07137	-2.35506	-7.27166	-0.354404	-1.52216	-7.0347	-6.37673	-3.49258	-4.3291	1.66372	3.16236	1.96018	1.76723	3.71822	-0.732245	0.394398	0.207616	-0.283924	-0.226858	0.733869	-0.229926	-0.111907	0.561306	-0.720807	-0.428044	-3.35398	5.87083	8.4542	0.0948349	2.23975	3.85864	2.95871	6.12294	5.15996	4.17303
FOXA2	-6.22298	-6.56367	-5.23424	-5.82568	-5.12886	-11.1151	-11.655	-13.3771	-12.3688	-12.3229	-14.7948	-17.7955	-11.0319	-11.1968	-11.1186	-11.57	-14.8409	-6.19157	-6.72226	-15.1875	-13.6262	-11.9322	-12.407	4.84285	6.04627	3.07569	4.94039	8.26692	-0.759915	3.74164	-1.70074	1.21533	0.624773	-1.22355	-1.11517	-4.18235	-5.11715	-3.19545	-4.25407	-7.48387	3.21368	7.51513	6.59582	6.05354	7.9142	6.11369	9.86074	8.31115	5.78692
AP2A	-9.88143	-5.23394	-7.45137	-8.53829	-7.48858	-12.0578	-12.4529	-11.8634	-11.1319	-10.7836	-13.6209	-16.5784	-10.6739	-10.4751	-10.55	-9.27007	-13.9663	-4.11992	-6.03337	-15.2587	-12.7425	-11.546	-12.5819	4.5322	3.84567	0.0878294	1.53904	5.24034	-2.94111	0.686068	-2.16161	2.30424	-0.237649	-3.2896	-1.53926	-4.59138	-6.45378	-1.20221	-4.73234	-6.74423	-0.27166	4.54028	0.211235	3.47486	1.20106	0.0586828	11.253	6.49949	3.62323
YAP1	-0.354072	-1.35241	0.0621863	-0.11528	0.143965	-0.696743	-0.913443	-1.81614	-1.81377	-1.61153	-1.8866	-1.69353	-0.897712	-1.31941	-1.29769	-0.546262	-1.63353	-0.964741	-1.5382	-0.0878957	-0.749547	0.73734	-0.3068	-0.340559	0.898215	1.2696	1.00839	1.75214	-0.303147	1.14568	0.124462	-1.27651	0.0271808	0.166921	0.260795	-0.121443	0.45077	-0.497319	-0.10475	0.226081	1.07243	1.04864	-0.260453	0.354616	0.861799	0.434209	1.35219	1.59355	1.95844
RAD51	0.0960476	-0.730761	0.00439297	-0.53765	0.209219	0.269238	-0.0789581	-0.972809	-0.824278	-1.10252	-1.00175	-0.441673	-1.44838	-1.21129	-0.737881	-0.33702	-0.932161	-0.534594	-1.02129	0.191512	-0.385858	0.414736	-0.548468	1.34709	0.644423	1.36527	1.33805	1.70099	-0.150102	0.249204	0.213965	-0.485633	1.46624	1.27335	0.368092	0.716939	0.328799	-0.613548	0.0138003	-0.775544	0.465444	0.533826	1.17161	1.37351	0.881362	1.09193	0.211958	1.30883	0.920128
TEAD4	-10.0036	-5.691	-7.53221	-7.84227	-7.42803	-9.66116	-9.83868	-11.6378	-10.7517	-10.8	-12.7654	-14.5641	-10.0423	-9.74336	-9.40372	-10.2323	-11.6338	-6.68225	-5.69861	-11.0948	-11.0476	-9.96255	-10.1354	4.07839	6.45315	3.16434	3.59409	5.02667	-0.23084	1.65161	-1.55561	-0.205235	2.94084	2.45832	1.69097	0.466521	-0.50819	-1.75816	-1.5216	-3.53137	3.89867	6.36004	-3.33723	3.97229	11.5435	9.0782	8.84351	16.795	11.2726
PBX1	-6.04187	-2.76258	-2.97385	-3.87348	-3.35257	-5.95969	-6.32071	-6.59698	-6.13727	-5.75272	-7.39598	-8.68363	-4.44884	-5.62646	-5.94804	-3.9816	-6.9533	-2.46937	-3.76892	-6.11804	-6.77102	-6.27417	-5.96644	3.03592	3.63247	1.89037	2.63563	4.61868	-0.516306	1.38263	1.46267	0.485155	1.45688	0.0702103	0.0399447	-1.62239	0.204279	-1.32783	-0.863486	-2.5999	-0.56013	1.6841	-0.419808	1.45326	6.79135	5.64099	3.41925	7.14938	7.42117
KMT2D	-9.55452	-6.23123	-7.56323	-8.23333	-7.1762	-12.8861	-13.4447	-16.1251	-14.7221	-14.6997	-17.8177	-21.76	-13.0913	-13.3571	-13.3703	-13.0821	-17.4058	-8.88939	-10.7483	-18.5104	-17.705	-15.4579	-16.4207	4.05479	6.4209	2.28126	4.05095	8.39556	-0.171455	4.44911	-0.762309	-0.454432	-0.678287	-2.09665	-2.59542	-5.50617	-3.27731	-4.46042	-2.72265	-6.84643	4.45387	9.84571	-0.835217	7.20881	15.8486	11.855	13.0745	19.0426	17.6628
CEBPD	-7.27426	-3.49915	-3.17137	-4.23561	-3.45011	-6.50812	-6.34355	-7.01872	-6.36948	-6.45013	-7.64127	-7.86645	-4.10377	-5.36037	-5.64126	-4.44977	-7.18989	-2.59265	-3.83637	-3.22675	-6.27062	-4.58929	-3.37932	4.54203	7.40734	4.14349	3.63046	5.65804	0.434644	2.20325	2.05036	0.254592	4.65868	5.05435	3.97333	3.91202	2.33604	-0.966995	1.4703	-0.203516	2.17941	3.92321	-2.67789	0.551562	8.16632	6.5402	4.24769	7.05388	8.08121
TEAD1	-7.3063	-5.74425	-3.67036	-4.70048	-4.51654	-7.60461	-7.55247	-8.85039	-8.31892	-8.33492	-9.76355	-9.85922	-6.76909	-7.82306	-7.6418	-5.49666	-9.06355	-2.91834	-3.35774	-6.63557	-6.96882	-4.1186	-4.77005	3.33333	4.99908	4.64449	4.72046	6.63747	-1.76006	2.33041	1.1702	-0.15184	2.30652	2.42599	1.69285	0.997826	2.86454	-0.674277	1.35089	-0.720424	2.42281	5.30924	-4.80889	0.401069	13.7516	11.8691	8.02134	14.313	9.18028
DDIT3	-1.99533	-1.63852	-1.81019	-1.73965	-1.10261	-2.83729	-3.2851	-3.14672	-2.80294	-2.94446	-3.58466	-3.42522	-2.84358	-3.01215	-2.77795	-2.45156	-3.71975	0.106679	0.303836	-2.27305	-3.16209	-2.30955	-2.2705	1.47014	3.0799	1.20707	0.826259	2.29815	3.15672	0.855169	0.0294832	-0.250455	2.68932	1.4591	0.7918	1.57102	-0.144946	1.04117	-1.87166	-2.18218	1.43432	2.21353	1.08982	3.41397	2.30362	1.87916	3.20731	3.72461	3.67196
HEXI1	-3.47426	-0.180837	-2.11369	-2.3452	-2.95205	-2.78496	-2.63897	-2.3262	-1.86548	-2.06304	-2.75866	-3.92981	-2.4634	-2.77274	-2.86032	-2.54978	-3.05594	-1.50072	-1.69614	-2.98847	-3.35776	-2.72558	-2.31136	0.733131	1.18941	0.598935	0.505978	0.498027	0.516878	-0.257825	0.0403376	1.91224	0.80743	0.605487	1.58568	-0.0867809	-0.0920885	0.541456	-0.175778	-0.670485	1.08933	1.3064	-0.319404	1.29362	1.62537	0.915839	2.09333	2.54019	2.05767
ATF7	-3.37684	-0.676129	-2.25481	-2.99089	-2.22392	-4.86755	-5.0088	-4.95569	-4.11217	-4.20981	-5.73243	-7.78856	-4.19607	-4.8639	-4.60924	-4.75795	-6.50567	-3.67938	-4.58621	-7.31387	-6.98127	-6.55835	-6.58133	2.04047	2.45433	1.43734	1.29731	3.25895	0.330976	2.63996	-0.280044	-0.283642	0.903128	1.06922	-0.122037	-0.3745	-2.21451	-1.15919	-1.54833	-3.13261	2.29275	4.60312	-0.61041	3.0602	3.78442	1.30376	6.23519	7.53485	7.76446
MED1	-11.3577	-4.21508	-7.98678	-8.69358	-7.31884	-15.0507	-14.5892	-16.2062	-14.7029	-14.4642	-18.7501	-22.194	-12.5057	-13.717	-13.2761	-13.2417	-18.338	-8.70605	-10.5229	-19.3732	-18.1409	-15.823	-16.0031	8.23407	10.0464	5.70936	7.15013	12.0907	2.39595	6.83894	0.587106	2.19599	3.10652	2.48479	1.64182	-1.1663	-3.18036	-2.77601	-0.546575	-5.94721	9.82508	15.1388	-4.9701	4.51696	11.5891	7.84389	13.1981	17.4318	16.0674
ATF2	-5.99097	-2.49492	-5.79799	-5.04346	-3.33823	-8.69292	-9.41637	-11.2538	-9.80273	-9.79433	-12.656	-16.0665	-9.42424	-9.15526	-8.52477	-10.5712	-12.4582	-8.72457	-8.94808	-12.8984	-12.9165	-12.364	-11.9714	5.15518	6.72559	4.19494	5.31075	8.29051	2.57619	6.01147	-0.413742	0.619511	3.11866	2.46703	0.305783	-1.39698	-3.9555	-2.90539	-2.61338	-6.19734	4.00967	7.42336	-0.955107	4.77199	9.05382	5.51401	9.19254	12.4377	12.3453
NKX32	-4.40136	-1.4705	-3.1109	-3.18725	-3.18162	-4.64914	-5.1409	-5.20059	-4.77675	-4.58602	-6.18867	-7.11666	-4.64214	-4.7668	-4.46498	-4.25705	-6.48448	-2.85156	-3.06533	-6.83237	-5.9245	-5.12294	-5.66973	2.99937	3.22205	1.84638	2.39111	4.27504	-0.116664	2.37939	-0.380655	0.557781	1.70242	1.19037	0.526224	-0.272803	-1.50695	-1.08577	-1.44981	-3.34866	-0.0120824	2.60815	-2.00455	1.91823	4.9884	3.66573	4.87896	7.81227	8.5374
NR6A1	-6.31867	-4.6082	-5.15964	-5.41146	-4.5446	-8.78701	-8.83317	-10.2816	-9.28629	-9.50685	-11.24	-12.6414	-7.46622	-8.30625	-8.39571	-7.52038	-10.479	-4.29582	-5.567	-8.9736	-9.86803	-8.53176	-7.75392	3.76743	5.88988	3.99804	3.97775	7.38454	-0.0367874	4.34017	-0.129355	-0.27179	1.92561	1.90292	1.36766	0.95923	0.472011	-1.42799	-0.919182	-3.09729	1.65819	3.75775	-4.09975	1.55905	9.18103	7.23136	8.4115	12.7232	10.3343
EOMES	-4.68105	-1.86994	-2.22496	-3.81921	-3.13835	-4.14787	-4.83239	-4.89927	-4.47046	-3.94147	-7.45787	-6.97431	-3.61967	-5.12958	-4.97907	-1.26321	-5.53916	-0.123043	-2.20668	-9.5313	-7.01922	-4.67404	-6.09309	0.218285	1.48059	1.61816	2.19812	3.60959	-0.114302	1.30508	-0.396751	0.684963	-2.08237	-0.903642	-2.14347	-2.3098	-1.09601	-0.513115	-1.78639	-4.91438	3.14727	6.97491	-0.712667	1.7881	2.45747	0.573876	7.65692	5.63906	4.66844
ELF5	-4.54223	-0.742064	-1.85887	-2.75498	-3.23718	-3.91832	-3.83384	-3.66601	-3.39107	-3.35898	-4.87259	-5.20732	-2.30799	-3.2781	-2.96796	-1.53969	-4.5083	0.109962	-1.22668	-4.89185	-3.64688	-2.31719	-2.30617	3.68369	3.07901	2.31318	3.21602	4.60992	1.14326	2.12574	1.04196	1.45126	1.16911	1.59809	1.31976	0.5345	0.525172	0.754466	0.418835	-0.565934	2.72184	5.50764	-2.73081	0.415411	1.71478	0.992473	5.0041	3.90338	2.82776
NFIB	-8.03331	-4.61914	-6.85126	-7.46546	-6.9293	-10.0231	-10.7758	-12.5838	-11.5866	-11.41	-14.0432	-17.3675	-9.94616	-9.88736	-10.2823	-11.2725	-13.4951	-7.04402	-7.9883	-14.8974	-13.9794	-12.7359	-12.7265	3.5577	3.65503	2.11944	3.86439	6.78064	-0.415605	3.45224	-1.44172	0.993837	0.555393	-1.67778	-1.46433	-5.34809	-5.40859	-2.47973	-4.29245	-6.92164	3.3446	7.90961	-0.819138	4.00545	7.05499	4.6232	11.5617	10.4831	8.54076
PRGR	-9.47478	-4.80126	-6.3277	-7.32633	-6.42824	-13.1206	-12.569	-13.1831	-12.0804	-11.9714	-14.5206	-17.4875	-9.8466	-10.5978	-10.6903	-10.5867	-15.01	-5.81432	-7.30878	-14.1581	-13.7017	-11.6612	-11.5977	6.49792	7.27975	3.98011	5.66029	9.1542	-0.804356	4.08391	0.372628	2.85006	2.95624	1.31574	0.16885	-1.54452	-2.89153	-1.96113	0.314336	-4.45522	0.511942	5.14059	-3.42993	1.14109	8.44295	7.22694	9.98463	9.01454	6.83855
NKX21	-7.05626	-2.66486	-4.84027	-5.38302	-4.35661	-9.14452	-9.52568	-9.07085	-8.28768	-8.22492	-10.4336	-12.9614	-8.13224	-8.05243	-8.04909	-7.59214	-11.3061	-4.84183	-5.91406	-10.1987	-9.48901	-8.08406	-8.18966	5.64799	4.63664	3.15923	3.56769	6.88697	-0.00348297	2.68472	0.500033	1.68047	2.76352	0.717389	1.38003	-1.53696	-2.57508	-0.814661	-1.80564	-3.84351	0.579438	3.96375	-1.96686	0.594575	1.72461	0.281004	8.86642	5.8272	3.31101
FOXL2	-3.72477	-1.0679	-1.15809	-2.19554	-2.53286	-3.22702	-3.45143	-2.72057	-2.51769	-2.57962	-3.78092	-5.1021	-2.80868	-2.68427	-2.96341	-2.64162	-3.78915	-1.05281	-1.51315	-4.85666	-3.87907	-3.08567	-3.44023	1.69228	1.43731	1.03222	1.23687	2.06992	-0.469459	0.342166	-0.0544227	0.592948	0.469958	-0.705585	-0.154792	-0.782378	-0.357174	-0.259394	-0.707942	-1.23649	-1.66392	-0.0206938	-3.08206	-1.21186	2.79674	2.97405	0.574048	1.81681	1.10938
TF2B	-8.5874	-4.02956	-6.24839	-7.13309	-6.28731	-13.9656	-13.3458	-14.5738	-13.1368	-12.8786	-16.8417	-20.7843	-11.7167	-11.982	-11.7793	-11.7949	-17.0685	-8.54646	-10.632	-19.5107	-16.44	-14.528	-14.7458	6.82531	7.71272	4.22172	6.7272	10.9193	-0.402533	5.5564	-0.451827	1.88854	0.981624	-0.24975	-1.49458	-4.37659	-3.86678	-4.57825	-0.929195	-6.42733	0.402018	5.00239	-3.56048	2.18725	7.19014	4.86469	8.84826	9.58367	7.38768
CBP	-9.69151	-4.14658	-8.41993	-8.36324	-6.6356	-13.539	-13.3989	-14.2573	-12.5952	-12.8107	-15.1886	-18.9999	-12.1164	-12.2198	-12.2419	-13.1335	-16.403	-10.0896	-10.0175	-14.151	-14.4812	-14.1738	-13.1834	7.39712	8.51603	4.73872	5.52986	9.68159	0.588542	4.67902	0.794323	2.28149	6.11995	3.86359	2.5766	0.317365	-2.72902	-3.16965	0.97205	-3.64763	1.57571	4.92724	-4.43095	2.08506	9.73333	8.0114	8.28082	10.5427	9.48285
PPARG	-11.0095	-8.15693	-9.59897	-9.62965	-7.8908	-16.0171	-15.9502	-17.802	-16.5063	-16.3465	-19.5366	-23.1374	-14.5846	-14.6968	-14.7018	-14.4608	-19.432	-9.84517	-11.3639	-18.8695	-18.7292	-17.1279	-16.9767	7.58889	8.74308	4.38559	6.16239	11.1083	-0.446197	5.60246	-1.08773	0.164266	3.13096	1.02393	0.603674	-2.88324	-3.74342	-5.14255	-0.452647	-7.80989	1.21894	5.72432	-4.31281	3.51477	12.4647	10.5015	9.74542	14.5626	12.3796
NFAC1	-3.25736	-1.4592	-1.24668	-1.68865	-1.51831	-2.05538	-1.55238	-2.07064	-1.8655	-1.83379	-1.96234	-1.74709	-0.713615	-1.29392	-1.56111	0.122786	-1.6555	0.360924	0.366801	0.551603	-1.96648	0.531602	1.10269	1.7595	2.37798	1.5349	1.71121	3.12105	-1.60031	1.48055	1.3778	0.421623	1.0253	1.36235	2.19033	1.2099	1.94097	1.39176	1.13045	1.3413	-1.89619	-1.15785	-2.83099	-0.0104632	2.13276	2.66513	1.24573	3.0594	2.16761
FOSL1	-4.34613	-1.84016	-2.78769	-2.56739	-2.82189	-3.01898	-2.79134	-2.3702	-2.39388	-2.36895	-2.69035	-2.20877	-2.26046	-2.18878	-2.72578	-1.139	-2.44787	0.990885	1.20377	-0.292881	-1.27288	0.00502441	-0.519391	3.30708	2.1909	2.16451	1.85367	2.76547	-0.719241	1.51767	0.961687	0.499655	1.44238	1.07454	3.43242	2.39037	2.27571	2.14432	0.808494	0.516594	-0.551851	0.668459	-1.82569	-0.0545894	3.17094	3.15232	4.58857	7.54057	4.78843
MSX1	-6.97906	-3.42068	-3.85247	-5.00571	-4.69029	-5.53421	-5.16578	-4.65112	-4.38169	-4.30797	-5.29333	-5.39329	-3.70952	-3.88658	-4.16063	-3.26605	-4.38301	-0.858934	-1.27327	-2.72274	-3.48387	-3.076	-3.08755	2.18083	2.55719	1.75621	0.833306	2.70372	-2.32734	-1.21399	-0.435117	0.193953	1.78165	1.26169	2.22126	2.00422	1.16875	0.569204	1.14802	-0.83578	-0.76131	0.857371	-3.43343	-1.27796	5.85465	5.78139	2.73418	8.01572	3.65203
SMAD5	-1.32966	-0.72668	-0.687818	-0.645443	-0.475178	-1.5821	-1.54334	-1.41219	-1.3087	-1.28611	-1.84401	-1.55238	-1.24554	-0.470664	-0.89208	-1.1735	-1.57974	-0.725124	0.200755	-0.0853297	-0.822567	-0.539151	-0.474927	1.06169	0.962381	0.776886	0.845123	0.310352	-0.561425	-0.117152	-0.190672	0.68009	0.908533	0.508716	0.939005	0.491228	-0.546078	0.290856	-0.329576	-0.426718	0.121256	0.36604	-0.695022	-0.00796667	0.517791	0.501122	-0.401939	0.0980508	0.276526
AHR	-2.97151	-1.24168	-1.27174	-0.996726	-0.318532	-3.39749	-2.86589	-3.95277	-3.31822	-3.71524	-4.09373	-4.87421	-2.1942	-2.30422	-3.18531	-3.41958	-3.98473	-1.91161	-1.28877	-0.940681	-1.97145	-0.69718	-0.446362	4.56571	6.66414	4.72645	4.60698	5.92262	0.32961	2.86155	2.97014	1.25328	3.92644	4.15667	4.3919	3.0093	3.67906	0.393701	3.30596	2.07948	2.77066	3.33467	0.838367	2.48917	5.13162	5.23522	3.07128	2.71299	1.69321
ZC11A	-3.94331	-0.82582	-1.98261	-2.02545	-2.74786	-4.39396	-3.55278	-2.34142	-2.20066	-2.34547	-1.80516	-2.78531	-1.70125	-1.98338	-2.65076	-2.85914	-3.31452	-1.36772	-0.400898	-2.06807	-1.54941	-0.782418	-0.227854	3.71586	4.70364	3.86557	2.76388	3.64041	-1.09507	0.102872	2.09037	1.83949	3.63709	3.53468	3.97088	3.73219	2.48829	1.08745	3.13753	2.59835	0.73357	0.851737	-3.3868	-0.243566	4.78464	5.60573	0.038984	2.14151	0.374013
THA	-4.08842	-1.65073	-3.36949	-3.68143	-3.31989	-4.02574	-3.17515	-3.35997	-3.02511	-3.04809	-3.50538	-4.46552	-2.61623	-2.65959	-2.58574	-1.98785	-3.42065	-0.254282	-1.06972	-2.57618	-3.92743	-2.81423	-2.61689	2.43166	2.26736	1.13829	1.58288	2.36123	-1.83112	1.07059	-1.65968	0.519595	1.89054	0.802995	1.6323	1.4261	-1.90823	0.748178	0.529541	-0.133788	-1.75071	-1.15704	-2.31552	-0.624919	1.84863	2.3102	0.987246	2.28057	1.10488
PRDM1	-4.94198	-0.938045	-0.943801	-2.79044	-3.2106	-4.13258	-2.36018	-3.14993	-2.80754	-2.93293	-3.53931	-4.3506	-2.24775	-2.76041	-2.30906	-2.87338	-3.22671	-1.02409	-1.22466	-3.80822	-1.77315	-0.739826	-1.03371	2.25801	3.59986	3.82413	3.71998	4.20405	-1.01099	0.47819	-0.313085	0.823321	3.04296	2.92674	2.40034	2.44316	-0.403517	0.334906	3.35982	1.34153	3.25884	5.08846	-1.00573	0.890725	4.84273	5.03844	3.18797	3.40141	1.74059
SMAD4	-4.33455	-1.36221	-2.76136	-3.12028	-2.87553	-4.8745	-4.16843	-4.05595	-3.38592	-3.8541	-3.54176	-5.10379	-2.36208	-2.78659	-3.52496	-4.25314	-4.49977	-2.55643	-2.55973	-4.06112	-2.84597	-2.14691	-2.35687	3.08686	5.01857	2.84032	2.72658	3.84202	0.188696	1.44898	0.124341	1.21009	3.53635	3.44317	1.95261	2.20345	0.123061	0.0927624	2.27095	2.07296	0.489828	2.06551	-1.16617	1.14016	5.59362	5.24955	2.82189	6.56588	3.12285
ESR1	-13.452	-7.78821	-11.2211	-12.2433	-11.3015	-16.9998	-16.3892	-16.4046	-14.9944	-15.255	-17.4545	-20.4352	-13.5883	-13.8907	-14.5839	-14.2643	-18.7429	-8.23309	-9.10493	-15.8928	-14.8075	-13.3528	-13.2445	7.60303	7.85088	4.1951	4.47021	9.23548	-2.5139	2.91075	-0.594541	0.761839	4.27676	1.60957	3.60056	0.0238081	-2.08704	-2.45676	0.468575	-3.18383	1.9394	5.75547	-5.42794	2.9349	11.7308	10.5012	9.90506	14.4414	8.83422
NOTC1	-3.09654	-0.948501	-1.74557	-1.62679	-1.6673	-4.73154	-3.99821	-7.08526	-5.99778	-6.48271	-7.52055	-10.4892	-3.77847	-3.51793	-3.46339	-5.457	-6.23408	-3.54889	-3.40233	-8.56476	-6.38634	-5.51359	-6.02968	4.07922	5.99861	3.45147	4.85176	7.35033	1.7532	3.62666	2.00342	2.95413	1.91409	0.520507	0.389609	-2.20615	-0.90228	0.328365	1.12968	-0.332752	5.23015	7.65214	2.68263	5.66034	6.65362	5.60591	7.08161	7.68711	4.99368
NBN	-5.49955	0.104961	-1.75369	-2.57103	-2.50534	-6.20993	-4.45759	-4.85729	-4.19364	-4.18167	-5.79317	-7.84842	-2.80085	-3.3899	-3.53945	-3.55564	-6.0576	-1.45509	-1.89238	-6.7472	-4.38413	-3.0514	-3.04703	4.83832	6.02815	4.57435	5.06571	7.21363	0.564946	2.88719	3.40447	2.34639	1.998	1.84187	2.22355	0.484052	1.47331	0.868521	2.6562	1.44042	3.55218	6.30487	1.2075	3.53194	5.11963	4.71053	5.03931	5.82125	3.54237
CTCF	-4.50085	-1.38991	-3.23967	-3.02429	-3.43613	-10.1979	-8.25321	-8.91441	-8.05513	-8.64624	-8.91384	-13.2533	-6.17947	-6.1444	-6.41203	-8.32101	-10.9485	-5.35469	-4.89306	-10.0533	-8.08153	-6.85573	-6.57316	7.90889	9.69989	6.25066	7.19558	10.0438	1.05022	5.30207	3.03652	3.81332	4.81095	3.35952	3.31272	1.70435	0.625771	0.0606185	1.53229	0.587455	5.37895	8.74102	-0.974232	5.47223	9.3806	9.08255	7.38972	7.8335	4.53424
RAD21	-4.76637	-0.854442	-2.4648	-2.32986	-3.19636	-7.6696	-5.77743	-6.06392	-5.40299	-6.0325	-5.78896	-8.93283	-3.49556	-3.80614	-4.28501	-5.85519	-7.25136	-3.38875	-2.14861	-6.38408	-4.47461	-3.72473	-3.01516	7.44647	9.46564	6.78105	6.78776	9.00079	0.526382	2.97651	3.85392	4.26206	5.94584	4.58365	4.76056	3.34963	2.26635	1.73671	3.55412	2.94755	3.34615	5.5406	-2.75894	2.39147	8.47431	9.03823	3.38396	5.15559	2.07697
SMC3	-6.96317	-3.86869	-4.2056	-4.76248	-4.83009	-10.804	-9.32264	-9.29001	-8.62967	-8.98988	-9.49914	-12.1046	-6.12572	-7.30207	-7.57121	-6.95481	-10.8259	-3.26568	-3.52223	-9.25723	-7.40698	-5.36019	-5.2857	7.61993	10.2474	6.74234	6.98952	9.86794	-1.35082	3.56758	1.15223	2.9209	4.78033	3.9829	4.41262	2.86	1.05387	0.497519	1.9464	-0.228521	2.67443	5.71591	-3.05841	2.52926	13.4145	13.3552	5.535	9.20426	6.13329
SMCA4	-12.6123	-3.44876	-5.3649	-7.62317	-8.17272	-11.1813	-9.08089	-11.065	-9.93295	-9.9413	-12.967	-15.0431	-6.16299	-6.93493	-7.54049	-6.50953	-10.4646	-3.25266	-4.64043	-13.1091	-10.7781	-7.24787	-8.35824	6.57718	8.57672	5.48295	5.7649	9.46755	-1.38421	2.25572	2.02776	2.81481	3.6319	2.03335	2.88908	0.367718	-0.495711	1.01874	3.20828	0.325184	1.87425	7.28618	-2.56262	5.45527	11.1969	9.51171	10.1741	13.3297	8.66941
MYOD1	-13.8416	-6.84591	-10.8974	-11.6979	-11.3841	-14.0272	-13.7567	-13.6035	-12.497	-12.7933	-13.7945	-17.1946	-13.3022	-12.4607	-13.457	-12.1291	-15.3532	-6.19406	-6.59071	-14.2538	-11.3912	-10.2135	-11.4692	5.75775	7.26449	2.35833	2.9065	6.80314	-3.53166	0.0702593	-1.88957	-0.338862	1.9107	-1.21001	2.33509	-1.65984	2.58709	-1.36877	-1.81184	-2.27571	1.01366	5.56281	-1.26416	6.38688	13.0544	11.9945	9.09094	20.9607	8.15339
TBX3	-8.56903	-6.24527	-7.30973	-7.86481	-7.66475	-12.86	-12.2961	-12.9717	-12.0258	-12.1385	-14.148	-16.944	-11.2369	-10.5763	-10.9529	-11.1847	-14.4665	-5.74039	-6.09883	-15.1345	-12.5289	-10.7897	-11.8122	4.42482	6.08832	2.32961	3.56282	6.6857	-2.22111	2.06094	-2.08041	1.34107	0.918849	-1.44734	-0.322471	-3.25238	-2.96407	-1.77831	-3.00616	-4.99444	3.70712	7.74183	1.50332	6.43196	9.74349	8.24218	8.82946	11.2744	6.47136
MYOG	-10.8149	-6.5974	-9.63371	-9.87452	-9.21338	-13.8255	-13.5258	-14.0901	-13.0916	-13.0754	-14.9445	-18.7062	-12.8131	-11.8541	-12.4951	-12.0486	-15.706	-6.49907	-7.44387	-16.8514	-13.7148	-12.6752	-13.8787	5.24301	6.40233	1.65763	3.14079	7.08699	-1.87752	2.42731	-3.14997	0.00162087	0.0852866	-2.45017	-0.0766661	-4.04684	-1.58438	-2.52945	-4.34634	-5.71066	2.35978	6.85714	-0.205851	7.86433	10.4985	8.46488	10.6648	19.6358	9.65971
NDF2	-8.26831	-5.0979	-6.91501	-6.86524	-6.37351	-10.0347	-9.87338	-10.2087	-9.45818	-9.73254	-10.8029	-13.4641	-9.54858	-8.94413	-9.23153	-9.64674	-11.6925	-4.77702	-4.80642	-11.3201	-8.61096	-8.56751	-9.37336	5.18354	6.41205	2.54053	3.78174	6.6524	-1.68234	2.05886	-1.36492	0.76328	2.61013	-0.00693141	1.30857	-1.50948	-0.795187	-0.927192	-2.148	-3.04207	0.947885	4.1879	1.4802	6.2789	9.13909	8.34463	5.89361	11.1984	5.81599
TBX20	-2.79078	-1.20593	-2.26137	-2.91086	-2.75642	-3.41019	-3.14685	-2.89733	-2.58839	-2.57893	-2.92218	-4.52072	-2.49417	-2.29771	-2.79205	-2.98126	-3.67266	-1.97285	-2.55621	-4.14646	-2.86445	-3.46154	-3.11179	1.56641	1.53073	0.508995	1.11648	1.94647	0.692784	-0.641067	-1.62275	0.218283	0.494044	-0.265473	0.131065	-0.963591	-0.607877	-1.90395	-0.778584	-1.67519	-0.293153	0.543322	-2.1021	0.293223	1.75102	1.16771	0.381073	1.78379	0.833913
NKX25	-4.27327	-3.5493	-5.12904	-4.81717	-4.66469	-6.64674	-6.68052	-7.66674	-6.86185	-6.86881	-8.30686	-10.506	-6.68158	-6.15509	-6.39082	-6.01863	-8.21509	-4.96232	-5.69331	-9.34799	-7.32185	-7.37253	-7.88733	0.752471	0.991107	-1.01527	0.228215	2.04331	-1.18873	0.253674	-2.31592	-0.493829	-0.550488	-2.14534	-2.4627	-3.82561	-1.35485	-3.01475	-3.25017	-4.90531	0.639912	1.96673	-1.25191	2.10328	3.95677	2.55135	4.23533	5.70722	4.34137
KLF5	-6.163	-5.1212	-5.44199	-5.714	-5.09972	-10.6618	-10.5785	-12.757	-11.6283	-11.7025	-14.0129	-17.2052	-10.0536	-10.1632	-10.0525	-10.0395	-13.7274	-6.0437	-6.99582	-14.2411	-13.6704	-11.3279	-12.108	4.62915	6.2865	3.19464	4.82838	8.01126	0.663643	4.01959	-1.10453	0.241859	0.39241	-0.30596	-0.777212	-3.22083	-4.38463	-2.49813	-3.56797	-6.58952	11.1009	15.3562	2.63977	8.59371	9.17059	6.32448	12.2153	13.0645	10.6383
KLF4	-9.11987	-6.00872	-6.71692	-7.49479	-7.3202	-12.4704	-12.3218	-14.6173	-13.4994	-13.7959	-16.1176	-19.5082	-11.3542	-11.9611	-12.0549	-12.0701	-15.6803	-5.58164	-6.5654	-14.0684	-14.8338	-11.862	-12.3386	6.3824	9.34052	6.3165	7.7809	10.4494	0.75806	4.95782	0.0578449	0.904974	2.39912	2.10159	1.60868	-1.73891	-3.41376	-0.881478	-2.17428	-5.29181	15.3778	19.3679	0.535668	11.0305	12.1873	9.30238	14.4334	16.7408	11.8433
SALL4	-5.5331	-5.13458	-3.38127	-4.50493	-4.21529	-8.85589	-9.09693	-10.8823	-10.4433	-10.1249	-12.9045	-14.8563	-8.72079	-10.0843	-9.52077	-7.92827	-11.767	-3.78666	-5.09746	-12.5275	-12.3909	-8.49595	-9.51006	3.99827	6.80395	4.35785	5.33253	8.3555	0.635856	3.88318	1.38131	0.515659	-0.0676209	0.397521	0.0546984	-2.2277	-0.0605324	-1.87965	-0.935264	-4.20365	12.1303	15.5664	1.46976	7.01559	10.6971	8.23793	10.396	11.9742	8.72267
CHD4	-11.3451	-5.76134	-6.08157	-7.98906	-8.81241	-13.3329	-12.9314	-12.6893	-11.8365	-11.8833	-14.049	-17.2523	-10.4324	-11.2433	-11.3493	-10.0883	-14.7925	-4.38488	-6.38424	-14.99	-13.0042	-10.3005	-11.0764	5.90406	7.96586	3.14192	4.43186	8.41867	-2.05644	2.04264	-1.32557	1.31611	1.63317	-0.815483	0.965764	-2.34584	-3.99232	-1.18917	-0.573003	-3.25166	7.89542	13.4303	-2.11582	6.96776	12.3626	10.8023	11.8244	13.7732	8.95048
AP2C	-8.61563	-4.91195	-6.31079	-7.46853	-7.32295	-10.0436	-10.5887	-10.8503	-10.1456	-10.0607	-12.2031	-14.4648	-9.2678	-9.91384	-10.0355	-7.91837	-12.3678	-4.52485	-6.35584	-13.2664	-10.8929	-9.85226	-10.6986	3.56482	4.0524	1.91914	3.07989	5.50085	-2.33444	0.705695	-0.961025	-0.230588	0.176505	-1.77281	-0.601264	-3.17746	-3.68957	-2.13962	-2.47198	-4.53778	4.91515	9.63902	-0.967699	5.49446	5.37113	3.49993	10.8478	10.0717	6.64215
GATA4	-8.24585	-6.51347	-6.27514	-7.90708	-7.8978	-12.8989	-13.1739	-14.5255	-13.5593	-13.268	-16.831	-19.8612	-11.9718	-12.3417	-12.1948	-10.9352	-15.7692	-6.10621	-8.25255	-19.4701	-16.3393	-14.0832	-15.707	3.61936	5.12432	1.60975	3.55819	6.87888	-1.49181	2.23572	-1.20742	0.550641	-1.62586	-3.01139	-2.98881	-5.77694	-2.94207	-3.62729	-3.98914	-7.8586	2.90642	7.84876	-0.488536	6.79335	9.42741	6.45814	9.87287	11.935	9.25479
PITX2	-3.63349	-1.10276	-3.24429	-3.22378	-2.83848	-6.09063	-6.43745	-7.16167	-6.04586	-6.24986	-7.83922	-10.0371	-6.20074	-5.78112	-5.68846	-6.54433	-8.45817	-5.2092	-5.80197	-9.9178	-8.14137	-6.852	-6.95396	1.49485	3.04043	1.42444	2.29622	4.20721	0.760954	3.59936	-0.717505	0.786591	-0.745686	-0.681655	-1.5683	-2.84635	-2.31897	-2.71784	-1.97735	-2.55059	2.90163	4.69757	-0.197389	3.5127	2.50567	0.655788	5.05125	6.28664	4.57408
TBX5	-4.66438	-4.11512	-4.81829	-4.54853	-4.13226	-9.36775	-9.30749	-10.8634	-9.85663	-9.9135	-11.8664	-15.0765	-9.0455	-8.48202	-8.60939	-9.15526	-12.1906	-5.00377	-5.86501	-13.3384	-11.2693	-9.62429	-10.8903	4.48263	5.53287	2.84737	4.59455	7.57035	1.29799	4.57188	-0.520818	1.24127	0.561363	-1.31463	-1.02793	-3.96242	-3.49498	-1.90859	-3.74817	-5.30983	4.28272	7.99631	2.33546	8.01652	6.23746	4.33374	10.4988	10.4922	7.61894
TAF3	-4.74332	-4.34986	-3.07497	-3.3862	-2.98051	-10.2197	-9.96627	-12.1437	-10.8889	-10.9937	-13.2194	-16.705	-9.6059	-9.72483	-9.42356	-10.4151	-13.8769	-5.83004	-6.58325	-14.6067	-12.5132	-10.8562	-11.6163	5.5738	7.23702	4.33856	6.83546	10.3521	1.16935	5.99041	0.160423	1.8628	1.15797	-0.329837	-1.50643	-4.17152	-3.97898	-2.37683	-1.91351	-5.60699	6.33566	10.7781	1.983	6.8585	8.66412	6.46606	11.5269	10.4916	8.23612
NELFA	-0.939464	-2.25839	-1.24794	-0.433479	-0.084223	-2.39721	-3.46306	-4.85986	-4.41772	-4.63635	-4.78998	-6.12536	-4.17579	-3.32057	-3.41239	-4.70754	-4.06627	-4.28203	-2.79535	-3.00127	-3.49142	-3.38584	-3.14141	2.22348	2.61296	0.404767	1.68176	2.2304	2.31427	1.22579	0.239137	0.0865908	1.77264	0.326577	0.302346	-0.162726	-1.03414	-1.30505	-1.76693	-1.78751	3.47705	3.66213	0.511663	3.80242	1.7859	1.21543	2.69904	2.22882	3.44029
E2F2	1.44517	-2.87025	1.15661	1.84885	2.44151	-1.86861	-1.52989	-5.77973	-5.16477	-5.69141	-6.05439	-6.57732	-2.62551	-3.64455	-3.1535	-4.13082	-5.17152	-1.93878	-1.24813	-2.55648	-3.83139	-1.68827	-2.06182	2.09486	6.07643	6.19961	7.30209	7.84781	2.27686	5.83839	4.03618	0.802715	1.58658	2.79796	0.403061	-0.273598	3.8457	-0.7306	1.85917	-0.665416	6.01817	7.51629	3.73343	4.81972	7.24878	6.21889	6.0333	6.71395	6.23134
CSN1	-5.93605	-5.28357	-6.28723	-6.19023	-5.28768	-11.1537	-11.1417	-13.2175	-12.1873	-12.0502	-14.5678	-18.2395	-10.8102	-10.5034	-10.298	-10.1599	-14.405	-6.57893	-8.35954	-16.6655	-14.1069	-12.9324	-13.7667	3.64932	4.6275	1.05913	3.45475	6.59198	1.13518	4.84154	-2.87687	0.324752	-1.60523	-3.47183	-2.87248	-5.92289	-7.32032	-3.26768	-6.32388	-8.47418	3.82812	7.87279	1.70006	8.19247	7.47266	4.18126	12.7636	14.5196	14.3446
WDR5	-3.20674	-3.48958	-3.10888	-3.20621	-2.40276	-8.61501	-8.36904	-11.8476	-10.6704	-10.6593	-13.8911	-17.4777	-9.27283	-9.24201	-8.65722	-9.4374	-12.8308	-6.25182	-7.94433	-16.7427	-14.1786	-12.001	-13.539	2.72312	4.55548	2.64712	4.93166	8.01921	2.76424	6.90327	-1.58295	0.569643	-3.10602	-2.63969	-3.79824	-5.90872	-5.76766	-4.01437	-5.1526	-8.46934	9.08851	13.1823	3.60764	10.2134	6.97461	3.15537	13.9909	15.5021	12.1935
SIR6	-5.47014	-5.04084	-5.51972	-5.60105	-4.84135	-10.4164	-11.0606	-14.1713	-12.8206	-12.7654	-15.8319	-19.724	-11.3495	-11.0354	-10.6244	-11.7579	-15.1681	-7.62722	-8.31038	-18.5054	-16.3722	-13.8967	-15.1088	3.80629	4.78629	1.9435	4.2435	7.90736	1.26447	5.56333	-3.3345	0.840061	-1.84159	-2.52085	-3.34329	-6.31012	-8.03621	-3.41894	-6.5006	-10.2754	9.20748	14.4017	3.43002	8.43291	9.67648	5.35488	14.409	15.0946	13.3037
RBP2	-3.30997	-4.49002	-3.05464	-2.5265	-1.955	-7.21278	-8.12053	-10.9623	-10.023	-9.9861	-11.9981	-15.2625	-9.8273	-9.38693	-8.74136	-10.4996	-12.0431	-6.52288	-6.86762	-13.5881	-13.0579	-11.3715	-12.2275	2.58866	4.90562	2.59002	4.88288	7.0088	2.02346	5.43872	-1.42654	0.330226	-0.418984	-1.17835	-2.79077	-5.1589	-4.37588	-3.61949	-4.66973	-7.72082	7.01628	10.3377	2.46763	7.62394	10.1379	6.9788	10.342	11.3032	9.77478
KDM6A	-3.94029	-4.78921	-3.96814	-4.08605	-3.18241	-9.04645	-8.93906	-11.4644	-10.6522	-10.3769	-12.6215	-15.9702	-9.65803	-9.60916	-9.10005	-9.3605	-12.3171	-5.63341	-6.16353	-13.7407	-12.4264	-10.603	-11.3581	3.01392	5.8963	3.94966	5.75284	8.18771	2.54756	5.68416	-0.764598	-0.0869991	-1.12162	-0.532865	-2.69879	-4.15231	-3.12079	-2.79545	-4.09047	-7.08073	7.49736	11.266	4.08492	5.39421	9.65718	6.78921	11.4548	14.6743	11.3101
CCND1	-4.42393	-4.21557	-4.44973	-3.8402	-3.26081	-7.36824	-8.16892	-11.4405	-10.4371	-10.6664	-12.1277	-15.6597	-10.2864	-9.03958	-8.58711	-11.5229	-11.6152	-7.50355	-7.0533	-13.291	-12.362	-11.433	-12.1337	3.83351	6.39526	2.63617	4.92852	6.97563	1.94137	4.62985	-0.335853	0.778343	0.556661	-0.728413	-1.5216	-4.66903	-3.41855	-3.18082	-3.66515	-5.68478	6.39029	9.28999	3.36698	9.17036	10.0492	7.26965	8.72209	11.2986	10.1129
KDM6B	-7.36536	-4.63246	-6.17097	-6.43343	-5.90193	-9.81207	-10.5873	-13.208	-11.9403	-11.8631	-14.9652	-19.0666	-10.3041	-10.4716	-10.5047	-10.5659	-14.0206	-6.96558	-8.28855	-17.718	-15.0423	-12.9104	-14.2527	3.13612	5.78866	2.57155	4.53449	7.48825	-0.125045	4.2319	-2.14476	0.972698	-1.46533	-2.69584	-2.96779	-6.59997	-6.45046	-3.0277	-5.3868	-8.33143	3.91095	8.68627	2.29278	8.80927	8.29617	4.57884	10.7212	13.1191	10.9464
ARI3A	-4.34343	-3.89605	-3.61891	-3.64935	-3.09144	-8.5436	-8.7085	-10.0775	-9.37217	-9.38383	-11.3989	-14.311	-8.88905	-8.89384	-8.45905	-8.59357	-11.818	-5.34522	-6.26073	-11.9278	-11.1893	-9.38724	-9.68906	3.54364	5.64029	3.04701	4.68564	7.49098	1.03519	4.91775	-1.28094	0.193521	-0.155702	-1.07467	-1.74449	-4.02485	-4.45361	-2.98587	-3.798	-6.45663	10.52	14.405	3.73056	7.67973	6.3454	4.34825	10.2447	9.67329	7.44792
EP400	-3.57914	-4.80326	-3.36045	-3.54723	-3.40744	-8.22886	-8.34905	-11.258	-10.2824	-10.4333	-12.0547	-15.3585	-8.74591	-8.62631	-8.2075	-9.24102	-11.6651	-5.93165	-6.25178	-13.5067	-11.9386	-10.2272	-11.3074	3.15523	5.90121	2.57366	4.71581	7.3187	1.10149	4.18043	-2.12167	0.497086	-0.415897	-1.47483	-2.4223	-4.94659	-4.8428	-2.88997	-4.01601	-6.93171	9.72807	13.4322	4.40818	7.64938	9.05389	6.75901	10.0023	10.0519	7.98085
OTX2	-6.11469	-3.69061	-5.18071	-5.56146	-5.13764	-9.08168	-9.62436	-12.6769	-11.5512	-11.6842	-13.9727	-17.5462	-10.5652	-10.5793	-10.3234	-11.6308	-13.3725	-8.23881	-8.5875	-15.8442	-13.8618	-12.1135	-13.2302	3.07289	5.80834	2.21482	3.9089	7.07715	1.5756	4.22948	-0.659932	0.100133	-0.842088	-1.75773	-2.4755	-5.26148	-4.42631	-4.36392	-3.38129	-6.05473	16.0912	19.813	3.12145	9.51942	8.42891	5.50243	11.9391	11.4639	9.40998
PO5F1	-5.47144	-5.45804	-4.28037	-5.29111	-4.96539	-10.1616	-10.7169	-13.0883	-12.1391	-12.041	-15.2088	-18.3757	-10.3176	-11.0785	-10.8377	-10.7186	-14.3011	-6.14517	-7.83279	-17.137	-15.3404	-12.2788	-13.5009	2.67592	5.79784	2.26442	4.45929	8.05217	0.923943	4.69209	-2.07103	-0.232766	-2.3087	-2.97949	-3.75379	-6.40757	-5.81914	-3.75182	-4.93119	-8.60131	17.0386	22.1526	3.61404	10.4575	9.28032	5.94432	13.8596	14.1894	10.8054
NANOG	-6.50578	-5.60395	-4.7966	-5.75591	-5.44972	-8.97344	-10.1682	-12.8892	-12.0708	-12.0225	-15.059	-17.8165	-10.6092	-11.5892	-11.2129	-11.0815	-13.888	-6.50297	-7.35573	-15.3721	-14.3007	-11.2265	-12.7528	2.18095	5.30828	2.37927	3.7627	7.59055	0.894403	3.34053	-1.39025	-0.449668	-2.09043	-2.58677	-2.78069	-5.81454	-4.75574	-3.48252	-4.50753	-7.44006	20.0624	24.5003	3.04907	9.76989	9.48272	6.0481	12.7009	13.4331	9.77189
CTNB1	-3.4346	-3.45238	-2.60308	-3.74185	-3.015	-6.57559	-6.73828	-8.14408	-7.84647	-7.38265	-10.3	-12.1299	-6.27909	-7.1435	-6.80539	-6.8977	-9.26285	-3.38595	-5.14904	-11.7455	-10.3033	-7.69467	-8.791	2.68134	4.33961	2.26448	3.35778	7.22751	0.741096	4.15251	-0.212221	0.444868	-1.03763	-1.30054	-1.60788	-2.85544	-2.20544	-2.61413	-1.72813	-5.96433	8.6493	12.122	2.19449	4.92394	4.18237	2.1078	8.32229	7.34537	5.55689
SOX17	-3.92245	-4.16532	-3.2429	-3.81382	-3.69766	-6.25324	-7.15346	-10.3498	-9.96261	-9.68575	-12.5861	-14.7886	-7.57635	-8.5222	-8.51211	-8.61996	-10.2102	-6.10929	-6.85556	-13.5776	-11.6715	-9.54375	-10.4545	1.32061	4.9952	2.33606	3.66581	6.00021	1.18967	3.32127	-0.63705	-0.553284	-2.42312	-1.34942	-3.04482	-4.11646	-2.35841	-3.99062	-2.88307	-6.33892	14.9298	18.907	0.751506	6.42069	7.7544	4.34911	11.5478	11.5938	9.55284
SOX2	-5.88397	-5.70966	-4.00478	-4.80246	-4.51817	-8.07483	-10.2962	-13.9668	-13.1513	-12.8767	-16.4599	-19.8591	-10.9845	-12.0897	-11.6858	-12.1555	-14.618	-8.42769	-9.23056	-17.4408	-16.4875	-13.6828	-14.9097	2.18069	5.98021	2.99418	5.18118	8.71027	2.0801	5.14926	-0.610552	-0.690332	-2.65179	-2.94621	-4.07298	-7.56406	-4.31713	-5.07671	-4.6054	-9.36818	19.1448	23.9297	2.30289	10.3969	10.4828	6.19741	13.962	15.845	12.3365
CNDH2	-0.36094	0.399304	-0.0581455	-0.894547	-1.3189	-2.75535	-2.27317	-2.50745	-2.2096	-2.30921	-3.11278	-3.25774	-1.23668	-1.66911	-1.82454	-2.74418	-3.31938	-2.01013	-1.85191	-4.52186	-3.44848	-2.31341	-2.6781	0.640958	1.04953	-0.329476	0.30477	1.11788	0.278892	0.574013	-0.358407	1.20424	-0.397194	-0.522251	-0.707663	-1.31832	-1.38643	-0.058456	-0.699946	-1.25184	8.61244	9.37074	0.254822	2.62818	0.879612	0.179661	2.46879	1.80439	1.74207
ELL2	-2.66835	-0.797919	-1.93206	-2.57127	-2.88478	-4.34956	-3.55384	-5.76449	-4.7387	-5.05539	-6.81747	-7.43731	-3.84013	-5.15602	-4.74634	-5.04172	-5.47995	-4.6959	-5.38544	-6.71976	-6.81288	-5.46738	-5.85095	-1.76661	1.27759	-0.0952411	0.0780517	0.616605	2.02502	1.31806	-0.0913922	-0.0341098	-0.3783	-0.723433	-1.18294	-3.00982	-1.59094	-2.31488	-1.16153	-1.87561	11.8272	12.7307	-0.245084	3.50161	1.53263	-0.206272	4.16033	4.11354	3.33731
AFF4	-3.86788	0.904914	-1.87727	-3.89651	-4.23497	-4.74573	-3.68824	-5.85037	-5.03587	-5.24369	-7.95895	-8.21585	-3.91495	-5.58488	-4.87033	-6.00081	-6.17106	-5.34954	-6.60591	-8.76075	-8.68386	-6.05008	-6.29322	-2.29575	0.71583	0.160739	-0.219111	1.15352	2.94881	1.59975	2.33017	0.228352	-2.3903	-1.29324	-1.55992	-3.20445	0.39449	-2.35662	0.398298	-0.838037	16.8821	18.0576	-1.42151	4.65034	0.671856	-2.4293	6.99501	6.58191	5.48651
ELL3	-5.21711	-0.64148	-2.81808	-4.58614	-5.39398	-3.76935	-3.98909	-4.93816	-4.61723	-4.67779	-5.73367	-6.78695	-3.52037	-4.18356	-4.18629	-4.63386	-4.52078	-4.34618	-4.61869	-8.4528	-6.89608	-5.54841	-6.12455	-1.00302	1.21732	-1.49696	-1.27531	0.48996	0.351453	-0.535492	-1.19004	-0.612539	-2.26152	-2.61458	-2.52601	-3.71324	-2.80052	-2.53739	-0.00234319	-0.421626	13.0684	15.1096	0.0344523	4.85932	3.57494	2.01791	5.26909	4.86761	3.48567
SOX3	-5.41481	-2.99001	-4.30705	-5.00337	-5.43854	-5.09313	-5.95454	-9.18486	-8.42568	-8.68484	-10.1487	-12.426	-7.37757	-7.88463	-7.79322	-8.68647	-8.14931	-8.5733	-8.7591	-11.8508	-9.32946	-8.03506	-9.73642	-1.57841	3.2024	-0.645474	0.412622	1.42496	-0.747416	0.136914	-2.07901	-3.44141	-2.41236	-3.15761	-4.19659	-6.50028	-4.86104	-5.6307	-2.63036	-3.88499	11.5183	14.0979	1.83032	8.96326	5.85055	3.26091	9.46417	9.44913	7.01848
KLF2	-0.24678	-1.02671	0.240803	-0.306884	-1.18134	-1.66415	-0.934775	-2.94508	-2.43402	-2.89822	-2.37155	-3.84397	-1.34649	-1.4054	-1.57395	-2.40088	-1.39221	-2.39058	-1.76876	-1.72153	-2.5872	-1.70836	-2.0867	-0.718256	1.90225	0.0255666	0.161292	-0.495858	0.905181	-0.256913	-0.073787	-0.620268	0.0767569	0.168536	0.370331	-0.40705	-0.888059	-0.323803	0.00179835	-0.357951	9.08095	9.16598	0.765727	3.48545	2.48558	1.8006	3.06096	3.35566	3.12136
MED12	-3.82076	-2.26801	-2.44952	-4.24346	-4.54628	-4.492	-5.63477	-6.39431	-5.92968	-5.82042	-8.01959	-9.155	-4.65214	-6.04032	-6.15028	-5.69628	-6.87941	-5.4918	-6.48387	-9.6932	-8.50482	-6.91585	-7.33382	-1.53948	0.753826	-1.42389	-1.4005	0.845055	-0.613121	-0.256255	0.259789	-1.85943	-3.2183	-2.8072	-2.71981	-4.18787	-0.923629	-3.79839	-1.89486	-2.87018	12.9727	14.7431	-1.71722	3.044	4.52719	2.69861	6.31901	6.40394	6.27736
ZN281	-1.76723	-0.680906	-1.11899	-1.62701	-2.33203	-1.6496	-1.36636	-2.20574	-2.0496	-2.26055	-2.1996	-3.09586	-1.31351	-1.35707	-1.56127	-2.09743	-1.89698	-1.86609	-1.3843	-2.91458	-3.09603	-2.83979	-3.13071	-0.734611	0.839849	0.201271	0.0120739	0.0857058	0.130409	-0.198303	-0.181325	-0.648007	0.106757	0.0409674	-0.547816	-0.477847	-1.26243	-0.359827	0.615786	0.132316	6.65399	7.72168	0.0809538	2.7655	3.38377	2.76247	4.20449	3.28709	2.39611
SOX11	-0.730363	0.139085	-0.300207	-0.0450572	0.0337684	-0.787583	-0.541159	-1.22275	-1.2296	-1.30089	-1.43931	-1.88914	-1.28405	-1.81096	-1.66675	-2.09871	-1.47274	-2.41577	-2.70542	-1.20533	-1.82209	-2.15057	-1.43618	-0.529831	-0.00863209	0.408949	0.610992	1.11575	0.42399	1.4094	1.11912	-1.04637	-1.00038	-0.438298	-1.47811	-1.17582	0.379599	-1.87452	1.31712	0.210566	2.01374	2.4426	0.49465	1.20971	1.19505	0.333284	1.85044	1.72758	2.4253
HIRA	-1.0522	0.0467694	-1.13233	-1.44343	-1.18422	-1.39343	-1.29823	-1.22144	-1.24657	-1.13958	-1.34933	-1.53235	-1.23002	-1.71691	-1.99505	-0.434641	-1.78368	-2.38404	-2.68036	-1.78205	-2.00402	-1.27787	-0.912515	-0.581544	-1.46694	-0.347702	-1.06923	-0.71971	-0.301528	1.45796	-0.542185	-2.68885	-1.12772	0.167553	-1.35664	0.131897	-1.08257	-2.74854	0.0507116	0.361538	0.693486	0.916156	0.871655	1.71707	0.890438	0.155089	0.713006	1.46496	2.17849
CHD7	-2.54867	0.41226	-1.73427	-1.71494	-1.17569	-2.29008	-2.00848	-0.727619	-0.511972	-0.560086	-1.02949	-1.38673	-1.26718	-1.17335	-1.23179	-1.40393	-1.84354	-1.23702	-1.16117	-2.09578	-1.32634	-0.858402	-0.922469	0.9999	1.73101	0.939832	0.462496	0.987245	-1.75192	0.311143	-0.270726	-0.46706	0.35083	1.0874	0.788683	1.07808	-0.507768	-0.585112	0.304457	0.279508	-0.0569711	1.16334	-1.57087	-1.80848	0.843774	0.603183	3.6674	2.81631	2.74723
PRDM4	-1.40774	-0.512887	-0.439192	-0.310515	-0.979173	-1.1139	-1.62077	-2.24193	-2.15527	-2.05494	-2.59827	-3.49643	-1.76838	-2.20919	-2.38739	-2.62994	-2.2586	-1.35989	-1.0891	-2.04291	-1.85334	-0.561622	-0.61261	-0.23193	1.43332	1.41109	0.578042	0.728494	-0.288455	0.400935	-0.0947081	0.507381	-1.15233	0.876428	-0.132855	0.261225	-1.01341	-0.191595	0.528967	0.107006	3.89881	4.49569	-1.12755	1.88042	2.05792	1.21697	3.45993	3.15798	2.58506
SRSF2	-3.47283	-0.0494254	-1.65161	-2.15247	-2.99097	-1.95718	-2.85187	-2.70649	-2.25007	-2.29243	-3.39143	-4.57084	-2.62988	-3.52288	-3.86665	-2.83797	-3.2172	-3.46651	-3.70967	-3.08049	-3.07971	-2.1466	-1.43222	-0.542783	-0.119581	0.597905	-0.488988	-0.603912	-1.53409	-1.56423	1.38991	0.1293	-0.425129	0.0656633	1.23613	-1.23701	1.5749	-1.96858	0.129077	0.475802	1.89193	2.91375	-0.529752	1.28879	2.71783	1.66134	2.28902	3.73151	2.89522
NKX61	-4.08456	-0.883706	-3.66683	-4.56341	-3.74779	-5.10162	-6.71397	-7.82474	-7.02101	-6.57725	-9.79835	-13.3435	-6.27893	-6.27463	-5.94444	-7.10225	-9.37913	-5.70005	-7.16365	-15.2236	-11.2787	-10.9356	-11.8065	1.62095	1.10953	0.398651	2.2937	4.43322	1.26437	3.63199	-2.61793	1.36014	-1.85524	-3.28582	-5.07823	-7.01088	-7.28548	-4.08093	-6.67439	-9.67681	0.860084	4.31256	10.8129	6.19139	-1.16836	-4.26881	7.10912	4.66167	5.08148
PIT1	-2.38836	-0.452846	-3.72953	-2.65839	-1.39221	-6.31566	-7.5098	-9.29093	-8.09051	-8.0183	-11.0209	-14.4245	-8.6365	-7.44808	-6.80093	-10.8152	-11.4697	-9.1541	-8.3636	-15.5239	-12.1221	-12.9829	-12.7447	2.92176	4.05981	1.84978	4.79903	6.58821	2.73376	6.84405	-3.41885	2.69726	0.283122	-1.1979	-4.59966	-7.01744	-9.09342	-5.09041	-7.56308	-10.922	3.79298	6.54084	7.64918	7.90969	1.00649	-1.81384	6.89095	5.98114	6.63617
TBX19	0.0872175	-1.73693	-1.98019	-1.19609	-0.125462	-2.90859	-3.79846	-7.98831	-7.19089	-7.07616	-9.54275	-12.1483	-5.38493	-4.53609	-4.33326	-6.18611	-7.55382	-5.80462	-6.70001	-11.9452	-9.35093	-9.092	-10.0135	1.51239	1.34994	0.556845	3.47046	5.06767	3.85509	5.65614	-1.29333	0.388754	-1.9287	-3.39793	-4.11791	-6.26083	-5.28685	-3.93513	-6.42819	-7.93895	4.19165	6.49752	8.67949	8.12688	-0.778015	-3.59506	8.58697	6.89617	6.09623
PKNX2	-1.40075	-0.321824	-1.29075	-1.58749	-1.15518	-2.27171	-3.54441	-4.14305	-3.78466	-3.50696	-5.02629	-7.16636	-3.31539	-3.17189	-3.26252	-2.95939	-5.03124	-2.42894	-2.95581	-6.68345	-4.95121	-5.85101	-5.7971	0.00319604	0.660209	0.604761	2.10759	2.35944	2.00846	1.43461	1.4165	1.31719	-0.441534	-2.56956	-4.09655	-6.52019	-1.6835	-0.896538	-3.77575	-3.86503	1.12773	2.44434	3.26461	3.93842	1.11791	-0.560289	2.69014	3.39599	3.86244
FOS	-5.75956	-3.3907	-5.75164	-5.19933	-3.82142	-5.82646	-8.50918	-12.5951	-11.0992	-11.1279	-14.7403	-17.4221	-9.92791	-10.1704	-10.1852	-10.7222	-12.9434	-7.34201	-7.32744	-15.8429	-13.7481	-11.8829	-13.7244	1.93098	3.72349	3.52872	5.70822	7.70535	2.39857	6.01037	0.201891	1.46392	-1.4395	-2.27946	-3.99973	-9.02896	-5.66919	-2.65367	-8.19855	-10.3607	5.06676	8.73584	10.119	11.9533	4.14374	-1.191	9.25504	10.5699	11.0313
CRX	-2.39587	-0.461226	-3.65752	-2.99377	-2.04762	-3.41623	-5.34508	-7.19252	-6.18579	-6.10027	-8.14548	-10.3574	-6.39387	-4.95892	-4.81113	-7.31334	-7.57003	-6.06722	-5.52334	-10.125	-8.58982	-8.79079	-9.26791	2.10085	2.3382	0.514395	2.27933	3.51353	2.71867	3.99142	-1.76688	2.11955	0.501532	-2.17593	-1.7702	-5.79511	-5.83975	-2.78931	-6.0182	-6.79284	3.87184	5.546	3.41256	6.26717	-1.12949	-3.43982	5.29743	4.4451	5.10716
RARG	0.406012	-0.2317	-1.21381	-0.779941	-0.346278	-0.25617	-1.10886	-3.88727	-2.93915	-3.33851	-4.19976	-4.9741	-1.94992	-2.04964	-1.38371	-3.03585	-2.92834	-3.26591	-3.49506	-4.75264	-4.62331	-4.31872	-4.52195	0.00500466	-0.161159	-0.729992	-0.156596	1.16407	2.31697	2.07182	-0.415446	-0.678174	-2.06177	-2.05526	-2.37913	-2.47905	-1.46882	-2.74957	-2.08301	-3.68975	6.71771	7.02981	2.78198	3.95675	-0.660838	-1.64835	3.29673	1.59381	1.89425
ELL	-0.115442	0.315557	-1.82773	-0.702027	-0.0850561	-0.784888	-2.82401	-3.48787	-3.15094	-3.16483	-3.74814	-4.84154	-2.85344	-2.40777	-2.40735	-3.58044	-3.15245	-4.02982	-3.06823	-3.79685	-4.46247	-4.0762	-5.05758	1.61902	0.22448	-0.583274	0.499624	1.21488	1.25674	2.26343	-0.448323	0.760313	0.804929	-0.717543	-0.869399	-1.60041	-2.93184	-2.29409	-3.83981	-3.64626	2.57083	3.42866	1.75881	2.87765	-0.0213351	-0.73771	1.13846	1.62405	2.09394
HDAC1	-2.06081	-2.54412	-2.63499	-2.69428	-2.59624	-4.04195	-3.93838	-5.42739	-4.90603	-5.03133	-6.38622	-7.71418	-4.28294	-4.51927	-4.2586	-2.84474	-5.75778	-0.713637	-1.85972	-7.25006	-6.69702	-4.95611	-5.9343	0.521554	1.39644	-0.215256	0.500514	2.6864	0.143911	1.76501	-1.28825	-0.19384	-2.61031	-2.39335	-1.95867	-3.11761	-3.75418	0.00406549	-3.19838	-4.19923	8.79354	10.723	3.10409	7.26133	1.45116	-0.670537	6.29169	6.25232	4.48319
SUH	-3.5915	1.04202	-2.39172	-2.99691	-2.98065	-2.99532	-4.25342	-7.74803	-6.63628	-6.88959	-8.60934	-12.156	-5.61335	-5.15908	-4.75784	-7.54938	-7.21271	-7.77797	-7.76836	-13.8116	-9.2538	-9.72394	-10.2228	-0.867635	2.35182	-1.40466	0.591644	2.19351	1.84116	2.86084	-0.213723	0.791618	-3.22557	-3.97442	-5.49554	-7.84073	-5.59582	-3.43921	-2.82188	-4.09813	9.05468	10.9249	3.78176	9.497	3.22901	-0.0380054	9.5007	9.63513	9.27394
MSL2	-2.84679	-0.42316	-3.36374	-4.27673	-3.34806	-4.7116	-5.5503	-8.37278	-7.58474	-7.18933	-10.6254	-12.8514	-5.94461	-5.49162	-5.41522	-6.32984	-8.01745	-6.51189	-8.4371	-16.1648	-11.6364	-10.4577	-11.7293	-2.00147	-1.56452	-2.6578	-1.06433	1.11994	2.09529	2.35182	-3.13817	-0.879928	-6.47556	-6.13178	-7.6278	-8.47444	-7.25599	-5.50073	-4.95807	-7.41624	6.36359	9.23848	4.58485	6.52272	-0.932307	-3.64794	9.18861	5.20325	6.0938
RBBP5	-3.31741	-3.83032	-3.30949	-4.64073	-3.59755	-6.99103	-7.76029	-9.79662	-9.3165	-8.39852	-13.0327	-14.9141	-7.25918	-8.11174	-7.54629	-4.6238	-10.4211	-2.55362	-6.85816	-19.1556	-14.1547	-10.7524	-13.3795	-1.56128	-1.3721	-3.4958	-1.79281	2.295	0.284386	1.96918	-3.62256	-1.55097	-9.34618	-9.30081	-8.67531	-9.44785	-8.01848	-5.09085	-8.44457	-11.0628	5.528	10.56	3.55556	7.95652	-0.743723	-4.52725	12.068	8.61553	7.99448
PO3F1	-3.12211	-1.92437	-2.73937	-3.5764	-3.21884	-4.42736	-4.78713	-5.04622	-4.49828	-4.28928	-5.88733	-7.48299	-4.85586	-4.36033	-4.4527	-4.32445	-5.71786	-3.21976	-4.72782	-8.51746	-6.48091	-6.03659	-6.71885	0.296359	0.853957	-1.29002	0.0189517	0.714254	-0.134139	0.472475	-3.2952	-0.966709	-1.49564	-2.55909	-2.55788	-3.79987	-5.33089	-3.15824	-2.75014	-4.31698	1.5016	3.41555	1.22422	3.84695	1.37914	-0.128876	3.85992	4.40093	3.43156
TAF9B	-1.31538	-2.738	-2.56047	-1.54153	-0.917755	-4.50823	-5.53365	-7.74538	-7.00346	-7.22604	-7.98324	-11.0753	-6.59122	-6.12271	-5.36982	-8.27829	-8.392	-6.73558	-5.87612	-10.1879	-8.39102	-8.27282	-7.9223	1.20027	3.38729	1.57879	3.50107	5.0801	1.37921	4.28811	-2.34712	-0.00658947	-0.106571	-1.18325	-3.4887	-5.26712	-5.18853	-3.52826	-4.70124	-6.1434	6.0247	7.43204	5.26907	7.37898	6.68988	4.45906	6.8766	7.1905	6.49202
FEZF2	-6.07728	-6.26271	-6.11702	-6.31323	-5.65901	-10.828	-11.7792	-13.989	-13.0116	-12.7983	-15.5022	-19.2981	-11.9608	-11.3009	-11.0538	-11.7678	-14.9542	-7.11525	-8.13512	-18.4729	-15.8098	-13.178	-14.7684	2.34425	4.81096	0.774714	3.14314	6.37873	-0.593417	3.73877	-3.94769	0.260707	-2.64559	-3.84796	-4.59128	-7.23158	-8.01715	-4.35712	-7.4564	-10.4264	4.74466	9.38685	5.73061	9.14292	9.00085	5.82702	10.8131	12.1647	10.0227
KDM4C	-3.68752	-6.43952	-4.68158	-4.71516	-3.89409	-9.26768	-10.2982	-12.8319	-11.938	-11.6804	-14.3875	-17.9762	-10.6999	-10.0302	-9.73592	-9.65643	-13.797	-5.9892	-7.73924	-17.6626	-15.0177	-12.6055	-14.1527	2.48055	3.54922	0.343961	2.9791	6.60089	0.202392	3.88798	-4.54063	-0.294954	-3.27988	-4.4708	-5.20462	-7.36977	-8.93412	-4.91156	-8.18875	-11.6217	5.93703	10.7387	6.13221	8.89455	7.73651	4.69749	11.8932	11.2276	9.178
KMT2B	-2.17641	-4.89603	-2.57869	-2.77019	-1.97156	-7.82776	-8.73149	-11.0101	-10.2747	-10.1796	-12.1878	-15.5355	-9.02387	-8.7778	-8.22605	-8.65856	-11.8461	-5.14968	-5.92652	-14.3643	-12.4294	-10.5202	-11.6669	3.124	4.60455	1.97141	4.31636	7.58726	1.846	5.16974	-2.76379	1.00062	-1.66963	-2.30099	-3.38741	-5.76568	-6.30531	-3.57958	-5.64178	-9.37836	7.69043	11.6123	5.45048	8.5791	8.61796	6.02083	11.5745	10.3194	8.75948
NDF1	-2.9109	-3.50898	-3.60777	-3.2739	-2.22041	-7.22013	-8.31009	-10.9582	-10.0644	-9.86383	-12.4353	-16.2338	-8.83669	-8.46225	-8.16565	-9.74316	-12.095	-5.79681	-6.99462	-15.7608	-12.7435	-11.7073	-13.0113	2.6795	3.29032	2.28834	5.01708	7.75145	1.9108	6.5492	-2.01385	1.88685	-1.56141	-2.88428	-4.44108	-7.4453	-7.18902	-3.06204	-7.39433	-10.3012	3.76189	7.86417	15.0393	10.7253	2.3347	-0.827782	10.8782	8.57712	7.15132
INSM1	-4.3499	-4.49292	-3.79484	-4.12503	-3.54196	-8.44949	-8.67139	-10.9926	-10.1518	-9.99164	-12.2336	-15.4843	-8.68668	-8.17862	-7.94051	-9.43108	-11.9138	-5.61484	-6.43996	-14.6563	-11.9912	-10.3876	-11.6675	3.04536	4.18713	2.50036	5.02773	7.41901	0.514965	4.96613	-2.64677	1.51071	-0.463336	-1.97047	-3.19353	-5.5565	-7.25031	-3.12214	-6.06104	-9.03543	3.1293	7.13454	11.753	9.10542	5.12513	2.59962	10.2034	8.5248	6.61729
DPY30	-1.27956	-4.39395	-2.39301	-2.18926	-1.51815	-6.78715	-7.84713	-10.3037	-9.33682	-9.01449	-11.6376	-14.4816	-8.07381	-7.73594	-7.28624	-8.15149	-11.1721	-4.90199	-6.31221	-14.5421	-11.8012	-10.1269	-11.6617	2.75172	3.75903	1.68074	4.39068	7.55901	1.76255	5.35592	-2.73111	0.43217	-2.59298	-2.99324	-4.175	-6.29145	-6.72847	-4.00196	-6.48208	-10.0445	6.14501	9.94597	5.61453	7.06374	5.20958	2.21647	9.80991	8.98561	7.74457
MYBA	-1.97489	-2.50149	-2.25447	-2.12044	-1.40279	-4.73796	-5.19756	-7.95309	-7.24311	-7.23986	-9.11624	-11.689	-5.84847	-5.92864	-5.64567	-6.40163	-8.10518	-4.0287	-5.14976	-10.9983	-9.59355	-7.91078	-8.99667	1.56199	2.34792	0.996525	2.35753	5.21873	1.76439	3.89332	-1.19415	0.669254	-1.82109	-2.33175	-2.69546	-4.25525	-4.40372	-2.27008	-3.55135	-5.7869	5.83378	8.73223	4.61023	6.07015	3.88586	1.74357	8.22215	7.77597	6.22567
DNJC2	-0.150518	-1.3821	0.210867	-0.25113	-0.314634	-3.02773	-1.58046	-2.58119	-2.32612	-2.20238	-2.71783	-3.05877	-0.99144	-0.726864	-1.00268	-2.03857	-1.68837	-0.280547	-0.18065	-2.13467	-2.66048	-1.66238	-1.59287	1.45288	2.24143	0.862035	1.49522	1.47725	1.35436	0.734714	-1.0915	1.87648	1.0794	0.197504	0.464714	-0.0901998	-2.41536	1.32295	-1.12342	-1.21364	1.96796	2.16388	-0.631922	0.879348	1.37441	1.08166	1.50212	1.10418	0.866744
CTCFL	-2.07371	-2.3547	-2.63442	-2.15927	-1.99476	-5.63397	-5.79447	-4.84268	-4.47857	-4.63539	-5.12805	-6.76241	-5.02187	-4.92462	-4.75157	-5.05119	-6.95575	-3.18523	-3.37795	-5.83301	-4.89712	-4.32262	-3.99769	2.06169	2.31894	-0.283453	0.691776	2.27805	-0.786001	1.20733	-1.88887	-0.212188	-0.796977	-1.21471	-0.494231	-1.7339	-2.77008	-1.55028	-1.9277	-2.46552	3.5326	5.03312	1.50073	3.51984	3.15108	2.86712	3.50632	3.49121	1.99798
TIF1B	-5.4216	-5.60866	-4.50557	-4.97721	-4.77708	-9.45982	-9.05845	-10.9846	-10.1663	-10.4208	-11.9513	-13.9727	-8.25895	-8.42701	-8.49978	-8.56117	-11.0957	-5.16432	-5.906	-11.7706	-10.4575	-7.98988	-9.09742	2.9514	5.7594	2.50889	3.67177	6.46253	-0.0971984	3.20936	-2.2686	-0.127642	0.542187	-0.413703	-0.793872	-2.29612	-3.59534	-2.85763	-2.21971	-4.41974	10.3509	13.668	2.72223	7.74239	9.2869	7.74832	9.39819	10.9623	7.27587
RING1	-4.25092	-5.75313	-3.71777	-3.84424	-3.78058	-8.75974	-8.97434	-11.353	-10.6071	-10.6064	-12.5848	-14.7145	-9.06499	-9.58556	-9.2759	-9.26758	-11.8853	-5.08463	-5.66387	-12.1066	-11.8627	-8.43675	-9.72081	3.1141	6.24564	3.51173	4.96535	7.45459	0.205273	3.89086	-1.04686	-0.63909	-0.299335	-0.366431	-0.820911	-2.76389	-2.71515	-3.04008	-2.22025	-5.40373	8.76169	12.5239	3.9996	7.69778	11.2816	9.27724	9.92498	11.1842	8.05491
TDG	-4.18945	-4.84315	-3.18855	-3.64458	-3.32374	-8.49471	-7.95299	-9.68557	-9.01539	-9.15621	-10.3164	-12.6352	-7.74213	-7.36124	-7.32129	-8.22492	-10.3726	-4.22713	-4.27123	-10.5684	-9.55447	-7.07772	-7.64979	3.41297	6.21018	3.46208	4.64487	7.39696	0.202776	3.58965	-1.6389	0.728651	1.14101	0.594545	-0.518626	-2.0677	-3.17678	-1.73783	-2.03673	-4.5183	7.25082	10.413	4.2588	7.25673	10.2916	8.77679	8.60649	9.61007	6.63527
SMAD3	-7.2573	-6.58117	-6.44799	-7.06421	-6.4492	-10.47	-10.9724	-13.5344	-12.7145	-12.6456	-15.0713	-17.9441	-11.1126	-11.0568	-11.0387	-11.0765	-14.258	-6.54539	-7.38008	-16.0661	-13.7585	-11.8955	-13.0226	2.21839	5.29041	2.03329	2.91776	6.17432	-1.39583	2.73548	-2.78557	-0.647043	-1.58329	-2.54266	-2.38398	-5.44598	-5.65624	-2.97783	-5.62345	-7.93521	10.6572	14.359	2.5379	8.29494	9.71011	6.30203	10.0605	13.293	9.66299
PAX6	-5.51684	-4.94476	-4.90666	-4.86114	-4.6945	-7.69394	-8.28739	-11.4871	-10.5601	-10.7425	-12.1259	-15.0934	-9.1935	-8.41304	-8.26385	-9.99037	-11.4555	-7.06257	-7.10836	-12.9362	-11.5515	-9.67958	-11.0482	1.11306	3.91759	0.502167	2.13575	4.53642	0.300402	2.72043	-1.821	-0.239786	-1.702	-3.24443	-2.64091	-5.97032	-3.60388	-3.26454	-3.34523	-4.95554	7.67652	11.0387	3.57005	8.45261	10.9464	8.63638	9.73693	11.8689	8.80005
PRDM5	-0.531068	-0.282689	-0.795315	-0.940424	-0.472086	-0.753962	-1.04691	-1.05413	-0.775056	-1.05018	-1.09137	-1.38075	-1.20689	-1.12664	-1.23677	-0.247393	-1.82729	0.533618	0.760954	-1.55366	-1.40295	-0.878564	-1.53166	1.01769	1.09214	0.465779	0.896479	1.44065	0.493479	-0.0506881	0.5673	0.369766	0.421488	-0.711992	0.62617	-0.190488	-0.0812306	0.913317	-0.166884	-0.263222	3.64485	4.00694	1.77751	2.7243	2.39569	2.04322	1.13791	1.83808	1.62441
KDM5B	0.969295	-0.434781	0.170499	0.137669	0.260461	-0.91554	-0.478897	-1.21051	-1.01502	-1.03331	-1.46102	-1.3317	-1.79026	-1.73574	-1.27181	-1.7938	-2.06564	0.572826	0.900889	-1.91841	-1.45017	-0.83264	-1.11031	-0.292932	1.80659	0.543519	1.13859	0.878977	0.0114052	1.25689	-0.0161115	1.0285	-0.899154	-0.13498	-0.97828	0.0216712	-0.500191	0.33901	-0.299784	-0.791262	3.72832	3.83916	0.271596	3.25667	1.84419	1.77013	3.51866	2.9955	2.80266
SETB1	-0.118663	-0.794073	0.0558441	0.0341472	-0.856854	-2.16347	-2.1649	-1.54936	-1.34545	-1.38913	-1.99299	-2.59028	-2.12727	-1.41019	-1.73745	-2.0837	-2.3166	-1.2243	-1.38372	-3.26639	-2.13704	-1.99619	-2.75387	-0.211228	2.03008	-0.435951	0.294724	-0.0642191	-0.136197	0.467406	-1.29553	-0.510733	-0.825831	-0.766618	-1.50696	-1.46429	-1.73417	-1.68047	-0.271234	-1.36127	3.46514	3.6306	2.36201	1.75836	3.07786	2.54896	1.65328	2.81122	2.1355
KDM2B	-6.928	-7.11136	-6.07474	-6.83123	-6.4259	-11.4283	-11.245	-13.4857	-12.5249	-12.7499	-14.4028	-17.2945	-11.0714	-10.6081	-10.6182	-10.7731	-13.8542	-5.84109	-6.51279	-14.7985	-13.376	-10.1418	-11.7788	2.35396	4.86305	1.04532	2.43911	5.53173	-2.12372	1.69049	-2.95752	-0.366557	-1.48476	-2.79602	-2.0284	-4.80617	-5.44991	-3.1711	-4.38591	-6.57111	7.77895	12.1786	5.79802	9.79825	10.902	8.85071	11.3747	12.1567	8.57418
RFX1	-6.08014	-5.69154	-5.75251	-6.42669	-5.69008	-9.21001	-9.91352	-11.3925	-10.5454	-10.5832	-12.6645	-15.5606	-10.1116	-9.65574	-9.57129	-8.60654	-12.3952	-5.11139	-6.35287	-14.4189	-12.1533	-10.2249	-12.0691	1.42478	3.0151	-0.451151	0.808581	3.62545	-1.39129	1.08826	-3.45253	-0.410455	-2.84155	-4.1215	-3.01805	-5.84663	-6.567	-3.57085	-6.23286	-7.59064	3.34052	7.44941	5.85864	8.27957	6.32463	4.01327	9.15726	9.39983	7.55355
ATRX	-4.78975	-3.40818	-4.01134	-5.6261	-5.12833	-7.60958	-7.28855	-7.90807	-7.60867	-7.26227	-10.0316	-11.8356	-6.51499	-6.75512	-6.78191	-4.31096	-8.54696	-3.01742	-5.7079	-12.455	-10.103	-7.48571	-9.10005	-0.573259	-0.157398	-2.7285	-2.02962	-0.210079	-1.61203	-0.715185	-3.16664	-1.21756	-6.04259	-5.91681	-4.39437	-5.57536	-5.91025	-3.58733	-4.56462	-5.11195	3.38818	6.55252	3.28468	6.65601	1.54968	-0.178454	7.05595	6.12479	4.85128
KDM2A	-4.48154	-3.29663	-5.31577	-5.42768	-4.5797	-9.18112	-8.98874	-10.9555	-9.96885	-10.0612	-11.911	-14.7314	-8.79209	-8.53952	-8.57541	-8.08726	-11.7437	-4.89122	-7.05145	-14.849	-12.0207	-9.96668	-11.3944	0.927893	1.76366	-0.850567	0.948263	3.66959	-0.413	2.25857	-1.72057	-0.635924	-4.39863	-5.37018	-3.93166	-6.46338	-5.76274	-3.39994	-4.98698	-5.62049	7.114	10.9389	4.92493	8.72175	3.53726	1.26197	11.1997	9.10157	6.80877
E2F3	-6.32311	-5.9724	-5.43318	-6.54411	-5.96432	-8.93967	-9.39382	-11.2887	-10.8002	-10.3697	-13.3567	-15.6703	-9.3339	-9.88	-9.91137	-6.68976	-12.1644	-2.72261	-5.74451	-15.1367	-13.5763	-9.6329	-11.8932	0.234011	0.915777	-0.345945	0.939151	3.34052	-2.0489	1.00804	-1.92795	-1.17915	-5.53653	-6.16512	-4.42338	-6.58368	-5.29223	-2.9785	-6.16671	-7.49208	2.02022	6.87177	3.94788	8.0889	6.71744	3.47817	10.3249	12.6054	10.5529
HDAC6	-0.639466	-0.532503	-0.347951	0.0499506	0.366707	-2.27804	-0.797413	-1.51503	-1.51769	-1.78727	-2.02236	-2.29221	-0.715976	-0.341714	-0.287155	-1.38942	-1.0888	-1.15862	-1.17369	-2.7823	-1.97333	-1.39356	-1.74975	0.369308	1.3975	-0.0582452	0.0810531	1.08795	1.32673	1.40618	-0.403215	0.211052	-0.339998	-0.476821	0.0724986	-0.841848	-0.743016	0.0442485	0.360542	0.185791	2.66976	3.35528	2.02915	3.94926	1.32312	0.921285	1.86786	1.72093	1.51245
FOSB	-10.3734	-3.18815	-8.26584	-9.45316	-8.81096	-9.24958	-10.3895	-11.4785	-10.4182	-10.0365	-13.6887	-16.6705	-10.244	-9.56057	-9.57638	-10.8696	-11.5197	-7.66845	-8.34583	-17.6495	-13.4301	-12.5044	-13.3996	1.62224	3.08613	-0.851942	0.111341	1.74763	-1.93623	0.485529	-5.96763	-0.166948	-2.3107	-3.45588	-1.87976	-5.94765	-9.04458	-3.50478	-7.51252	-9.5131	0.882965	4.63745	7.60623	10.0709	3.35566	0.372274	4.84264	7.36842	7.14816
MEF2D	-8.21643	-2.93299	-5.65203	-6.6222	-6.4643	-8.6112	-9.18401	-6.58334	-5.85404	-5.63392	-7.9643	-11.0419	-7.2207	-7.28499	-7.78166	-5.50085	-9.34858	-5.57405	-7.13776	-10.4311	-7.74829	-7.26822	-7.59399	1.07747	0.936293	-1.13458	-0.960108	0.480195	-1.19526	-0.251875	-3.28373	-1.23667	-1.72828	-2.81118	-0.912218	-3.75116	-0.758764	-2.88541	-5.04068	-5.05218	0.00661261	2.46087	-0.00187549	4.50702	1.04855	-0.254063	2.25274	6.85245	2.85516
FOXO3	-4.5639	0.590735	-2.33231	-2.77919	-3.68787	-1.19978	-2.78141	-1.46333	-1.09277	-1.05767	-2.78727	-4.44203	-2.67041	-2.29219	-2.39158	-2.22811	-2.9853	-2.43153	-2.60875	-4.66326	-3.47911	-4.40284	-3.79245	0.197622	-0.0427241	-1.699	-1.18506	0.123119	-1.62922	-1.21092	0.0993895	1.54499	-0.845313	-2.98693	-1.43935	-4.41912	-1.41836	-2.2717	-0.549778	-1.3035	-0.57083	0.449569	-0.083373	0.0642574	0.277313	0.410371	-2.0935	-0.73192	-1.2194
MTOR	-0.69961	-0.71947	-1.14728	-1.16854	-0.922382	-4.08105	-4.06697	-5.091	-4.74209	-4.44432	-5.73841	-7.32606	-4.0554	-4.09784	-3.71137	-4.24906	-5.80251	-4.50162	-5.44952	-7.95401	-6.12179	-6.57834	-6.96994	1.48821	1.16541	-0.499452	1.71924	2.98745	1.36197	3.02471	-0.746729	1.00982	-0.431981	-1.83815	-2.66078	-3.39164	-3.63417	-3.59369	-1.92818	-3.71696	1.42884	3.18129	0.557431	2.1892	1.40552	0.571581	4.23545	2.78261	2.86326
RARA	-4.56194	-2.90144	-4.70252	-4.69653	-3.63643	-10.4276	-10.0495	-12.8802	-11.4386	-11.3999	-14.6245	-19.0521	-10.3759	-9.86688	-9.31869	-11.117	-14.5979	-8.44636	-9.85636	-18.2424	-14.9109	-13.9623	-14.4536	5.1377	5.88669	3.26073	5.83287	9.57823	2.25057	7.10592	-1.11088	1.62781	-0.540386	-1.32631	-3.08612	-5.42161	-7.06514	-4.72573	-3.92719	-8.67517	6.92803	11.0618	0.202346	5.72768	3.49788	0.150029	12.2809	9.45907	8.0671
TF7L2	-3.21355	-3.48096	-3.50044	-3.54186	-2.30605	-8.19334	-8.76137	-10.9442	-9.92671	-9.75333	-12.6267	-15.9477	-8.95421	-9.35655	-8.68701	-9.51302	-13.1394	-6.32656	-7.34806	-13.6832	-12.8517	-11.0608	-11.4593	4.6902	5.02906	4.14162	6.34992	10.1149	2.09417	6.70109	0.428059	1.46461	0.83079	-0.389599	-1.8221	-4.0741	-3.80158	-3.41657	-3.18853	-7.75759	5.21341	8.70828	1.95198	5.18	4.90971	2.06351	10.3691	8.4583	7.21158
RARB	-1.3889	-1.44023	-3.11171	-2.22941	-0.568428	-7.03074	-7.72769	-11.0408	-9.5807	-9.55056	-12.7233	-17.4265	-8.80716	-8.49683	-7.92001	-10.1922	-12.9202	-8.18316	-9.44421	-15.8969	-14.0258	-13.2085	-13.4945	5.32123	4.80235	3.53699	6.63984	10.3011	4.91314	8.59313	0.149462	1.88088	0.490424	-1.56743	-3.45451	-6.22012	-6.58781	-4.9491	-5.07163	-9.52701	4.78162	8.43179	1.92329	5.87901	0.0848995	-3.65458	11.0803	7.32479	7.49365
T2EB	-4.64832	-1.5697	-5.07197	-4.96246	-3.49202	-10.0273	-9.54467	-11.5471	-10.5251	-9.99692	-14.1333	-18.1501	-9.41281	-9.29649	-8.809	-10.4474	-13.8318	-9.89468	-11.4167	-17.7423	-15.1938	-14.0811	-14.2692	5.37573	5.41254	3.09553	5.56303	9.29636	2.47238	6.11377	-0.807858	1.23179	0.336909	-0.577016	-2.45751	-5.26312	-6.87111	-6.05025	-2.89184	-8.96323	1.65748	5.22022	-1.84492	1.30371	0.868974	-2.12716	8.84701	5.34485	4.97512
SRBP2	-6.58003	-1.07875	-6.01577	-6.81828	-5.61776	-6.47141	-7.16153	-5.28878	-4.85684	-4.34756	-7.34586	-9.18246	-6.15271	-5.40446	-5.95077	-4.38998	-7.99786	-2.04337	-4.25569	-9.92276	-8.34144	-8.07996	-8.62483	3.24572	1.86207	-0.46217	-0.0777146	2.98416	-1.59909	-0.256126	-1.21079	1.66548	-0.527106	-2.44203	-0.234909	-2.37612	-4.37584	-1.92652	-3.40805	-4.21689	-1.91128	0.167722	0.806378	1.7378	-2.29677	-3.90044	2.1808	2.30552	1.16298
TFE3	-3.20011	-1.50802	-2.68186	-2.55071	-1.38368	-5.7832	-6.58597	-6.1294	-5.09533	-5.36898	-6.96847	-8.28026	-5.88012	-6.07938	-6.11628	-6.92137	-7.88542	-1.88336	-2.09918	-6.86896	-6.13827	-6.22606	-6.04777	7.6757	5.44108	4.02727	5.17984	8.31837	-0.518333	3.96846	-0.837068	2.13361	3.09879	1.33879	4.26566	1.22741	-3.07937	0.428549	-2.1199	-3.87775	5.29329	6.969	3.0228	1.96833	0.358003	0.169548	2.9086	2.48525	2.25632
USF1	-3.73567	-2.14228	-3.54862	-3.01673	-1.33084	-10.1743	-9.17138	-9.04836	-7.78733	-8.10587	-10.7538	-13.0535	-9.30947	-9.09319	-8.39577	-10.4947	-12.6275	-3.78713	-3.64823	-11.9064	-10.036	-9.78782	-9.68733	10.6357	8.83751	6.18599	7.62132	11.7364	2.52791	8.26739	-1.12637	3.5741	4.69229	2.50912	5.28739	0.997114	-4.63054	0.779322	-2.92074	-6.27662	4.39039	6.88656	2.09016	4.46649	2.85452	1.19865	7.48162	9.79243	7.37206
NUCKS	-6.3797	-2.78217	-5.37641	-6.26834	-4.82504	-9.2858	-9.29334	-8.54014	-7.99116	-7.5429	-10.6733	-13.2981	-8.49128	-7.47929	-7.70803	-7.05785	-11.1213	-4.01507	-5.94819	-11.8554	-10.7223	-10.0362	-10.3996	4.59289	4.1601	1.11456	2.8309	5.81964	-0.112764	2.64494	-1.23912	1.35618	0.582359	-2.2197	-0.958872	-3.54882	-5.68091	-2.58929	-4.56662	-6.43551	-1.08623	1.81728	-1.4568	2.32228	-0.655473	-2.15449	5.79747	4.64783	3.22542
LDB1	1.15265	0.653721	-0.634072	-0.21736	-2.24428	-4.83497	-5.15896	-5.52662	-4.85953	-5.08643	-6.79181	-8.92486	-4.60727	-5.21466	-4.87445	-4.86489	-7.28018	-1.86784	-2.46085	-8.41006	-7.27491	-6.76097	-6.46338	3.20865	3.30011	2.17309	3.12304	5.13019	2.51671	3.06053	10.6752	4.74148	0.747631	-1.18288	-0.459181	-2.4633	6.60155	1.12596	0.762487	2.80239	2.34438	5.02646	0.903845	5.62632	0.92488	0.249772	5.1397	4.6956	2.57605
HSF1	0.524438	0.703522	-1.06217	0.174185	0.743403	0.0854995	0.0217697	-3.07381	-2.73899	-2.61597	-4.02234	-4.24254	-1.89469	-1.73725	-1.38536	-2.4851	-1.45543	-2.87306	-3.22459	-3.73843	-4.17541	-2.57052	-2.85503	-0.560286	0.382555	0.311704	1.22682	1.46229	0.921656	2.79569	0.809618	0.222544	-1.13204	0.408306	-1.9144	-0.870688	0.362671	-1.6465	-1.00733	-0.814737	2.95452	3.28602	0.183364	1.82712	-0.75128	-1.54444	3.52789	2.735	1.44376
CDK9	-4.48677	-2.67424	-4.28497	-3.85731	-3.54155	-8.97335	-9.61393	-11.5234	-10.2008	-10.4535	-12.9344	-17.0809	-10.029	-10.0191	-9.62579	-11.5371	-13.6535	-7.83921	-8.20262	-14.3314	-12.9433	-11.8163	-11.8772	5.41898	7.96962	5.89294	7.30544	9.91649	3.94166	7.73791	0.352647	2.30665	2.29495	1.54462	1.15702	-2.82293	-3.61445	-2.11995	-4.24599	-6.64861	13.2239	17.0302	0.758058	8.68566	6.82956	3.55697	12.1114	12.7977	11.6642
SRF	-5.36291	-2.27006	-5.17823	-4.70618	-3.84543	-10.1117	-9.62029	-11.4161	-9.8706	-9.92482	-12.9209	-18.0192	-9.24164	-8.76322	-8.58142	-10.4999	-13.4798	-8.62162	-9.65862	-16.036	-13.5333	-11.4358	-12.0441	4.45399	5.3724	3.66922	5.59232	7.93118	2.03023	6.32136	-1.48147	1.16087	-0.43233	-0.445001	-1.55538	-5.13653	-5.63191	-3.20673	-5.04925	-7.80411	6.00147	10.0633	-0.277804	6.6845	5.59595	1.60217	13.2291	12.618	10.8441
TAF7L	-3.71655	-2.93906	-5.51707	-4.92594	-3.39389	-8.99285	-10.2447	-12.6663	-11.4949	-10.9921	-14.8672	-19.121	-10.5877	-10.132	-9.56274	-10.5474	-14.544	-7.67207	-10.0712	-19.2319	-16.5241	-15.4964	-16.2769	4.26738	3.90822	1.80465	4.71484	8.54563	3.26588	7.53234	-1.68538	0.666208	-2.20057	-2.96452	-4.53355	-7.12679	-7.38368	-5.1941	-6.37832	-11.1939	3.99604	8.0549	0.751886	6.04701	3.62716	-0.604992	10.8801	11.9317	12.2403
ING1	-4.27611	-3.87193	-5.59649	-4.75951	-3.09221	-8.56147	-9.73438	-14.2049	-12.7795	-12.6244	-16.4955	-20.4204	-10.7043	-11.2394	-10.4862	-10.544	-15.1531	-7.16097	-9.10221	-19.8022	-17.8389	-15.5707	-17.0273	3.1491	4.40551	3.0008	5.73753	9.72175	4.11202	8.73679	-1.18086	0.0399319	-3.72946	-3.26222	-4.70624	-7.4986	-5.82907	-3.70598	-7.47564	-10.8513	6.67645	11.5253	0.962086	9.95897	7.91573	1.39075	17.2116	23.8709	19.6027
KDM1A	-7.08258	-3.69281	-6.51402	-6.32901	-5.27829	-11.779	-12.4143	-15.1835	-13.7708	-13.5402	-17.4364	-21.9144	-12.2354	-11.8708	-11.4426	-12.5231	-16.9415	-8.45491	-10.1179	-21.1964	-17.8272	-16.8441	-17.3944	6.18456	7.41198	3.81959	7.15976	10.868	3.75693	8.20008	-1.85518	2.46239	-0.0933685	-1.83003	-3.11225	-6.47568	-7.93898	-3.8612	-6.53202	-10.5603	7.43717	13.0169	1.98183	9.34925	8.69668	4.0571	14.7142	17.5087	16.5359
SIN3A	-1.04597	-1.2681	-2.85398	-1.39215	0.088944	-6.87052	-7.52989	-12.6761	-10.818	-11.0609	-14.2797	-19.3852	-9.26648	-9.15309	-8.51212	-10.7718	-14.1015	-6.92174	-8.01681	-17.8037	-15.6223	-13.9135	-15.2523	5.72106	7.30265	6.50976	9.81784	13.4281	7.05848	11.8124	1.60602	2.31177	-1.06029	-0.862793	-3.19594	-6.96361	-5.49985	-2.42183	-6.01541	-9.10498	10.3358	15.3589	4.968	13.0293	5.40532	-0.648452	17.204	18.9132	15.7255
CBX3	-2.39415	-2.53442	-3.17529	-2.5677	-1.8238	-8.26613	-8.27947	-11.4748	-10.0155	-10.1571	-13.0469	-16.5288	-8.74447	-8.62239	-8.04081	-10.6053	-12.7941	-7.03714	-7.86606	-15.5256	-13.7859	-12.1182	-12.7925	3.73796	5.60182	3.31247	6.00614	8.95537	3.50977	7.88837	-0.374771	1.47067	-1.37015	-1.49231	-3.29221	-5.59531	-5.44112	-3.00483	-5.17244	-8.41399	9.29738	14.0866	2.44509	7.72333	4.99207	0.960201	13.4429	12.2445	11.1774
CNDD3	-2.39003	-1.4043	-4.07172	-2.97717	-1.95567	-7.54699	-8.11741	-12.0997	-10.6079	-10.5182	-13.9915	-18.282	-9.85883	-9.59284	-8.55183	-11.5598	-13.8528	-8.64112	-9.5906	-18.065	-15.294	-14.3074	-15.8416	3.31386	4.71986	2.90524	6.17653	9.5822	5.01547	8.92572	-0.139255	1.07774	-2.41933	-3.02936	-5.00486	-7.99632	-6.32172	-4.67827	-6.26335	-9.67152	12.6745	17.3588	4.08177	10.868	5.57291	0.541252	15.2452	14.1883	14.3397
CTR9	-0.698973	1.1475	-1.28687	-0.553134	0.0996372	-4.35467	-4.05692	-6.7104	-5.40415	-6.13937	-6.9743	-9.69211	-5.2128	-5.33963	-5.00502	-8.63692	-7.62222	-6.78122	-6.41242	-8.762	-8.65065	-7.73573	-8.10524	0.711641	3.58921	2.34865	4.02276	5.18538	4.21632	6.52295	1.5935	0.460086	-0.583164	-0.458336	-2.11097	-4.00764	-2.0021	-1.89247	-1.13897	-1.42753	13.7722	15.2206	1.81038	7.11079	3.22548	0.838073	9.77275	8.1894	8.19868
DMAP1	1.38412	-0.820153	0.185629	0.848138	2.0239	-4.66523	-4.93411	-9.41031	-8.02488	-8.19019	-11.0822	-15.0193	-6.84883	-7.0654	-6.04085	-8.26189	-10.5567	-6.56093	-8.32105	-15.2192	-12.5965	-10.9351	-12.7549	1.30726	4.09736	2.99741	5.83667	8.42638	7.18243	9.7157	-0.804338	-0.416843	-3.9096	-3.42903	-6.05849	-8.14659	-6.14923	-4.51891	-5.19481	-8.66992	15.1265	18.5624	5.54107	12.3215	3.42905	-1.10588	15.2467	12.6448	12.3558
CNDG2	-1.52615	-0.151094	-2.53212	-1.8759	-1.07429	-3.34963	-4.97631	-7.93456	-6.78574	-6.68222	-9.16414	-12.4815	-6.41566	-5.9696	-5.47513	-8.03352	-9.1238	-7.93687	-8.54471	-11.5173	-10.4044	-10.1442	-10.3781	2.20795	3.06179	2.23349	4.93031	6.71671	4.22338	6.41478	0.20135	0.744456	-0.164564	-2.05721	-3.57669	-6.85345	-4.75426	-4.83447	-4.22922	-6.33306	12.6053	15.2549	2.38896	8.36766	1.50722	-1.86444	9.99858	7.58692	8.76463
MCRS1	-1.38058	-3.05964	-1.55001	-1.54675	-0.849995	-7.23392	-7.58393	-11.0703	-9.90975	-9.90779	-12.6691	-16.4536	-8.3619	-7.93158	-7.27618	-9.21529	-12.0811	-5.82654	-7.21104	-16.2518	-13.0326	-11.9663	-13.0738	3.6408	4.6147	2.28611	5.4677	8.65046	4.27281	7.1667	-2.69403	1.59498	-1.53468	-3.0448	-4.41924	-7.228	-8.10522	-3.31686	-7.21107	-10.4221	10.3667	14.7964	5.3112	9.51056	4.38498	0.792163	12.5081	10.1974	9.31573
ZFX	-2.29163	-2.46899	-2.3295	-2.59564	-2.39329	-7.17549	-7.49667	-10.2801	-9.39962	-9.15987	-12.291	-14.9904	-8.36765	-8.19594	-7.69943	-8.57437	-11.3784	-5.60368	-7.53842	-16.5222	-13.1892	-11.7813	-13.1455	2.25776	3.1425	1.39773	3.84688	6.10224	2.58531	5.86475	-2.37597	0.66969	-2.71256	-3.22261	-4.64387	-6.83125	-7.06865	-4.08347	-5.76589	-8.47072	10.0483	13.7942	2.21827	8.05156	4.16982	0.984951	11.3891	9.69831	9.81316
CDK8	-3.63891	-3.19396	-3.45015	-3.62605	-3.57977	-7.30368	-7.78207	-10.3989	-9.33121	-9.49529	-11.5702	-14.7338	-8.29246	-7.97369	-7.80168	-9.10011	-11.2697	-5.68637	-6.45668	-13.5834	-11.4812	-10.0258	-10.8607	2.95976	4.208	1.56945	3.68068	6.2501	2.04396	4.30577	-0.827944	1.06476	-1.49031	-2.36567	-2.53166	-5.79487	-5.38392	-2.9708	-4.51688	-6.84091	12.2388	16.3274	3.96633	9.25526	5.06019	2.10502	11.453	10.0353	8.22454
KDM4B	-2.76118	-0.733735	-1.88795	-2.75728	-2.94389	-4.89402	-4.92866	-6.66232	-6.11184	-5.82116	-8.39021	-10.573	-5.11451	-5.33261	-5.18762	-5.11855	-7.41595	-3.88865	-6.06658	-11.2801	-8.9988	-8.39251	-8.89646	-0.0426383	1.17224	-0.37908	0.667412	3.39927	2.20204	2.82673	-1.47021	-0.329254	-4.43337	-3.66678	-3.92067	-5.44747	-4.87227	-2.83617	-3.07849	-4.65894	11.4354	14.5603	2.32262	7.30617	1.4612	-1.29024	8.92588	7.39732	5.8034
KLF3	-6.9643	-4.28934	-6.39707	-6.03308	-5.35862	-8.16335	-9.08849	-11.1979	-10.2349	-10.3408	-13.0842	-15.3543	-8.23729	-8.69482	-8.75147	-8.0045	-11.9968	-4.3594	-5.39968	-11.846	-12.6707	-9.87708	-11.3033	5.01073	6.38985	5.93229	7.15613	9.11258	0.704463	5.05656	0.689863	0.231518	1.20616	2.08459	0.668409	-1.72193	-3.18752	-1.21142	-3.4352	-5.82958	3.84431	7.31206	-0.900767	6.46205	8.51479	4.80044	11.6044	16.2066	15.1684
PKNX1	-5.72474	-1.60864	-3.05437	-3.2943	-2.51023	-6.85547	-6.63418	-7.7543	-6.69187	-6.66896	-8.64744	-11.0871	-5.99033	-5.96118	-6.24641	-5.87241	-9.07863	-3.44302	-3.69869	-7.92263	-7.94825	-6.70899	-6.21083	6.30332	6.46602	5.58556	7.24736	9.1945	1.54697	6.39325	1.96841	2.48872	3.6384	1.92928	1.77456	-1.07653	-1.37421	0.152366	-1.51396	-2.75717	0.791543	3.95811	-0.384789	4.83662	7.08189	4.95301	7.89482	11.3237	10.8581
RUNX2	-7.19094	-4.92431	-6.5778	-6.06497	-4.99319	-11.967	-12.1142	-14.5185	-13.0823	-13.06	-16.016	-20.2632	-11.7755	-11.648	-11.413	-12.1392	-16.1861	-8.40205	-9.88376	-17.6357	-15.6537	-14.6196	-14.9341	5.64961	7.60142	4.49928	7.16938	11.1267	2.23251	7.94132	-0.73513	0.806754	0.820331	-0.595285	-2.13622	-4.94891	-3.50806	-3.9613	-4.17159	-7.31177	4.94456	9.63361	0.38888	7.78504	14.1262	10.3707	12.8894	18.4443	17.1701
MEN1	-3.37005	-4.38585	-2.9361	-2.89384	-2.56121	-7.83964	-8.37016	-11.4113	-10.4045	-10.2686	-12.7784	-16.1394	-8.06966	-8.71266	-8.45765	-8.67487	-12.2783	-4.41647	-5.88513	-15.0238	-13.4468	-11.5512	-12.3396	4.01891	5.47956	4.00113	6.40049	9.66029	2.48107	7.62822	-0.663366	1.19384	-0.660901	-1.32487	-2.84867	-3.99852	-4.38526	-2.23654	-4.6629	-8.74331	4.89119	9.58122	0.733014	6.33178	10.19	6.21647	13.9502	18.8767	14.6711
NELFB	-5.62205	-5.38488	-4.04899	-4.36469	-3.50793	-10.9445	-11.258	-13.7428	-12.4816	-12.3925	-15.3227	-19.0928	-10.846	-11.4502	-10.8698	-11.2585	-15.6308	-6.40249	-8.27493	-17.1943	-15.9383	-14.0253	-14.7453	6.18235	8.12583	5.23241	7.84905	11.3863	2.46925	8.06247	-1.71735	1.1727	1.26081	0.173515	-1.7871	-4.30481	-6.04424	-2.89437	-5.20595	-9.85322	4.00662	9.04196	0.345646	6.23673	13.0353	8.83439	14.3515	17.2005	16.7861
KMT2C	-5.48219	-5.31523	-5.12955	-4.65147	-3.28027	-10.7208	-11.4102	-15.529	-14.0129	-14.0691	-17.1285	-21.282	-11.7541	-11.7784	-11.2138	-12.8092	-16.6675	-8.03582	-9.33567	-19.293	-17.3381	-15.5	-16.5707	5.8228	8.57331	5.24545	8.24442	12.0477	3.30839	9.12139	-1.51163	1.08192	0.483934	-0.184493	-2.63556	-5.08281	-6.36886	-3.76996	-5.76411	-9.99775	6.69981	11.8969	1.79043	8.90221	13.3368	8.36226	15.6301	18.9141	19.426
SMCA5	-6.04504	-3.77691	-5.2336	-5.41443	-4.77092	-9.81567	-10.3124	-10.9781	-10.13	-10.0319	-11.8068	-15.0173	-8.46713	-9.18031	-9.26451	-7.99038	-13.1033	-5.26725	-7.23976	-14.7526	-11.753	-10.7997	-11.5299	3.9829	5.1806	2.88862	4.18015	7.53231	2.23028	6.17853	-2.31785	0.693704	-0.0624027	-0.427217	-1.32276	-2.6346	-5.70646	-2.74599	-3.41633	-6.20055	2.85318	6.51494	-2.91666	5.43655	7.88755	4.73805	12.7366	15.1606	14.687
SPT6H	-3.7398	-1.16029	-5.10606	-4.04709	-3.23386	-7.15759	-7.36299	-8.97398	-7.84396	-7.94519	-10.3144	-12.9424	-6.95602	-6.92666	-6.74012	-8.17588	-10.6442	-5.46715	-6.58473	-13.2345	-11.1284	-10.6723	-11.1643	4.41333	4.79593	2.89276	4.69159	7.37658	3.09606	6.24115	0.402584	1.75328	0.569666	-0.140102	-0.965361	-3.05113	-2.52588	-1.91539	-3.05118	-4.74656	2.92609	6.4983	-0.640897	4.70115	6.35704	3.09255	10.5315	16.4403	11.3041
DMC1	-0.374397	-1.85958	1.12681	-0.912362	-0.150633	0.229013	-1.81746	-3.67931	-3.54771	-2.81301	-5.95713	-5.71432	-2.28218	-4.23597	-3.30227	0.887229	-3.75822	1.44923	-2.08248	-6.11187	-5.29845	-2.93533	-5.10117	0.560757	0.955655	1.32872	2.29774	4.31399	2.01535	1.47935	1.20416	-0.0471478	-2.59065	-1.98495	-3.86074	-3.34646	0.878427	-1.44598	-2.21666	-5.33996	1.01007	3.65313	3.25607	4.94278	1.42094	-0.249191	3.77009	5.15677	4.93141
KMT2A	-4.2585	-3.33557	-1.2739	-2.52079	-1.3017	-4.41525	-4.8622	-6.62543	-6.10891	-5.45903	-9.25854	-9.52883	-3.70871	-6.27671	-5.62369	-1.18111	-7.12845	-0.0429563	-3.64034	-9.36054	-9.36442	-4.77606	-6.43741	1.65205	1.80823	2.87725	3.8794	6.58449	0.93715	4.32984	1.27859	-0.829602	-2.8801	-1.62876	-1.96064	-1.65186	0.239935	-1.88236	-1.93527	-5.64542	1.2995	5.36994	-2.25785	2.94656	6.2377	2.53248	10.918	16.5708	10.9362
KDM4A	0.0675458	-1.67779	-1.1502	-0.516173	-0.669868	-1.62889	-2.36909	-2.93418	-2.76708	-2.50477	-3.16945	-5.03389	-3.37943	-2.94794	-2.85347	-2.49057	-3.02466	-1.55311	-2.25676	-4.00121	-3.48851	-3.56786	-2.75945	0.0347414	0.642262	0.784264	1.38756	1.40236	0.833775	1.71375	-0.874064	-0.935423	-0.610533	-0.167881	-1.31987	-1.61835	-1.21027	-1.47978	-2.02488	-2.63086	1.29781	2.50833	-0.228673	2.82084	2.16287	0.874106	4.86859	4.85472	5.22703
OVOL2	-1.13148	-0.642796	-0.773157	-0.706724	-1.25341	-1.13888	-1.64087	-3.0649	-3.05413	-2.77304	-4.23496	-4.76921	-2.08271	-1.98069	-2.26086	-2.3376	-2.8201	-0.867131	-0.806293	-5.55155	-4.65139	-4.55636	-4.44222	-0.556738	0.217409	1.13668	1.74378	2.65485	1.50818	1.95865	0.755452	1.25734	-1.53401	-1.78512	-2.62723	-2.66089	-0.764953	-0.129767	-1.00224	-2.55445	2.02223	3.57342	0.846474	3.03609	3.07016	1.55129	4.38819	6.00684	5.99251
UBF1	-8.43461	0.402977	-3.5208	-5.60686	-5.66676	-7.9411	-7.32574	-4.63281	-4.13699	-3.54286	-7.34154	-9.10173	-3.0034	-5.07943	-5.38287	-0.354241	-7.82051	1.22912	-2.93252	-12.3233	-7.85704	-4.85616	-6.19244	3.48327	2.47338	1.95347	2.02116	4.83575	-0.932375	0.675667	1.63959	3.13507	-1.58512	-2.34181	-0.514803	-2.60511	-2.48376	0.914692	0.388857	-1.6103	-5.71826	-0.833286	-3.96737	2.20683	-0.790381	-2.57719	4.97222	7.04618	6.12889
ZBT17	-8.11077	1.06399	-3.0178	-4.9615	-5.24681	-4.49326	-4.25986	-7.2068	-6.18278	-5.98435	-8.90236	-12.2054	-3.15574	-3.66778	-3.68022	-3.942	-5.84705	-2.47373	-4.81576	-14.8193	-8.89761	-8.24224	-9.72989	4.08823	4.77496	1.80528	3.04276	6.16591	2.27844	3.18428	0.914292	3.00308	-0.356649	-2.26046	-1.03135	-4.10578	-3.91877	-0.540427	0.726018	-1.36169	-1.01742	3.66533	-1.16268	4.55896	3.01941	0.798419	6.82384	8.67123	6.96501
COE1	-8.15144	5.81961	-2.76528	-3.7467	-3.75578	-7.28553	-5.73315	-1.63739	-0.408215	-0.922396	-2.58622	-6.34218	-2.80011	-4.10404	-4.36279	-4.14738	-7.57131	-2.17268	-2.76291	-8.19879	-4.96126	-4.07381	-3.49815	8.92627	9.07576	6.53035	7.15417	10.1146	1.58018	4.71989	6.25481	4.64966	5.54571	3.54494	4.84497	1.8109	2.90292	1.97106	7.60749	6.41382	0.741407	3.87629	-0.40922	5.3037	4.50016	4.10694	5.23051	7.81445	3.09218
ATF4	-8.21929	-2.79007	-3.67495	-4.32799	-2.67367	-10.6992	-9.63704	-9.05793	-8.20588	-7.85633	-11.1209	-12.3552	-6.21423	-8.15942	-8.0878	-4.75528	-11.6219	0.0226222	-2.11542	-7.32449	-8.59734	-5.13852	-4.50921	9.85544	11.3581	8.26652	8.3155	12.2083	2.22127	6.33008	3.14295	3.31856	7.2248	6.27891	5.92258	5.00171	-0.0451634	2.07807	0.589269	-2.60935	-0.761237	3.24165	-0.822915	4.16404	5.70268	4.39501	6.34042	8.7079	6.48686
TE2IP	-0.514664	1.51543	0.530008	0.894189	0.812543	-0.145334	-0.577634	0.0995199	0.367426	0.425617	-0.340798	-1.67799	-0.688809	-0.891225	-0.671878	-0.909146	-1.45192	-0.12023	-0.796647	-1.57903	-2.22954	-1.0879	-1.3523	0.027873	-0.28184	-0.222617	0.390777	0.731463	1.79791	1.29042	-0.505957	1.31287	-0.649581	-0.754956	-1.10556	-1.24106	-1.05494	0.451477	0.527503	-0.594517	0.568228	1.57256	-0.677851	1.62349	1.26579	1.03602	2.61317	2.63083	3.11985
COT2	0.101845	1.37184	0.181338	0.101066	-0.188744	-1.26806	-1.11381	-1.41215	-0.94574	-1.18342	-0.908406	-2.33109	-1.50061	-1.41774	-1.21664	-1.31661	-2.31565	-1.9256	-2.21138	-2.25536	-2.0192	-1.44299	-1.74988	0.207077	0.517732	0.434266	1.06512	0.801255	1.39049	1.07544	0.771646	0.138421	-0.451989	-0.689034	-0.524836	-1.33272	0.116003	-0.88101	0.034863	0.0469546	0.284114	0.685467	-0.23051	2.39896	0.56126	-0.29758	1.64365	2.10585	1.45295
TBP	-2.86092	0.189365	-2.46305	-2.01394	-0.868493	-8.7178	-8.89954	-11.3872	-9.79586	-9.64088	-13.5929	-18.4961	-8.75513	-9.34683	-8.57686	-10.4818	-14.5757	-7.47454	-9.12475	-18.5229	-15.2715	-14.3985	-14.463	7.40151	8.43489	6.83876	10.2549	14.1625	6.06195	11.025	2.24291	3.80237	1.26002	0.462482	-2.16947	-5.64255	-4.6618	-2.78506	-2.68921	-7.62637	5.58662	10.5429	-0.114773	6.80965	6.09447	1.43786	12.2051	13.4633	12.8854
VDR	-1.75288	1.53605	-2.48242	-1.77046	-0.336187	-4.32644	-4.55247	-5.78059	-4.76433	-5.06679	-6.88366	-9.24824	-3.91349	-3.37331	-2.85058	-5.66002	-6.45892	-5.61541	-6.05792	-8.53934	-7.21185	-8.16752	-8.15798	2.67295	3.1623	0.0150002	1.60387	3.38548	3.93687	5.39413	-1.35968	1.54484	0.542382	0.303262	-1.40043	-1.59421	-2.99763	-2.82257	-1.47179	-3.26731	3.96881	4.92561	-1.12956	3.20784	3.65091	1.64391	5.9009	7.41764	7.54339
BRD4	-11.0398	-1.40488	-4.31166	-5.56115	-4.44507	-12.6705	-12.1199	-11.8698	-10.4749	-10.0339	-14.4441	-17.3038	-8.6871	-10.1539	-10.0513	-8.08058	-14.4573	-4.50041	-7.51165	-15.8213	-13.9395	-12.3207	-11.753	8.43794	8.79103	5.79438	7.51353	11.3895	2.08736	7.02218	1.34883	4.35549	2.01949	1.80854	1.32782	-1.13197	-1.44792	-0.616125	1.22801	-3.36594	-2.02952	2.88128	-7.20153	1.05835	8.57753	5.70956	8.06603	13.4557	14.7721
TFE2	-4.32711	2.68839	-0.187889	-0.279055	-0.713394	-6.56215	-5.72097	-7.28518	-5.85736	-6.18616	-8.67522	-12.3816	-5.01578	-5.5194	-5.18795	-6.48963	-9.50128	-2.90613	-3.62493	-11.7263	-7.9386	-7.71951	-7.34706	8.28159	9.50167	7.62176	9.47315	12.6322	5.38	8.63781	5.58894	6.7625	4.00361	2.67656	2.22232	-1.61823	1.01316	2.57195	3.20383	0.843896	5.09876	9.09325	-1.54955	5.40451	4.64423	2.80445	8.8583	10.842	6.47205
LUZP1	0.412841	-0.684458	0.0803863	0.355936	0.18248	0.179302	0.123567	-0.0102803	-0.236043	0.262261	-0.362251	-0.925884	-0.332194	-0.11376	0.0887243	-0.327086	-0.401382	-0.915795	-0.250648	-0.0421011	-0.4392	-0.366423	-0.284708	-0.437279	0.127597	-0.418715	-0.174201	-0.15043	-0.0279706	0.190674	-1.19267	-0.58625	0.337841	0.205723	-0.902112	-0.246544	-1.40244	-0.687137	-1.12006	-1.10748	-0.108036	0.50147	-0.105387	0.239167	0.492518	0.445977	0.197071	-0.0523236	-0.141168
MKL1	-0.0604614	-0.445982	0.0935144	0.135744	0.500383	-0.101499	-0.190274	-0.275917	-0.312329	-0.284437	-0.875631	-0.654707	-0.30678	-0.287412	0.0017249	-0.710044	0.0102123	0.0178812	0.23869	-0.247139	-1.07702	-0.355226	-0.57639	0.275726	0.711959	1.11613	1.26195	0.583207	1.44296	1.44673	-0.0172647	-0.5646	1.28647	1.0331	0.114209	0.158185	-0.508798	-0.0302371	-0.419018	-0.833115	0.902085	0.825825	0.499082	0.930761	0.0449855	-0.0637576	0.289437	1.08837	1.23126
MKL2	-0.318639	-0.980262	0.45054	0.357762	0.861201	0.49617	0.303929	-0.765868	-0.492968	-0.504406	-0.785655	-0.743065	0.314812	0.585625	0.485651	-0.753763	0.236795	-0.749667	-0.181146	-0.460671	-0.756291	-0.360064	-0.783129	-0.282889	0.770454	0.197744	0.605322	0.0641674	1.43385	0.307988	-1.03347	-1.17735	0.609154	0.644847	-0.485572	-1.10153	-0.866619	-0.282412	-1.14029	-1.43711	-0.103804	-0.087907	0.334059	0.18386	-0.0671092	-0.244651	-0.457214	0.46669	0.174045
MYC	2.74131	4.30558	1.67812	3.72398	5.15527	-6.67443	-4.87843	-9.88643	-7.7704	-7.98515	-11.8329	-17.6717	-6.52353	-6.64463	-5.1078	-11.3374	-12.7642	-8.21723	-9.65542	-20.7551	-14.8175	-14.3588	-14.9578	6.65753	9.1407	7.36219	11.5311	16.001	13.0545	17.6511	2.08742	3.29569	-1.82959	-0.853392	-4.15579	-7.56064	-6.33583	-2.65947	-2.86431	-7.26381	13.9574	19.0581	1.77031	13.2259	3.14358	-2.87995	18.5304	17.5553	18.0336
MAX	2.64713	1.07158	1.36364	2.96803	3.79011	-7.01622	-5.25471	-9.46262	-7.62845	-8.02292	-10.8794	-15.092	-6.67803	-6.77604	-5.72635	-10.4524	-11.6584	-5.25599	-5.88513	-15.869	-12.3923	-10.9481	-11.8368	6.39066	8.65988	7.04272	9.9505	13.7004	9.55932	14.0592	1.06025	3.19175	-0.221864	0.0520895	-1.58996	-4.80944	-5.48087	-0.5174	-2.93319	-6.34591	13.5818	17.6986	4.17271	12.4077	3.58535	-0.625873	15.5606	15.0669	13.9038
CXXC1	0.764871	-0.416727	-2.08353	-0.890937	0.868253	-4.73965	-6.04258	-10.4274	-9.15836	-9.00017	-12.2623	-16.8701	-8.17024	-7.60506	-6.68559	-9.76363	-11.8185	-8.16232	-9.69781	-17.5327	-14.4298	-14.4558	-15.2997	3.05409	3.14228	2.15051	5.93678	9.00899	7.24233	10.217	-1.50456	0.644161	-3.19686	-3.20754	-5.81988	-8.23182	-8.71116	-5.46237	-8.61857	-11.9311	12.4805	16.1	2.99061	9.42077	0.323549	-5.15506	15.6004	11.7173	12.0128
SIR1	0.445925	-1.15782	-0.787875	0.171843	2.22523	-3.70716	-5.01083	-9.23489	-7.88545	-7.87813	-10.9305	-14.8072	-6.96402	-7.22329	-6.58113	-6.9256	-10.6731	-5.42307	-7.26718	-12.2056	-12.0368	-10.2065	-11.4786	2.40277	2.92779	4.45487	7.50878	10.1321	5.39668	9.17813	2.95192	0.865998	-2.44415	-3.2227	-4.79733	-8.03109	-3.08711	-3.09863	-5.30677	-7.82267	6.48775	9.88707	4.51337	8.05676	0.824823	-4.08691	11.9829	11.2697	10.7071
CREB1	-0.184006	-0.189856	-2.77371	-0.905065	0.795275	-7.19833	-7.93046	-12.1716	-10.2243	-10.2549	-13.9711	-19.4703	-9.80405	-9.33965	-8.30752	-12.6447	-14.4826	-11.0408	-11.1997	-19.398	-15.8528	-15.3059	-15.7161	5.74804	6.81348	5.90033	9.64294	13.1226	7.49675	12.8894	-0.273017	1.61187	0.383096	0.101559	-3.78641	-6.79343	-7.06265	-5.18505	-6.7867	-10.6262	9.27677	13.5322	3.52762	10.3777	7.46821	0.910755	15.5767	16.4853	17.7563
FOXK1	-0.29396	1.46513	-1.87878	-0.709196	0.162964	-1.91776	-3.44244	-5.61108	-4.82558	-4.79353	-7.16898	-10.19	-4.96829	-3.97486	-3.58876	-6.55255	-6.87009	-6.16887	-5.4217	-10.5493	-9.35962	-9.74452	-9.19555	3.71747	2.6006	2.37267	4.34127	6.23532	4.7517	7.20343	0.56791	2.32678	-0.552865	-0.584731	-1.7064	-4.04109	-3.61176	-2.36364	-4.29998	-5.64999	5.23745	7.39413	1.3678	4.8736	1.12123	-1.50611	8.22701	9.71597	8.02956
E2F4	6.56248	-1.52009	4.91643	7.32255	9.31232	1.65533	-1.24082	-12.1398	-10.1393	-10.7604	-13.4042	-18.0595	-6.4735	-9.32413	-8.21695	-9.24843	-11.9925	-7.40436	-8.35292	-8.73724	-13.9979	-8.94649	-10.8586	2.2174	6.41298	13.0833	16.8644	19.6579	12.3692	18.6637	11.6905	-1.01089	-1.69463	0.349977	-4.48452	-8.40337	5.22277	-3.04763	-1.95302	-5.91072	18.6059	22.7575	10.1341	16.9266	11.6601	2.80171	22.9113	24.5424	23.7678
NFYC	1.37802	-0.150123	0.138799	1.651	2.76714	0.139816	-1.07477	-5.38484	-4.2249	-4.55833	-5.93834	-7.50279	-3.83772	-3.89817	-4.03159	-5.06293	-5.63288	-5.23899	-4.37411	-4.51692	-5.13312	-5.07053	-5.06207	-0.403275	1.07482	4.14873	6.26157	6.46987	4.59482	6.41529	4.56059	0.481622	0.41792	-0.414206	-3.89723	-6.59094	0.549734	-2.25862	-2.6833	-3.62382	8.20758	9.36993	6.38692	7.3212	2.58485	-1.28868	6.85951	5.58733	7.13701
NFYB	1.54007	0.696914	0.592389	1.78903	2.74845	0.405624	-0.636179	-4.52632	-3.38908	-3.63724	-5.28339	-6.68159	-3.22581	-3.71526	-3.39837	-4.86451	-5.17801	-5.09787	-4.42806	-5.03283	-4.76669	-4.29141	-5.01873	-1.20231	0.476438	3.53132	5.59833	6.17297	5.19705	6.12889	4.21041	0.370579	-0.45065	-0.752542	-4.5801	-7.06438	0.365042	-2.32746	-2.42365	-3.56154	8.29484	9.31326	5.69209	7.74994	2.22581	-1.98225	7.32994	5.88362	7.33968
NFYA	1.68328	1.0791	-0.310185	1.32874	3.00528	0.174007	-1.97614	-6.46193	-5.25549	-5.56814	-7.51798	-9.96017	-5.37743	-5.47608	-5.31639	-7.52547	-8.07978	-8.18241	-6.92345	-7.99774	-7.21915	-7.36056	-8.39719	-0.833273	0.499918	3.72216	6.75352	8.02274	6.21578	8.02359	5.62606	0.339257	-0.720592	-1.71776	-6.68789	-10.3632	-0.0632642	-4.66124	-3.64985	-4.93027	10.1823	11.595	7.22555	9.26432	2.15798	-2.75861	9.45448	7.47726	9.50661
KAT5	6.62071	2.56851	4.24016	5.6503	7.0488	0.955106	1.21494	-5.15227	-3.70446	-4.19057	-6.18208	-7.68586	-2.1967	-4.00787	-2.54997	-6.48628	-5.25467	-4.8588	-5.92325	-8.01417	-8.72464	-6.22732	-8.1106	-2.64656	1.00014	3.14537	5.14305	7.14935	10.8715	11.3216	4.90283	-1.54571	-6.39241	-3.32447	-6.50603	-7.11878	1.23557	-2.54309	-2.17046	-3.88003	14.4572	15.1442	5.60854	10.6044	0.585228	-5.0043	13.1403	10.9445	12.4806
MYCN	8.65942	4.49941	5.13419	6.66552	7.74294	-1.59608	1.68658	-4.2581	-2.99017	-3.29234	-4.94489	-5.88236	-1.55244	-2.07244	-0.0353241	-7.50759	-4.49378	-5.48779	-5.76461	-11.3133	-8.87034	-6.39274	-7.95122	-2.53834	2.518	2.2879	3.46991	5.55617	14.1329	12.2698	1.76017	-2.32243	-7.17596	-2.34577	-6.4626	-5.23731	-1.92296	-3.06725	-1.69849	-2.7614	16.2826	17.382	2.63492	12.1116	-0.689798	-5.79305	12.9847	11.4247	14.5143
INO80	4.7442	3.41947	1.01917	2.52972	3.6006	-0.694386	-1.40886	-6.05366	-5.01841	-5.03083	-8.16012	-11.2233	-3.95093	-3.32442	-2.31599	-6.68628	-6.70877	-7.68895	-9.03049	-14.2931	-11.0484	-10.8562	-11.5257	-1.22033	-0.269365	0.286162	3.40299	4.97214	10.0467	10.2481	0.0871925	-0.120651	-5.61735	-4.13871	-7.74249	-8.68824	-6.343	-5.65731	-4.96445	-7.2623	17.5535	19.0161	3.46499	9.99458	-1.8941	-6.92782	12.7637	8.6472	11.071
TAF1	1.14896	1.7535	-0.30979	0.0510064	0.575522	-2.18973	-2.228	-6.54355	-5.40742	-5.30109	-8.77738	-10.7345	-4.49338	-5.07409	-3.97229	-7.2095	-6.65165	-7.69005	-8.38793	-11.824	-10.3868	-8.69387	-9.33121	-1.47964	0.0116207	1.61461	3.45108	4.20851	6.64631	6.07352	1.50403	-1.20575	-4.24913	-2.12964	-4.90964	-6.11108	-2.13654	-4.99479	-2.93843	-5.29313	14.4748	16.0744	1.74689	7.63128	-1.05469	-5.77225	10.6562	7.64688	8.42428
ZN335	1.24598	0.999591	0.199169	-0.315991	0.52616	-1.82201	-1.99583	-2.65228	-2.44129	-2.46335	-3.08623	-3.6143	-1.68643	-2.64094	-1.83721	-2.72205	-3.26992	-2.64507	-3.73305	-5.38046	-4.19392	-3.87269	-4.00245	-0.423071	0.850179	0.492165	1.28337	1.94256	2.85155	3.2208	-1.20143	-0.44454	-1.56397	-0.326111	-2.73967	-2.04223	-1.98063	-2.54993	-1.85418	-2.74062	2.85907	3.15321	1.52947	2.795	-0.715906	-2.38291	3.67858	2.86957	3.89893
KMT2E	2.54679	0.609245	0.565918	1.68295	3.23307	1.44145	0.144377	-2.22447	-1.82549	-1.97096	-1.9765	-3.44788	-1.21294	-1.33317	-0.596856	-2.32079	-2.11508	-2.8389	-1.97373	-2.15707	-2.88754	-2.34999	-1.96326	0.923365	1.23723	2.61535	3.08439	3.18122	2.8813	4.28111	1.46205	-0.513221	0.477259	1.61871	-1.01212	-1.1821	-0.5212	-1.26079	-1.86338	-2.02002	4.71494	4.69779	1.89433	2.6852	0.0776172	-1.61099	3.68652	3.30526	4.23812
KDM5A	7.91528	1.93202	1.27191	4.49096	7.18255	-0.267816	-2.10191	-8.97036	-7.4596	-7.78975	-9.55359	-14.7822	-5.96808	-5.16699	-3.72369	-9.92769	-9.77745	-9.4899	-9.39638	-14.4278	-12.4975	-13.0527	-13.3823	2.35087	4.20704	5.15309	9.43943	11.9911	11.9937	15.28	0.556723	1.09729	-2.61844	-0.57283	-7.34514	-8.68623	-6.36521	-5.65933	-8.20224	-11.2123	16.0549	18.0093	7.39206	11.585	0.96801	-5.73007	16.0283	12.2314	13.9594
SIN3B	7.01178	1.72903	0.808467	4.0539	7.03502	-0.465576	-2.16647	-11.7602	-9.3005	-9.99014	-13.1545	-18.2802	-7.33714	-7.77074	-6.43901	-10.9038	-11.6187	-9.99575	-9.34871	-15.3676	-15.9921	-13.6221	-14.9958	1.75886	5.68506	9.533	12.721	15.0755	12.7234	18.5198	4.18838	-0.359775	-4.43941	0.984523	-6.35729	-7.6174	-2.58584	-4.48729	-7.51799	-10.3939	18.3803	21.174	6.71448	16.4342	3.78985	-6.18071	24.5531	25.4961	23.9231
E4F1	1.36686	0.845624	-0.0740079	0.225744	0.753993	0.0725934	0.00573512	-0.652634	-0.647872	-0.681009	-1.22473	-1.63251	-0.890629	-0.554594	-0.0475428	-2.14752	-0.969628	-2.33087	-2.58779	-3.57474	-2.10305	-2.94964	-2.81707	-0.0238375	-0.0693505	-0.967913	-0.0862646	0.647989	2.14075	2.68037	-1.76641	-0.879674	-1.32991	-1.0066	-2.32342	-2.1752	-2.62641	-2.25375	-1.43681	-2.07112	1.37944	1.79827	0.995183	1.76362	-1.07411	-1.94774	0.904958	1.42757	2.03841
MSL1	0.936091	2.9241	-0.0649381	-0.500982	-0.107395	0.739472	-0.974752	-3.19102	-2.39145	-2.38019	-3.8873	-5.20285	-1.33851	-1.83737	-1.49297	-2.61589	-2.16861	-4.73088	-5.47222	-5.76024	-4.71544	-5.22731	-5.48788	-0.418227	-1.68425	-1.02725	-0.0770308	0.794483	2.1686	2.30397	1.14033	-0.0824881	-3.49642	-2.09131	-4.00583	-4.30467	-1.82415	-3.42954	-2.16836	-2.77458	3.10076	3.92227	1.61451	2.4566	-2.9242	-4.805	2.31178	1.61814	3.38006
ZN322	-0.0784662	1.51476	0.615358	0.25969	0.30317	-0.550981	-1.23644	-1.52921	-0.951728	-0.977821	-2.52386	-2.20184	-1.79286	-1.81544	-1.67602	-1.943	-2.17071	-2.73714	-3.86788	-4.35023	-2.3297	-2.13162	-2.62232	-1.39182	-1.46607	-0.580377	0.17537	-0.439254	0.620341	0.914001	-0.107178	-0.802516	-2.26687	-1.31624	-2.37246	-2.20471	-1.60619	-2.75732	-1.3961	-1.12861	1.01701	1.79329	1.07599	0.783684	-1.43414	-2.21413	1.72877	1.46867	2.02354
KANL3	0.524925	-1.30197	-2.31947	-1.69505	-0.438713	-6.51758	-7.82911	-11.4217	-10.23	-9.84419	-13.5181	-18.6188	-9.22743	-8.14455	-7.05946	-9.52442	-13.0345	-7.40475	-9.74976	-21.8248	-15.9007	-16.0212	-17.4385	1.90847	2.70881	-0.264047	4.02566	7.21899	5.28324	8.45842	-4.40937	2.13368	-5.32553	-5.94028	-9.12748	-11.1744	-11.5476	-5.94521	-10.0774	-14.0939	7.39595	11.5853	5.8532	9.50523	2.10939	-2.66864	13.5948	11.4356	12.1022
KAT8	2.5587	0.835306	-1.85213	0.290612	1.94999	-5.64217	-6.23204	-10.9905	-9.32544	-9.43411	-11.9555	-17.7725	-8.69716	-6.73246	-5.65706	-12.0359	-12.2032	-10.2614	-9.87557	-19.2753	-14.1296	-15.17	-15.3285	5.47464	5.98691	3.5147	7.71155	10.9916	8.36264	12.3155	-3.03233	2.75161	-1.15454	-1.06068	-4.97035	-7.09184	-10.4798	-5.58264	-7.34189	-11.115	14.6026	17.8321	6.10449	10.8624	2.67954	-1.65123	14.4954	11.2056	12.2918
CREM	-0.196752	-0.346941	-2.86997	-2.05979	-0.863084	-3.53687	-5.1292	-7.48876	-6.52006	-6.11569	-9.81827	-13.1977	-6.83332	-6.28572	-6.03542	-6.66956	-9.16715	-5.26303	-6.75143	-14.0846	-11.8079	-10.8306	-11.8016	1.16124	1.56495	0.840206	3.23262	5.3187	3.68004	6.3871	-0.456009	0.846666	-3.41782	-3.45608	-5.01158	-7.16103	-6.54887	-3.31348	-7.82631	-9.85685	5.63912	8.84744	5.56751	9.15092	-2.15622	-6.95482	9.48525	7.62425	8.61733
SMBT1	2.1984	1.30086	-0.906073	-0.0723138	1.04888	-2.5102	-4.00969	-7.28772	-6.40171	-5.92798	-9.57818	-13.2213	-5.9394	-5.3021	-4.55998	-6.33436	-8.67581	-5.59031	-7.97278	-16.8929	-12.6593	-12.4455	-13.6705	-0.268318	0.192184	-0.318718	2.73925	4.84835	6.59974	8.02869	-0.983527	0.857841	-6.0042	-5.00685	-8.22814	-9.17511	-7.66312	-4.7061	-7.87383	-10.5802	6.93756	9.79499	6.16292	9.07099	-3.03561	-7.55847	10.2202	6.93986	8.55373
UBP16	2.77516	-0.066549	0.595347	1.09934	1.5789	-0.871785	-1.54952	-4.05357	-3.51643	-3.56937	-3.94296	-5.49449	-2.06306	-1.86609	-1.65791	-3.01968	-3.39931	-2.7837	-3.5384	-7.60742	-4.74783	-5.24433	-5.25719	-0.271746	0.34037	-0.0498409	1.54993	1.9005	3.23133	4.34068	-2.04695	0.490614	-1.72769	-1.13467	-4.11451	-3.76272	-5.09152	-2.11807	-4.0178	-5.0864	5.07794	5.96098	1.93816	4.65406	-0.586236	-2.92067	6.16714	4.2235	6.05895
DMRTB	-0.651137	1.06199	-0.860439	-1.30054	-0.576998	-1.75392	-2.47842	-4.70917	-4.05695	-3.81349	-6.07363	-7.82249	-2.72042	-3.23189	-2.89886	-3.39405	-4.42519	-4.15848	-5.40529	-9.74434	-7.09817	-6.38044	-7.2773	0.089614	-1.23596	-0.341055	1.25039	2.80875	3.13047	3.86224	0.453345	-0.720241	-3.41965	-3.51931	-4.80044	-5.73808	-3.43918	-3.13353	-3.13805	-4.72299	4.58569	6.7992	0.984455	5.90064	-1.36555	-4.28536	7.17453	5.08362	5.75279
NRF1	0.215838	-0.437855	-2.255	-1.03659	0.317438	-2.55575	-3.6403	-6.48552	-5.99185	-5.52924	-8.01723	-10.3762	-5.83847	-4.87302	-4.24954	-5.57224	-7.22718	-5.36607	-6.96027	-11.1321	-9.17717	-9.00282	-9.83109	1.36934	1.73711	0.0866552	2.93185	4.59761	4.2238	5.68957	-0.371787	0.618099	-2.18009	-3.40025	-4.05843	-6.22786	-4.67064	-4.46233	-5.98886	-6.90605	3.7234	5.72285	3.94529	5.74372	-1.70419	-4.74082	7.9271	6.87439	7.86508
KDM5C	2.26638	-1.14041	2.01245	1.96609	1.87228	-0.957231	-0.80272	-2.88316	-2.75123	-2.45132	-3.50715	-4.39439	-2.3771	-2.71061	-2.5148	-1.87592	-2.91655	0.0175645	-1.46304	-5.24301	-3.74208	-2.97788	-4.23232	-1.65455	-1.06875	-0.312115	0.819724	1.22574	1.89337	3.10006	-1.10933	-0.283453	-4.50009	-3.30657	-4.64217	-3.83459	-2.42073	-1.03646	-2.70871	-3.94243	3.94563	5.58227	2.34935	4.49798	1.26916	-0.307451	4.752	4.67532	4.19627
SMAD1	0.0765339	1.35891	-1.36886	-1.33436	-1.40873	-0.432832	-0.951098	-2.96611	-2.31255	-2.52537	-4.03787	-4.4994	-1.85119	-2.11911	-1.49681	-2.40863	-2.98119	-4.07943	-4.58635	-6.1782	-6.35364	-4.78403	-5.86771	-2.92644	-0.779562	-0.513823	-0.448962	0.553362	2.83455	2.91564	1.44892	-0.666444	-3.90947	-3.13262	-4.97157	-5.08457	-0.497482	-3.63676	-0.177101	-2.33777	6.19233	7.37571	3.60399	2.53349	1.47753	-1.10807	5.67117	4.2265	5.65202
ZFP42	1.64096	0.65361	0.1515	0.110521	0.317637	-0.514415	-0.590018	-3.47911	-2.82062	-3.02681	-3.88898	-5.12412	-2.39235	-1.87984	-1.39396	-3.6109	-2.40818	-3.88115	-4.60182	-7.1108	-5.39144	-5.97031	-6.0984	-0.0729671	-0.0987648	-0.112877	1.59129	2.31287	2.86997	3.32075	-0.630804	-0.414483	-1.98945	-2.11717	-3.42201	-4.43768	-2.74959	-3.1399	-1.54959	-2.98148	6.93125	7.13431	3.01838	2.99579	1.09412	-0.60969	4.3961	2.76139	3.66379
[truncated: 47 more columns]
