# Supplementary material for: Weighted enrichment method for prediction of transcription regulators from transcriptome and global chromatin immunoprecipitation data
Source: Nucleic Acids Res. 2016 Apr 30;44(11):5010–21. doi: 10.1093/nar/gkw355 (PMC4914117; doi:10.1093/nar/gkw355)
Supplement: Supplementary Data [file gkw355_Supplementary_Data.zip › nar-03307-n-2015-File008.xlsx]

## Sheet: sample_info_merged_mm9.txt
Table S1. Summary of ChIP data incorporated in this study
PMID	GSE	Peak_File	Lab	TF	Cell_Type	experiment_type
18339675	GSE10536	mm9_GSE10536_Ring1B_ChIP_MM8_peaks.bed	RIKEN IMS Laboratory for Integrative Genomics	RING2	ESC	ChIP-chip
18614019	GSE11241	mm9_GSE11241_mESCs_p400ChIP_peaks.bed	University of California, Berkeley Plant & Microbial Biology Daniel Zilberman	EP400	ESC	ChIP-chip
18687062	GSE9011	mm9_GSM228764_PU.1_peaks.bed	Institute of Human Genetics University of Regensburg	SPI1	RAW264.7 macrophages	ChIP-chip
18832070	GSE11062	mm9_GSE11062_Gli3T_whole_peaks.bed	Harvard University Molecular & Cellular Biology Andy McMahon	GLI3	E11.5 Prrx1Cre;Gli3T-Flag limb buds	ChIP-chip
18832070	GSE11062	mm9_GSM279656_Gli1_Prom_peaks.bed	Harvard University Molecular & Cellular Biology Andy McMahon	GLI1	E11.5 Prrx1Cre;Gli1-Flag limb buds Prom	ChIP-chip
18832070	GSE11062	mm9_GSM279657_Gli3T_Prom_peaks.bed	Harvard University Molecular & Cellular Biology Andy McMahon	GLI3	E11.5 Prrx1Cre;Gli3T-Flag limb buds Prom	ChIP-chip
18836037	GSE12126	mm9_GSM298133_peaks.bed	UC Davis Genome Center Farnham	E2F4	NIH 3T3	ChIP-chip
18836037	GSE12126	mm9_GSM298140_peaks.bed	UC Davis Genome Center Farnham	E2F4	NIH 3T3	ChIP-chip
18995834	GSE13247	mm9_GSE13247_C2C12_E2F4_244K_rep1_peaks.bed	NYU Medical Center Cancer Institute Dynlacht	E2F4	The C2C12 murine myoblast cell line (obtained from ATCC)	ChIP-chip
18995834	GSE13247	mm9_GSE13247_C2C12_E2F4_244K_rep2_peaks.bed	NYU Medical Center Cancer Institute Dynlacht	E2F4	The C2C12 murine myoblast cell line (obtained from ATCC)	ChIP-chip
18995834	GSE13247	mm9_GSE13247_C2C12_E2F4_Mouse_Promoter_tiling_array_peaks.bed	NYU Medical Center Cancer Institute Dynlacht	E2F4	The C2C12 murine myoblast cell line (obtained from ATCC)	ChIP-chip
18995834	GSE13247	mm9_GSE13247_C2C12_RBP2_Mouse_Promoter_tiling_array_peaks.bed	NYU Medical Center Cancer Institute Dynlacht	KDM5A	The C2C12 murine myoblast cell line (obtained from ATCC)	ChIP-chip
18995834	GSE13247	mm9_GSE13247_C2C12_Sin3A_244K_rep1_peaks.bed	NYU Medical Center Cancer Institute Dynlacht	SIN3A	The C2C12 murine myoblast cell line (obtained from ATCC)	ChIP-chip
18995834	GSE13247	mm9_GSE13247_C2C12_Sin3A_244K_rep2_peaks.bed	NYU Medical Center Cancer Institute Dynlacht	SIN3A	The C2C12 murine myoblast cell line (obtained from ATCC)	ChIP-chip
18995834	GSE13247	mm9_GSE13247_C2C12_Sin3A_Mouse_Promoter_tiling_array_peaks.bed	NYU Medical Center Cancer Institute Dynlacht	SIN3A	The C2C12 murine myoblast cell line (obtained from ATCC)	ChIP-chip
18995834	GSE13247	mm9_GSE13247_C2C12_Sin3B_244K_rep1_peaks.bed	NYU Medical Center Cancer Institute Dynlacht	SIN3B	The C2C12 murine myoblast cell line (obtained from ATCC)	ChIP-chip
18995834	GSE13247	mm9_GSE13247_C2C12_Sin3B_244K_rep2_peaks.bed	NYU Medical Center Cancer Institute Dynlacht	SIN3B	The C2C12 murine myoblast cell line (obtained from ATCC)	ChIP-chip
18995834	GSE13247	mm9_GSE13247_C2C12_Sin3B_Mouse_Promoter_tiling_array_peaks.bed	NYU Medical Center Cancer Institute Dynlacht	SIN3B	The C2C12 murine myoblast cell line (obtained from ATCC)	ChIP-chip
19026780	GSE15388	mm9_GSE15388_EZH1_bioChIP_Ezh2-_peaks.bed	Dana Farber Cancer Institute Pediatric Oncology Stuart Orkin lab	EZH1	CJ7 embryonic stem	ChIP-chip
19026780	GSE15388	mm9_GSE15388_EZH1_bioChIP_WT_peaks.bed	Dana Farber Cancer Institute Pediatric Oncology Stuart Orkin lab	EZH1	CJ7 embryonic stem	ChIP-chip
19026781	GSE13467	mm9_GSE13467_F9_Ezh1_rep1_peaks.bed	NYU Langone medical center Biochemistry Reinberg	EZH1	The F9 murine teratoma cell line (obtained from ATCC)	ChIP-chip
19026781	GSE13467	mm9_GSE13467_F9_Ezh1_rep2_peaks.bed	NYU Langone medical center Biochemistry Reinberg	EZH1	The F9 murine teratoma cell line (obtained from ATCC)	ChIP-chip
19026781	GSE13467	mm9_GSE13467_F9_Ezh2_rep1_peaks.bed	NYU Langone medical center Biochemistry Reinberg	EZH2	The F9 murine teratoma cell line (obtained from ATCC)	ChIP-chip
19026781	GSE13467	mm9_GSE13467_F9_Ezh2_rep2_peaks.bed	NYU Langone medical center Biochemistry Reinberg	EZH2	The F9 murine teratoma cell line (obtained from ATCC)	ChIP-chip
19041753	GSE13075	mm9_GSM334239_peaks.bed	European Harvard Medical School Pathology Sinclair	SIR1	mouse embryonic stem (ES) cells	ChIP-chip
19041753	GSE13075	mm9_GSM334242_peaks.bed	European Harvard Medical School Pathology Sinclair	SIR1	mouse embryonic stem (ES) cells	ChIP-chip
19060217	GSE11305	mm9_GSM285642_peaks.bed	European Nevada Cancer Institute	SALL4	Germ-line competent mouse ES cell line W4	ChIP-chip
19160492	GSE11576	mm9_GSM291521_SRFChIP_peaks.bed	Graduate School of Biostudies, Kyoto University Department of Cell and Developmental Biology	SRF	NIH3T3 cell	ChIP-chip
19270711	GSE14812	mm9_GSM370899_peaks.bed	Institute for Systems Biology	CEBPD	Femur Bone Marrow-Derived Macrophages	ChIP-chip
19270711	GSE14812	mm9_GSM370900_peaks.bed	Institute for Systems Biology	CEBPD	Femur Bone Marrow-Derived Macrophages	ChIP-chip
19270711	GSE14812	mm9_GSM370901_peaks.bed	Institute for Systems Biology	CEBPD	Femur Bone Marrow-Derived Macrophages	ChIP-chip
19270711	GSE14812	mm9_GSM370902_peaks.bed	Institute for Systems Biology	CEBPD	Femur Bone Marrow-Derived Macrophages	ChIP-chip
19270711	GSE14812	mm9_GSM370903_peaks.bed	Institute for Systems Biology	CEBPD	Femur Bone Marrow-Derived Macrophages	ChIP-chip
19270711	GSE14812	mm9_GSM370904_peaks.bed	Institute for Systems Biology	CEBPD	Femur Bone Marrow-Derived Macrophages	ChIP-chip
19581487	GSE15883	mm9_GSM413123_peaks.bed	Radboud University Department of Molecular Biology (274)	TBP	E14 undifferentiated ES cells	ChIP-chip
19581487	GSE15883	mm9_GSM413124_peaks.bed	Radboud University Department of Molecular Biology (274)	TBP	E14 4d atRA treated ES cells	ChIP-chip
19581487	GSE15883	mm9_GSM413125_peaks.bed	Radboud University Department of Molecular Biology (274)	TBP	E14 10d EB ES cells	ChIP-chip
19581487	GSE15883	mm9_GSM413126_peaks.bed	Radboud University Department of Molecular Biology (274)	TBP	LF2 undifferentiated ES cells	ChIP-chip
19581487	GSE15883	mm9_GSM413127_peaks.bed	Radboud University Department of Molecular Biology (274)	TBP	LF2 4d atRA treated ES cells	ChIP-chip
19581487	GSE15883	mm9_GSM413128_peaks.bed	Radboud University Department of Molecular Biology (274)	TBP	LF2 10d EB ES cells	ChIP-chip
19654925	GSE11850	mm9_GSE11850_Ahr_BaP_peaks.bed	University of Michigan	AHR	Hepatoma Hepa-1c1c7	ChIP-chip
19654925	GSE11850	mm9_GSE11850_Ahr_DMSO_peaks.bed	University of Michigan	AHR	Hepatoma Hepa-1c1c7	ChIP-chip
19654925	GSE11850	mm9_GSE11850_Ahr_TCDD_peaks.bed	University of Michigan	AHR	Hepatoma Hepa-1c1c7	ChIP-chip
19654925	GSE11850	mm9_GSE11850_c35_Ahr_DMSO_peaks.bed	University of Michigan	AHR	Hepatoma Hepa-1c1c7 mutant derivative with AHR unable to bind DNA	ChIP-chip
19654925	GSE11850	mm9_GSE11850_c35_Ahr_TCDD_peaks.bed	University of Michigan	AHR	Hepatoma Hepa-1c1c7 mutant derivative with AHR unable to bind DNA	ChIP-chip
19926752	GSE18629	mm9_GSE18629_SMAD1_peaks.bed	Institute of Genetics and Developmental Biology, Chinese Academy of Sciences Center for Molecular Systems Biology Laboratory of Jing-Dong Jackie Han	SMAD1 SMAD5	R1 ES cell	ChIP-chip
19926752	GSE18629	mm9_GSE18629_SMAD2_peaks.bed	Institute of Genetics and Developmental Biology, Chinese Academy of Sciences Center for Molecular Systems Biology Laboratory of Jing-Dong Jackie Han	SMAD2	R1 ES cell	ChIP-chip
19926752	GSE18629	mm9_GSE18629_SMAD4_peaks.bed	Institute of Genetics and Developmental Biology, Chinese Academy of Sciences Center for Molecular Systems Biology Laboratory of Jing-Dong Jackie Han	SMAD4	R1 ES cell	ChIP-chip
20434984	GSE20529	mm9_GSM515366_peaks.bed	Massachusetts Institute of Technology Biology Richard A. Young	NELFA	V6.5 ES cells	ChIP-chip
20434984	GSE20529	mm9_GSM515367_peaks.bed	Massachusetts Institute of Technology Biology Richard A. Young	NELFA	V6.5 ES cells	ChIP-chip
20434984	GSE20529	mm9_GSM515368_peaks.bed	Massachusetts Institute of Technology Biology Richard A. Young	NELFA	V6.5 ES cells	ChIP-chip
20434984	GSE20529	mm9_GSM515369_peaks.bed	Massachusetts Institute of Technology Biology Richard A. Young	NELFA	V6.5 ES cells	ChIP-chip
20434984	GSE20529	mm9_GSM515370_peaks.bed	Massachusetts Institute of Technology Biology Richard A. Young	SPT5H	V6.5 ES cells	ChIP-chip
20434984	GSE20529	mm9_GSM515371_peaks.bed	Massachusetts Institute of Technology Biology Richard A. Young	SPT5H	V6.5 ES cells	ChIP-chip
20434984	GSE20529	mm9_GSM515372_peaks.bed	Massachusetts Institute of Technology Biology Richard A. Young	SPT5H	V6.5 ES cells	ChIP-chip
20434984	GSE20529	mm9_GSM515373_peaks.bed	Massachusetts Institute of Technology Biology Richard A. Young	SPT5H	V6.5 ES cells	ChIP-chip
20442865	GSE17067	mm9_GSE17067_CBP_mCerebellum_peaks.bed	MIT	CBP	Cerebellum	ChIP-chip
20442865	GSE17067	mm9_GSE17067_CBP_mLiver_peaks.bed	MIT	CBP	Liver	ChIP-chip
20451411	GSE19971	mm9_GSE19971_EBF1_mm8_significant.peaks.bed	Genome Institute of Singapore	COE1	38B9 A-MuLV pre B-cells	ChIP-chip
20451411	GSE21469	mm9_GSM536296_peaks.bed	Genome Institute of Singapore	COE1	cultured primary bone marrow pro-B cells	ChIP-chip
20451411	GSE21469	mm9_GSM536297_peaks.bed	Genome Institute of Singapore	COE1	cultured primary bone marrow pro-B cells	ChIP-chip
20460306	GSE17682	mm9_GSM441165_Gli1FLAG_GNP_peaks.bed	University of Pennsylvania	GLI1	normal cerebellum granule neuron precursors	ChIP-chip
20460306	GSE17682	mm9_GSM441166_Gli1FLAG_MB_peaks.bed	University of Pennsylvania	GLI1	normal cerebellum medulloblastoma tumor	ChIP-chip
20601407	GSE20150	GSE20150_Six1_Myoblast_peaks.bed	Ottawa Institute of Systems Biology	SIX1	C2C12 Myoblast	ChIP-chip
20601407	GSE20150	GSE20150_Six1_Myotube_peaks.bed	Ottawa Institute of Systems Biology	SIX1	C2C12 Myotube	ChIP-chip
20601407	GSE20150	GSE20150_Six1_T24_peaks.bed	Ottawa Institute of Systems Biology	SIX1	C2C12 T24	ChIP-chip
20651149	GSE22474	mm9_WT_NSC_Dnmt3a_peaks.bed	UCLA Molecular and Medical Pharmacology	DNM3A	WT NSC	ChIP-chip
20651149	GSE22474	mm9_KO_NSC_Dnmt3a_peaks.bed	UCLA Molecular and Medical Pharmacology	DNM3A	Dnmt3a KO NSC	ChIP-chip
20651149	GSE22474	mm9_WT_NSC_Ezh2_peaks.bed	UCLA Molecular and Medical Pharmacology	EZH2	WT NSC	ChIP-chip
20651149	GSE22474	mm9_KO_NSC_Ezh2_peaks.bed	UCLA Molecular and Medical Pharmacology	EZH2	Dnmt3a KO NSC	ChIP-chip
20651149	GSE22474	mm9_WT_NSC_Suz12_peaks.bed	UCLA Molecular and Medical Pharmacology	SUZ12	WT NSC	ChIP-chip
20651149	GSE22474	mm9_KO_NSC_Suz12_peaks.bed	UCLA Molecular and Medical Pharmacology	SUZ12	Dnmt3a KO NSC	ChIP-chip
20651149	GSE22475	mm9_GSE22475.bed	UCLA Molecular and Medical Pharmacology NimbleGen	DNM3A	WT NSC	ChIP-chip
20709948	GSE9011	mm9_GSM228764_PU.1_peaks.bed	Institute of Human Genetics University of Regensburg	SPI1	RAW264.7 macrophages	ChIP-chip
20819909	GSE23708	mm9_GSE23708_AhR_IP_DMSO_Mouse_Array_peaks.bed	The Hamner Institutes for Health Sciences	AHR	CH12.LX	ChIP-chip
20819909	GSE23708	mm9_GSE23708_AhR_IP_TCDD_Mouse_Array_peaks.bed	The Hamner Institutes for Health Sciences	AHR	CH12.LX	ChIP-chip
20837710	GSE21056	mm9_GSM526869_Sall4a_mod.bed	Dana Farber Cancer Institute and Children's Hospital, Boston Pediatric Oncology Karp Bldg, 7th floor	SALL4	bio-Sall4a J1 derived ES cells	ChIP-chip
20837710	GSE21056	mm9_GSM526870_Sall4b_mod.bed	Dana Farber Cancer Institute and Children's Hospital, Boston Pediatric Oncology Karp Bldg, 7th floor	SALL4	bio-Sall4b J1 derived ES cells	ChIP-chip
20921386	GSE24285	mm9_GSM597212_peaks.bed	UCLA Molecular and Medical Pharmacology	MECP2	postnatal cerebella	ChIP-chip
20946988	GSE20551	mm9_GSM516404_bioMax.bed	HMS/CHB Stuart H Orkin lab	MAX	MEF	ChIP-chip
20946988	GSE20551	mm9_GSM516405_bioDmap1.bed	HMS/CHB Stuart H Orkin lab	DMAP1	MEF	ChIP-chip
20946988	GSE20551	mm9_GSM516406_bioTip60.bed	HMS/CHB Stuart H Orkin lab	KAT5	MEF	ChIP-chip
20946988	GSE20551	mm9_GSM516407_bioGcn5.bed	HMS/CHB Stuart H Orkin lab	KAT2A	MEF	ChIP-chip
20946988	GSE20551	mm9_GSM516408_bioE2F4.bed	HMS/CHB Stuart H Orkin lab	E2F4	MEF	ChIP-chip
20951942	GSE23658	GSM580426_wtmef_ezh2_p-4.183in.bed	Dana-Farber Cancer Institute Pediatric Oncology Charles Roberts	EZH2	E13.5 MEFs	ChIP-chip
20951942	GSE23658	GSM580427_snf5mef_ezh2_p-4.bed	Dana-Farber Cancer Institute Pediatric Oncology Charles Roberts	EZH2	Snf5-deficient E13.5 MEFs	ChIP-chip
21255732	GSE24827	mm9_GSE24827_Nbs1_aid_rep1_peaks.bed	University of Massachusetts Medical School Microbiology & Physiological Systems	NBN	cultured splenic B cells	ChIP-chip
21255732	GSE24827	mm9_GSE24827_Nbs1_aid_rep2_peaks.bed	University of Massachusetts Medical School Microbiology & Physiological Systems	NBN	cultured splenic B cells	ChIP-chip
21255732	GSE24827	mm9_GSE24827_Nbs1_WT_rep1_peaks.bed	University of Massachusetts Medical School Microbiology & Physiological Systems	NBN	cultured splenic B cells	ChIP-chip
21255732	GSE24827	mm9_GSE24827_Nbs1_WT_rep2_peaks.bed	University of Massachusetts Medical School Microbiology & Physiological Systems	NBN	cultured splenic B cells	ChIP-chip
21343615	GSE26653	mm9_GSE26653_HoxB4_peaks.bed	RIKEN IMS Laboratory for Integrative Genomics	HXB4	ES cell line B6N-22UTR overexpressing 3xFLAG-HoxB4	ChIP-chip
21392589	GSE23567	mm9_GSM578132_CRX_vs_IgG_05FDR.bed	Institute of Human Genetics University of Regensburg	CRX	2 months postnatal retina	ChIP-chip
21460036	GSE26827	mm9_GSE26827_Ezh2_peaks.bed	Harvard Medical School/HHMI Genetics Yi Zhang	EZH2	ESC	ChIP-chip
21518926	GSE24794	mm9_GSM610537_peaks.bed	Beijing Institue of Genomics, Chinese Academy of Science	KMT2A	csh2 cell line	ChIP-chip
21518926	GSE24794	mm9_GSM610540_peaks.bed	Beijing Institue of Genomics, Chinese Academy of Science	KMT2A	csh2 cell line	ChIP-chip
21518926	GSE24794	mm9_GSM610541_peaks.bed	Beijing Institue of Genomics, Chinese Academy of Science	KMT2A	csh2 cell line	ChIP-chip
21518926	GSE24794	mm9_GSM610542_peaks.bed	Beijing Institue of Genomics, Chinese Academy of Science	KMT2A	csh2 cell line	ChIP-chip
21552207	GSE27214	mm9_GSM672400_ctcf.Tcell.8307.32.1e-5_peaks.bed	Instutute of Molecular Pathology	CTCF	DP T cell	ChIP-chip
21552207	GSE27214	mm9_GSM672401_ctcf.R2proBcell.8308.32.1e-5_peaks.bed	Instutute of Molecular Pathology	CTCF	Pro-B cell	ChIP-chip
21552207	GSE27214	mm9_GSM672402_ctcf.matBcell.8310.32.1e-5_peaks.bed	Instutute of Molecular Pathology	CTCF	Mature B cell	ChIP-chip
21552207	GSE27214	mm9_GSM672403_Rad21-ab.8419.22.1e-5_peaks.bed	Instutute of Molecular Pathology	RAD21	Pro-B cell	ChIP-chip
21552207	GSE27074	mm9_GSM668143_peaks.bed	Instutute of Molecular Pathology	PAX5	Pro-B cell	ChIP-chip
21552207	GSE27074	mm9_GSM668144_peaks.bed	Instutute of Molecular Pathology	CTCF	Pro-B cell	ChIP-chip
21552207	GSE27074	mm9_GSM668146_peaks.bed	Instutute of Molecular Pathology	CTCF	Pro-B cell	ChIP-chip
21552207	GSE27074	mm9_GSM668148_peaks.bed	Instutute of Molecular Pathology	PAX5	Pro-B cell	ChIP-chip
21552207	GSE28373	mm9_GSM701433_peaks.bed	Instutute of Molecular Pathology	SUZ12	Pro-B cell	ChIP-chip
21552207	GSE28373	mm9_GSM701434_peaks.bed	Instutute of Molecular Pathology	SUZ12	Pro-B cell	ChIP-chip
21552207	GSE28373	mm9_GSM701441_peaks.bed	Instutute of Molecular Pathology	PAX5	Pro-B cell	ChIP-chip
21552207	GSE28373	mm9_GSM701442_peaks.bed	Instutute of Molecular Pathology	CTCF	Pro-B cell	ChIP-chip
21552207	GSE28373	mm9_GSM701445_peaks.bed	Instutute of Molecular Pathology	CTCF	Pro-B cell	ChIP-chip
21552207	GSE28373	mm9_GSM701447_peaks.bed	Instutute of Molecular Pathology	PAX5	Pro-B cell	ChIP-chip
21552207	GSE28373	mm9_GSM701454_peaks.bed	Instutute of Molecular Pathology	PAX5	Pro-B cell	ChIP-chip
21701496	GSE29208	mm9_GSE29028_Flag_HA_TEAD4_rep1_peaks.bed	IGBMC (CNRS/INSERM/UDS)	TEAD4	C2C12 cell derived myotubes infected with a retrotiviral vector expressing Flag-HA-Tagged TEAD4	ChIP-chip
21701496	GSE29208	mm9_GSE29028_Flag_HA_TEAD4_rep2_peaks.bed	IGBMC (CNRS/INSERM/UDS)	TEAD4	C2C12 cell derived myotubes infected with a retrotiviral vector expressing Flag-HA-Tagged TEAD4	ChIP-chip
21738489	GSE28638	mm9_GSM709636_Sirt6_wt_0min_peaks.bed	Stanford University Dermatology Howard Chang	SIR6	Mouse Embryonic Fibroblast	ChIP-chip
21738489	GSE28638	mm9_GSM709637_Sirt6_wt_15min_peaks.bed	Stanford University Dermatology Howard Chang	SIR6	Mouse Embryonic Fibroblast	ChIP-chip
21738489	GSE28638	mm9_GSM709638_Sirt6_wt_30min_peaks.bed	Stanford University Dermatology Howard Chang	SIR6	Mouse Embryonic Fibroblast	ChIP-chip
21738489	GSE28638	mm9_GSM709639_Sirt6_wt_60min_peaks.bed	Stanford University Dermatology Howard Chang	SIR6	Mouse Embryonic Fibroblast	ChIP-chip
21738489	GSE28638	mm9_GSM709640_Sirt6_RelAko_0min_peaks.bed	Stanford University Dermatology Howard Chang	SIR6	RelA-/- Mouse Embryonic Fibroblast	ChIP-chip
21738489	GSE28638	mm9_GSM709641_Sirt6_RelAko_15min_peaks.bed	Stanford University Dermatology Howard Chang	SIR6	RelA-/- Mouse Embryonic Fibroblast	ChIP-chip
21738489	GSE28638	mm9_GSM709642_Sirt6_RelAko_30min_peaks.bed	Stanford University Dermatology Howard Chang	SIR6	RelA-/- Mouse Embryonic Fibroblast	ChIP-chip
21738489	GSE28638	mm9_GSM709643_Sirt6_RelAko_60min_peaks.bed	Stanford University Dermatology Howard Chang	SIR6	RelA-/- Mouse Embryonic Fibroblast	ChIP-chip
21738489	GSE28638	mm9_GSM709644_RelA_wt_0min_peaks.bed	Stanford University Dermatology Howard Chang	TF65	Mouse Embryonic Fibroblast	ChIP-chip
21738489	GSE28638	mm9_GSM709645_RelA_wt_15min_peaks.bed	Stanford University Dermatology Howard Chang	TF65	Mouse Embryonic Fibroblast	ChIP-chip
21738489	GSE28638	mm9_GSM709646_RelA_wt_30min_peaks.bed	Stanford University Dermatology Howard Chang	TF65	Mouse Embryonic Fibroblast	ChIP-chip
21738489	GSE28638	mm9_GSM709647_RelA_RelAko_0min_peaks.bed	Stanford University Dermatology Howard Chang	TF65	RelA-/- Mouse Embryonic Fibroblast	ChIP-chip
21738489	GSE28638	mm9_GSM709648_RelA_RelAko_15min_peaks.bed	Stanford University Dermatology Howard Chang	TF65	RelA-/- Mouse Embryonic Fibroblast	ChIP-chip
21738489	GSE28638	mm9_GSM709649_RelA_RelAko_30min_peaks.bed	Stanford University Dermatology Howard Chang	TF65	RelA-/- Mouse Embryonic Fibroblast	ChIP-chip
21849497	GSE19999	mm9_GSM499630_FIZ1_P25_retina_mm8_peaks.bed	Oakland University Eye Research Institute Control of Gene Expression	FIZ1	neural retina	ChIP-chip
21935353	GSE23551	mm9_GSM577720_peaks.bed	University of Pennsylvania School of Medicine Cell and Developmental Biology Zaret lab	FOXA2	Liver	ChIP-chip
21935353	GSE23551	mm9_GSM577721_peaks.bed	University of Pennsylvania School of Medicine Cell and Developmental Biology Zaret lab	FOXA2	Liver	ChIP-chip
21966449	GSE29985	mm9_GSE29985_ARX_OE_peaks.bed	University of California, Davis	ARX	N2a neuroblastoma cells transfected with an expression vector expressing Arx	ChIP-chip
21966449	GSE29985	mm9_GSE29985_Whole_Forebrain_peaks.bed	University of California, Davis	ARX	E15.5 Forebrain	ChIP-chip
22028024	GSE32514	mm9_GSM805236_peaks.bed	University of Bradford	LHX2	Primary mouse keratinocytes (P0.5)	ChIP-chip
22072553	GSE33517	mm9_GSM829656_peaks.bed	University of Michigan Pathology	HXA9	Hoxa9-ER cells	ChIP-chip
22072553	GSE33517	mm9_GSM829657_peaks.bed	University of Michigan Pathology	SPI1	Hoxa9-ER cells	ChIP-chip
22072553	GSE33517	mm9_GSM829658_peaks.bed	University of Michigan Pathology	STA5A STA5B	Hoxa9-ER cells	ChIP-chip
22072553	GSE33517	mm9_GSM829659_peaks.bed	University of Michigan Pathology	CEBPA	Hoxa9-ER cells	ChIP-chip
22072553	GSE33517	mm9_GSM829660_peaks.bed	University of Michigan Pathology	EP300	Hoxa9-ER cells	ChIP-chip
22072553	GSE33517	mm9_GSM829664_peaks.bed	University of Michigan Pathology	CBP	Hoxa9-ER cells	ChIP-chip
22170606	GSE30204	GSM747549_NP_Pax6_rep1_peaks.bed	Friedrich Miescher Institute for Biomedical Research	PAX6	NP cells	ChIP-chip
22170606	GSE30204	GSM747550_NP_Pax6_rep2_peaks.bed	Friedrich Miescher Institute for Biomedical Research	PAX6	NP cells	ChIP-chip
22170606	GSE30204	GSM747551_NP_Pax6_rep3_peaks.bed	Friedrich Miescher Institute for Biomedical Research	PAX6	NP cells	ChIP-chip
22242187	GSE23043	mm9_GSE23043_E11.5_Nkx2.1_peaks.bed	Boston University School of Medicine Medicine Pulmonary Center	NKX21	E11.5 embryonic lung	ChIP-chip
22242187	GSE23043	mm9_GSE23043_E19.5_Nkx2.1_peaks.bed	Boston University School of Medicine Medicine Pulmonary Center	NKX21	E19.5 embryonic lung	ChIP-chip
22269950	GSE32289	mm9_GSE32289_Rybp_WT_ESC_peaks.bed	RIKEN IMS Laboratory for Integrative Genomics	RYBP	embryonic stem cells	ChIP-chip
22269950	GSE32289	mm9_GSE32289_Rybp_Eed-KO_ESC_peaks.bed	RIKEN IMS Laboratory for Integrative Genomics	RYBP	Eed constitutive KO embryonic stem cells	ChIP-chip
22269950	GSE32289	mm9_GSE32289_Rybp_Dnmt1-KO_ESC_peaks.bed	RIKEN IMS Laboratory for Integrative Genomics	RYBP	Dnmt1 constitutive KO embryonic stem cells	ChIP-chip
22474351	GSE27246	GSM673669_top2b_peaks.bed	Friedrich Miescher Institute for Biomedical Research	TOP2B	neuronal cells	ChIP-chip
22479388	GSE16646	mm9_GSE16646_Brachyury_peaks.bed	Wellcome Trust Cancer Research UK Gurdon Institute Smith lab.	BRAC	ES Cell Line R1 derived embryoid bodies	ChIP-chip
22496869	GSE36999	GSM908270_rep1_peaks.bed	MRC Human Genetics Unit Prof. Wendy Bickmore	EZH2	E12.5 embryonic stem cells	ChIP-chip
22496869	GSE36999	GSM908270_rep2_peaks.bed	MRC Human Genetics Unit Prof. Wendy Bickmore	EZH2	E12.5 embryonic stem cells	ChIP-chip
22496869	GSE36999	GSM908271_rep1_peaks.bed	MRC Human Genetics Unit Prof. Wendy Bickmore	EZH2	E12.5 embryonic stem cells	ChIP-chip
22496869	GSE36999	GSM908271_rep2_peaks.bed	MRC Human Genetics Unit Prof. Wendy Bickmore	EZH2	E12.5 embryonic stem cells	ChIP-chip
22496869	GSE36999	GSM908274_peaks.bed	MRC Human Genetics Unit Prof. Wendy Bickmore	RING2	E12.5 embryonic stem cells	ChIP-chip
22615581	GSE28153	GSE28153_Cy3_peaks.bed	MRC IGMM, University of Edinburgh	PSIP1	E13.5 embryonic fibroblast	ChIP-chip
22615581	GSE28153	GSE28153_Cy5_peaks.bed	MRC IGMM, University of Edinburgh	PSIP1	E13.5 embryonic fibroblast	ChIP-chip
22638072	GSE33318	mm9_PIT1_1_peaks.bed	CNRS CRN2M - UMR6231	PIT1	Anterior lobe of pituitary	ChIP-chip
22638072	GSE33318	mm9_PIT1_2_peaks.bed	CNRS CRN2M - UMR6231	PIT1	Anterior lobe of pituitary	ChIP-chip
22638072	GSE33318	mm9_PIT1_3_peaks.bed	CNRS CRN2M - UMR6231	PIT1	Anterior lobe of pituitary	ChIP-chip
22811527	GSE34770	mm9_GSM854935_peaks.bed	NIH NCI-CCR Laboratory of Cellular Oncology	CTCF	Myeloid M1	ChIP-chip
22811527	GSE34770	mm9_GSM854936_peaks.bed	NIH NCI-CCR Laboratory of Cellular Oncology	CTCF	Myeloid M1	ChIP-chip
22811527	GSE34770	mm9_GSM854937_peaks.bed	NIH NCI-CCR Laboratory of Cellular Oncology	CTCF	Tumor 30-C-18	ChIP-chip
22811527	GSE34770	mm9_GSM854938_peaks.bed	NIH NCI-CCR Laboratory of Cellular Oncology	CTCF	Tumor 30-C-19	ChIP-chip
22811527	GSE34770	mm9_GSM854939_peaks.bed	NIH NCI-CCR Laboratory of Cellular Oncology	CTCF	Tumor 30-3-14	ChIP-chip
22811527	GSE34770	mm9_GSM854940_peaks.bed	NIH NCI-CCR Laboratory of Cellular Oncology	CTCF	Tumor 30-2-7	ChIP-chip
22811527	GSE34770	mm9_GSM854941_peaks.bed	NIH NCI-CCR Laboratory of Cellular Oncology	CTCF	Tumor 30-A2-2-6	ChIP-chip
22844243	GSE38504	mm9_GSE38504_3xFlag-Ring1A_Ring1A-KO_ESCs_OHT-_peaks.bed	RIKEN IMS Laboratory for Integrative Genomics	RING1	Ring1A(-/-);Ring1B(fl/fl);R26::CreERT2 ES cells expressing 3xFlag-Ring1A	ChIP-chip
22844243	GSE38504	mm9_GSE38504_3xFlag-Ring1A_Ring1AB-dKO_ESCs_OHT+_day2_peaks.bed	RIKEN IMS Laboratory for Integrative Genomics	RING1	Ring1A(-/-);Ring1B(fl/fl);R26::CreERT2 ES cells expressing 3xFlag-Ring1A	ChIP-chip
22844243	GSE38504	mm9_GSE38504_Ring1B_Ring1A-KO_ESCs_OHT-_rep1_peaks.bed	RIKEN IMS Laboratory for Integrative Genomics	RING2	Ring1A(-/-);Ring1B(fl/fl);R26::CreERT2 ES cells	ChIP-chip
22844243	GSE38504	mm9_GSE38504_Ring1B_Ring1A-KO_ESCs_OHT-_rep2_peaks.bed	RIKEN IMS Laboratory for Integrative Genomics	RING2	Ring1A(-/-);Ring1B(fl/fl);R26::CreERT2 ES cells	ChIP-chip
22844243	GSE38504	mm9_GSE38504_Ring1B_Ring1AB-dKO_ESCs_OHT+_day2_rep1_peaks.bed	RIKEN IMS Laboratory for Integrative Genomics	RING2	Ring1A(-/-);Ring1B(fl/fl);R26::CreERT2 ES cells	ChIP-chip
22844243	GSE38504	mm9_GSE38504_Ring1B_Ring1AB-dKO_ESCs_OHT+_day2_rep2_peaks.bed	RIKEN IMS Laboratory for Integrative Genomics	RING2	Ring1A(-/-);Ring1B(fl/fl);R26::CreERT2 ES cells	ChIP-chip
23269686	GSE40072	mm9_GSM984664_Sall4_Mm_PromPR_v02_peaks.bed	Kyoto University Graduate School of Biostudies Lab. of Prof. Fuyuki Ishikawa	SALL4	ESC	ChIP-chip
23269686	GSE40072	mm9_GSM984665_Sox2_Mm_PromPR_v02_peaks.bed	Kyoto University Graduate School of Biostudies Lab. of Prof. Fuyuki Ishikawa	SOX2	ESC	ChIP-chip
23523075	GSE44835	mm9_GSM1092218_peaks.bed	University of Washington Pathology HSB C526	KAT8	PGK12.1 ES	ChIP-chip
23523075	GSE44835	mm9_GSM1092226_peaks.bed	University of Washington Pathology HSB C526	KAT8	PGK12.1 ES	ChIP-chip
23523075	GSE44835	mm9_GSM1092227_peaks.bed	University of Washington Pathology HSB C526	KAT8	PGK12.1 ES	ChIP-chip
23523075	GSE44835	mm9_GSM1092240_peaks.bed	University of Washington Pathology HSB C526	KAT8	WD44 ES	ChIP-chip
23658530	GSE45390	mm9_GSM1103480_peaks.bed	University of Washington Pathology Disteche	KDM6A	PGK12.1 ES cell line	ChIP-chip
23658530	GSE45390	mm9_GSM1103481_peaks.bed	University of Washington Pathology Disteche	KDM6A	PGK12.1 ES cell line	ChIP-chip
23658530	GSE45390	mm9_GSM1103482_peaks.bed	University of Washington Pathology Disteche	KDM6A	PGK12.1 ES cell line	ChIP-chip
23658530	GSE45390	mm9_GSM1103483_peaks.bed	University of Washington Pathology Disteche	KDM6A	PGK12.1 ES cell line 2 days of differentiation	ChIP-chip
23658530	GSE45390	mm9_GSM1103484_peaks.bed	University of Washington Pathology Disteche	KDM6A	PGK12.1 ES cell line 15 days of differentiation	ChIP-chip
23658530	GSE45390	mm9_GSM1103485_peaks.bed	University of Washington Pathology Disteche	KDM6A	WD44 ES cell line	ChIP-chip
23798402	GSE47100	mm9_GSM1144780_peaks.bed	Fred Hutchinson Cancer Research Center Basic Science Division Groudine	KMT2E	Undifferentiated C2C12 Cells	ChIP-chip
23834426	GSE40390	mm9_GSM992682_SC_C_peaks.bed	Silesian University of Technology Automatic Control Data Mining Group	HSF1	spermatocytes	ChIP-chip
23834426	GSE40390	mm9_GSM992683_SC_HS_38_peaks.bed	Silesian University of Technology Automatic Control Data Mining Group	HSF1	spermatocytes	ChIP-chip
23834426	GSE40390	mm9_GSM992684_SC_HS_43_peaks.bed	Silesian University of Technology Automatic Control Data Mining Group	HSF1	spermatocytes	ChIP-chip
23834426	GSE40390	mm9_GSM992685_HEP_C_peaks.bed	Silesian University of Technology Automatic Control Data Mining Group	HSF1	hepatocytes	ChIP-chip
23834426	GSE40390	mm9_GSM992686_HEP_HS_43_peaks.bed	Silesian University of Technology Automatic Control Data Mining Group	HSF1	hepatocytes	ChIP-chip
23918392	GSE49234	GSM1051314_peaks.bed	Washington Univeristy in St.Louis Pathology and Immunology	EP300	Rag1-/- DN cells	ChIP-chip
24038359	GSE53888	mm9_GSM1303133_96362_635_ratio_peaks_mapToFeatures.bed	University of Cambridge	E2F2	lymph node-derived primary lymphocytes	ChIP-chip
24038359	GSE53888	mm9_GSM1303134_95977_635_ratio_peaks_mapToFeatures.bed	University of Cambridge	E2F2	lymph node-derived primary lymphocytes	ChIP-chip
24038359	GSE53888	mm9_GSM1303135_95987_635_ratio_peaks_mapToFeatures.bed	University of Cambridge	E2F2	lymph node-derived primary lymphocytes	ChIP-chip
24072229	GSE45890	GSM1119094_peaks.bed	IMB	TOP2A	ES cells	ChIP-chip
24072229	GSE45890	GSM1119095_peaks.bed	IMB	TOP2A	ES cells	ChIP-chip
24091011	GSE37526	mm9_GSE37526_Ring1B_WT_MEF_peaks.bed	RIKEN IMS Laboratory for Integrative Genomics	RING2	mouse embryonic fibroblasts WT	ChIP-chip
24091011	GSE37526	mm9_GSE37526_Ring1B_Phc2_L307R_MEF_peaks.bed	RIKEN IMS Laboratory for Integrative Genomics	RING2	mouse embryonic fibroblasts Phc2 mutant (L307R)	ChIP-chip
24121163	GSE50736	mm9_GSE50736_BA_F3_AML_peaks.bed	Heinrich-Heine University D��Heinrich-Heine University D��ｽｼsseldorf Clinic of Pediatric Oncology, Hematology and Clinical Immunology	RUNX1	BA/F3	ChIP-chip
24121163	GSE50736	mm9_GSE50736_BA_F3_TEL_peaks.bed	Heinrich-Heine University D��ｽｼsseldorf Clinic of Pediatric Oncology, Hematology and Clinical Immunology	ETV6	BA/F3	ChIP-chip
24244291	GSE48383	mm9_GSE48383_CEBPb_diff_peaks.bed	University Of North Carolina Pathology and Lab Medicine	CEBPB	differentiated keratinocyte	ChIP-chip
24244291	GSE48383	mm9_GSE48383_CEBPb_undiff_peaks.bed	University Of North Carolina Pathology and Lab Medicine	CEBPB	undifferentiated keratinocyte	ChIP-chip
24244291	GSE48383	mm9_GSE48383_cJun_diff_peaks.bed	University Of North Carolina Pathology and Lab Medicine	JUN	differentiated keratinocyte	ChIP-chip
24244291	GSE48383	mm9_GSE48383_cJun_undiff_peaks.bed	University Of North Carolina Pathology and Lab Medicine	JUN	undifferentiated keratinocyte	ChIP-chip
24244291	GSE48383	mm9_GSE48383_CREB_diff_peaks.bed	University Of North Carolina Pathology and Lab Medicine	CREB1	differentiated keratinocyte	ChIP-chip
24244291	GSE48383	mm9_GSE48383_CREB_undiff_peaks.bed	University Of North Carolina Pathology and Lab Medicine	CREB1	undifferentiated keratinocyte	ChIP-chip
25056311	GSE49182	GSE49182_Menin_Psip1KO_peaks.bed	MRC IGMM, University of Edinburgh	MEN1	Psip1KO mouse embryonic fibroblasts (MEFs)	ChIP-chip
25056311	GSE49182	GSE49182_Menin_WT_peaks.bed	MRC IGMM, University of Edinburgh	MEN1	wild type mouse embryonic fibroblasts (MEFs)	ChIP-chip
25056311	GSE49182	GSE49182_Mll1_Psip1KO_peaks.bed	MRC IGMM, University of Edinburgh	KMT2A	Psip1KO mouse embryonic fibroblasts (MEFs)	ChIP-chip
25056311	GSE49182	GSE49182_Mll1_WT_peaks.bed	MRC IGMM, University of Edinburgh	KMT2A	wild type mouse embryonic fibroblasts (MEFs)	ChIP-chip
25056311	GSE49182	GSE49182_Psip1_p75_peaks.bed	MRC IGMM, University of Edinburgh	PSIP1	wild type mouse embryonic fibroblasts (MEFs)	ChIP-chip
25056311	GSE49182	GSE49182_Ring1B_Psip1KO_peaks.bed	MRC IGMM, University of Edinburgh	RING2	Psip1KO mouse embryonic fibroblasts (MEFs)	ChIP-chip
25056311	GSE49182	GSE49182_Ring1B_WT_peaks.bed	MRC IGMM, University of Edinburgh	RING2	wild type mouse embryonic fibroblasts (MEFs)	ChIP-chip
25385755	GSE52094	mm9_GSE52094_RBP2.bed	Institut Hospital del Mar d'Investigacions M��Institut Hospital del Mar d'Investigacions M��ｽｨdiques Cancer Research Stem Cells and Cancer	RBP2	E11.5 embryo Aorta/Gonad/Mesonephros (AGM) cells	ChIP-chip
25887447	GSE66262	mm9_GSM1618333_WD44ES_D0_CTCF_peaks.bed	University of Washington Pathology HSB C526	CTCF	WD44 ES cells	ChIP-chip
25887447	GSE66262	mm9_GSM1618335_female_liver_RAD21_peaks.bed	University of Washington Pathology HSB C526	RAD21	female liver	ChIP-chip
25887447	GSE66262	mm9_GSM1618336_male_liver_RAD21_peaks.bed	University of Washington Pathology HSB C526	RAD21	male liver	ChIP-chip
25908307	GSE57358	GSM1380994_432883_P300_Rep1_peaks.bed	The Norwegian Radium Hospital Tumor Biology	EP300	E14.5 fetal brain	ChIP-chip
25908307	GSE57358	GSM1380995_471172_P300_Rep2_peaks.bed	The Norwegian Radium Hospital Tumor Biology	EP300	E14.5 fetal brain	ChIP-chip
16625203		mm9_Eed_mm8_peaks.bed	Whitehead Institute for Biomedical Research	EED	ESC	ChIP-chip
16625203		mm9_Suz12_mm8_peaks.bed	Whitehead Institute for Biomedical Research	SUZ12	ESC	ChIP-chip
16625203		mm9_Phc1_mm8_peaks.bed	Whitehead Institute for Biomedical Research	PHC1	ESC	ChIP-chip
16625203		mm9_Rnf2_mm8_peaks.bed	Whitehead Institute for Biomedical Research	RING2	ESC	ChIP-chip
17442700		mm9_Gli1_mm8_peaks.bed	Harvard University Molecular & Cellular Biology Andy McMahon	GLI1	ESC	ChIP-chip
17901129		mm9_ESR1_mm8_peaks.bed	Department of Biosciences and Nutrition, Karolinska Institutet	ESR1	Liver	ChIP-chip
18264089		mm9_Klf2_peaks.bed	UIUC	KLF2	ESC	ChIP-chip
18264089		mm9_Klf4_peaks.bed	UIUC	KLF4	ESC	ChIP-chip
18264089		mm9_Klf5_peaks.bed	UIUC	KLF5	ESC	ChIP-chip
18264089		mm9_p53_peaks.bed	UIUC	P53	ESC	ChIP-chip
18358816		mm9_GSM286118_bioNanog.bed	HMS/CHB Stuart H Orkin lab	NANOG	ESC	ChIP-chip
18358816		mm9_GSM286119_bioDax1.bed	HMS/CHB Stuart H Orkin lab	NR0B1	ESC	ChIP-chip
18358816		mm9_GSM286120_bioNac1.bed	HMS/CHB Stuart H Orkin lab	NACC1	ESC	ChIP-chip
18358816		mm9_GSM286121_bioSox2.bed	HMS/CHB Stuart H Orkin lab	SOX2	ESC	ChIP-chip
18358816		mm9_GSM286122_bioKlf4.bed	HMS/CHB Stuart H Orkin lab	KLF4	ESC	ChIP-chip
18358816		mm9_GSM286123_bioZfp281.bed	HMS/CHB Stuart H Orkin lab	ZN281	ESC	ChIP-chip
18358816		mm9_GSM286124_bioMyc.bed	HMS/CHB Stuart H Orkin lab	MYC	ESC	ChIP-chip
18358816		mm9_GSM286125_bioRex1.bed	HMS/CHB Stuart H Orkin lab	ZFP42	ESC	ChIP-chip
18358816		mm9_GSM286126_bioOct4.bed	HMS/CHB Stuart H Orkin lab	PO5F1	ESC	ChIP-chip
18358816		mm9_GSM286127_abNanog.bed	HMS/CHB Stuart H Orkin lab	NANOG	ESC	ChIP-chip
18358816		mm9_GSM286128_abMyc.bed	HMS/CHB Stuart H Orkin lab	MYC	ESC	ChIP-chip
18467660		mm9_Tcf3_peaks.bed	Stem Cell and Developmental Biology, Genome Institute of Singapore	TFE2	ESC	ChIP-chip
18757296		mm9_Zfp281_mm8_peaks.bed	Department of Hepatobilliary Surgery, Lanzhou Jin Cheng Hospital	ZN281	ESC	ChIP-chip
18804426		mm9_ESC_Sall4_peaks.bed	GIS Stem Cell and Developmental Biology	SALL4	ESC	ChIP-chip
18804426		mm9_XEN_Sall4_peaks.bed	GIS Stem Cell and Developmental Biology	SALL4	XEN	ChIP-chip
19030024		mm9_Sox2_peaks.bed	Laboratory of Molecular Cell Biology, Institute of Biochemistry and Cell Biology, Shanghai Institutes for Biological Sciences	SOX2	ESC	ChIP-chip
19030024		mm9_Klf4_peaks.bed	Laboratory of Molecular Cell Biology, Institute of Biochemistry and Cell Biology, Shanghai Institutes for Biological Sciences	KLF4	ESC	ChIP-chip
19030024		mm9_Myc_peaks.bed	Laboratory of Molecular Cell Biology, Institute of Biochemistry and Cell Biology, Shanghai Institutes for Biological Sciences	MYC	ESC	ChIP-chip
19079543		mm9_Stat3_peaks.bed	EMD Serono Research Institute	STAT3	ESC	ChIP-chip
19079543		mm9_Myc_peaks.bed	EMD Serono Research Institute	MYC	ESC	ChIP-chip
19251738		mm9_ESC_CHD7_peaks.bed	Department of Genetics, Case Western Reserve University	CHD7	ESC	ChIP-chip
19251738		mm9_NPC_CHD7_peaks.bed	Department of Genetics, Case Western Reserve University	CHD7	NPC	ChIP-chip
19339689		mm9_GSM308532_bioTrim28_mm8.bed	Brigham and Women's Hospital, Harvard Medical School Genetics Stephen J. Elledge	TIF1B	ESC	ChIP-chip
19339689		mm9_GSM308533_bioCnot3_mm8.bed	Brigham and Women's Hospital, Harvard Medical School Genetics Stephen J. Elledge	CNOT3	ESC	ChIP-chip
19710469		mm9_Stat4_peaks.bed	Indiana University-Purdue University Indianapolis School of Informatics	STAT4	CD4+ T cell	ChIP-chip
20018659		mm9_p53_untreated_peaks.bed	National Cancer Institute Cancer Biology and Genetics	P53	ESC	ChIP-chip
20018659		mm9_p53_adriamycin_peaks.bed	National Cancer Institute Cancer Biology and Genetics	P53	ESC	ChIP-chip
20090754		mm9_CyclinD1_peaks.bed	Dana-Farber Cancer Institute Cancer Biology Sicinski	CCND1	Embryos	ChIP-chip
20123909		mm9_XEN_Sox17_peaks.bed	Harvard University Stem Cell and Regenerative Biology Kevin Eggan	SOX17	XEN	ChIP-chip
20123909		mm9_ES_Sox17_peaks.bed	Harvard University Stem Cell and Regenerative Biology Kevin Eggan	SOX17	ESC	ChIP-chip
20123909		mm9_ES_Sox17_Flag_peaks.bed	Harvard University Stem Cell and Regenerative Biology Kevin Eggan	SOX17	ESC	ChIP-chip
20176728		mm9_Tcfap2c_peaks.bed	EMD Serono Research Institute Reproductive Health	AP2C	TSC	ChIP-chip
20176728		mm9_Smarca4_peaks.bed	EMD Serono Research Institute Reproductive Health	SMCA4	TSC	ChIP-chip
20176728		mm9_Eomes_peaks.bed	EMD Serono Research Institute Reproductive Health	EOMES	TSC	ChIP-chip
20176728		mm9_Ets2_peaks.bed	EMD Serono Research Institute Reproductive Health	ETS2	TSC	ChIP-chip
20176728		mm9_Gata3_peaks.bed	EMD Serono Research Institute Reproductive Health	GATA3	TSC	ChIP-chip
20215353		mm9_WT1_peaks.bed	Department of Medicine, Children's Hospital Boston; Department of Pediatrics, Harvard Medical School	WT1	Embryonic Kidney	ChIP-chip
20404135		mm9_HOXB4_cloneB4_peaks.bed	Yale University Department of Pediatrics Gallagher	HXB4	EML	ChIP-chip
20404135		mm9_HOXB4_cloneB11_peaks.bed	Yale University Department of Pediatrics Gallagher	HXB4	EML	ChIP-chip
20404135		mm9_HOXB4_cloneB17_peaks.bed	Yale University Department of Pediatrics Gallagher	HXB4	EML	ChIP-chip
20872845		mm9_Zic3_peaks.bed	Genome Institute of Singapore Stem Cell Biology Dr Lawrence Stanton	ZIC3	ESC	ChIP-chip
21731497		mm9_Irf8_peaks.bed	Department of Biochemistry, McGill University	IRF8	J774 Macrophages	ChIP-chip
21750041		MYBL1_peaks.bed	Cornell University College of Veterinary Medicine, Department of Biomedical Sciences, Center for Vertebrate Genomics	MYBA	Testis	ChIP-chip
18820682	GSE12346	mm9_GSM310071_mm8-Th2-8hr-Stat5a-peaks.bed	NIH Zhao Lab	STA5A	CD4+ T cell 8hr Th2 differentiation	ChIP-seq
18820682	GSE12346	mm9_GSM310072_mm8-Th2-8hr-Stat5b-peaks.bed	NIH Zhao Lab	STA5B	CD4+ T cell 8hr Th2 differentiation	ChIP-seq
18820682	GSE12346	mm9_GSM310074_mm8-Th2-13hr-Stat5a-peaks.bed	NIH Zhao Lab	STA5A	CD4+ T cell 13hr Th2 differentiation	ChIP-seq
18820682	GSE12346	mm9_GSM310075_mm8-Th2-13hr-Stat5b-peaks.bed	NIH Zhao Lab	STA5B	CD4+ T cell 13hr Th2 differentiation	ChIP-seq
18820682	GSE12346	mm9_GSM310077_mm8-Th2-2rounds-Stat5a-peaks.bed	NIH Zhao Lab	STA5A	CD4+ T cell 2 rounds Th2 differentiation	ChIP-seq
18820682	GSE12346	mm9_GSM310078_mm8-Th2-2rounds-Stat5b-peaks.bed	NIH Zhao Lab	STA5B	CD4+ T cell 2 rounds Th2 differentiation	ChIP-seq
19167336	GSE14012	mm9_GSM351023_cMyc-iPS1.bed	UCLA	MYC	iPSC	ChIP-seq
19167336	GSE14012	mm9_GSM351023_cMyc-iPS3.bed	UCLA	MYC	iPSC	ChIP-seq
19167336	GSE14012	mm9_GSM351028_cMyc-piPS1.bed	UCLA	MYC	partial iPSC	ChIP-seq
19167336	GSE14012	mm9_GSM351028_cMyc-piPS2.bed	UCLA	MYC	partial iPSC	ChIP-seq
19167336	GSE14012	mm9_GSM351325_Klf4-ES1.bed	UCLA	KLF4	ESC	ChIP-seq
19167336	GSE14012	mm9_GSM351325_Klf4-ES2.bed	UCLA	KLF4	ESC	ChIP-seq
19167336	GSE14012	mm9_GSM351325_Klf4-ES3.bed	UCLA	KLF4	ESC	ChIP-seq
19167336	GSE14012	mm9_GSM351334_Klf4-iPS1.bed	UCLA	KLF4	iPSC	ChIP-seq
19167336	GSE14012	mm9_GSM351334_Klf4-iPS2.bed	UCLA	KLF4	iPSC	ChIP-seq
19167336	GSE14012	mm9_GSM351335_Klf4-piPS1.bed	UCLA	KLF4	partial iPSC	ChIP-seq
19167336	GSE14012	mm9_GSM351335_Klf4-piPS2.bed	UCLA	KLF4	partial iPSC	ChIP-seq
19167336	GSE14012	mm9_GSM351389_Nanog-ES1.bed	UCLA	NANOG	ESC	ChIP-seq
19167336	GSE14012	mm9_GSM351389_Nanog-ES2.bed	UCLA	NANOG	ESC	ChIP-seq
19167336	GSE14012	mm9_GSM351393_Oct4-ES1.bed	UCLA	PO5F1	ESC	ChIP-seq
19167336	GSE14012	mm9_GSM351393_Oct4-ES2.bed	UCLA	PO5F1	ESC	ChIP-seq
19167336	GSE14012	mm9_GSM351700_Oct4-piPS1.bed	UCLA	PO5F1	partial iPSC	ChIP-seq
19167336	GSE14012	mm9_GSM351700_Oct4-piPS2.bed	UCLA	PO5F1	partial iPSC	ChIP-seq
19167336	GSE14012	mm9_GSM351701_Oct4-iPS1.bed	UCLA	PO5F1	iPSC	ChIP-seq
19167336	GSE14012	mm9_GSM351701_Oct4-iPS2.bed	UCLA	PO5F1	iPSC	ChIP-seq
19167336	GSE14012	mm9_GSM351702_Sox2-ES1.bed	UCLA	SOX2	ESC	ChIP-seq
19167336	GSE14012	mm9_GSM351702_Sox2-ES2.bed	UCLA	SOX2	ESC	ChIP-seq
19167336	GSE14012	mm9_GSM351703_Sox2-iPS1.bed	UCLA	SOX2	iPSC	ChIP-seq
19167336	GSE14012	mm9_GSM351703_Sox2-iPS2.bed	UCLA	SOX2	iPSC	ChIP-seq
19167336	GSE14012	mm9_GSM351703_Sox2-iPS3.bed	UCLA	SOX2	iPSC	ChIP-seq
19167336	GSE14012	mm9_GSM351703_Sox2-iPS4.bed	UCLA	SOX2	iPSC	ChIP-seq
19167336	GSE14012	mm9_GSM351750_Sox2-piPS1.bed	UCLA	SOX2	partial iPSC	ChIP-seq
19167336	GSE14012	mm9_GSM351750_Sox2-piPS2.bed	UCLA	SOX2	partial iPSC	ChIP-seq
19279218	GSE14344	GSM359413_peaks.narrowPeak	NIH Systems Biology	SMCA4	E14Tg2a ESC	ChIP-seq
19887574	GSE18164	GSM453997_peaks.narrowPeak	Pennsylvania State University	GATA1	G1E ER4	ChIP-seq
19946276	GSE18699	GSM465676_peaks.narrowPeak	Broad Institute	CTCF	V6.5 embryonic stem cells	ChIP-seq
20096661	GSE19019	mm9_GSE19019_Nr5a2_peaks_1e-9.bed	Genome Institute of Singapore	NR5A2	ESC E14	ChIP-seq
20206554	GSE19553	GSM487448_p300.UT.peaks.bed	European Institute of Oncology Campus IFOM-IEO	EP300	Primary bone marrow-derived macrophages (BMDM)	ChIP-seq
20206554	GSE19553	GSM487449_p300.LPS_2h.peaks.bed	European Institute of Oncology Campus IFOM-IEO	EP300	Primary bone marrow-derived macrophages (BMDM)	ChIP-seq
20206554	GSE19553	GSM487450_PU.1.UT.peaks.bed	European Institute of Oncology Campus IFOM-IEO	SPI1	Primary bone marrow-derived macrophages (BMDM)	ChIP-seq
20206554	GSE19553	GSM487451_PU.1.LPS_2h.peaks.bed	European Institute of Oncology Campus IFOM-IEO	SPI1	Primary bone marrow-derived macrophages (BMDM)	ChIP-seq
20393465	GSE21161	GSM530173_peaks.narrowPeak	Harvard Medical School Neurobiology Greenberg	CBP	7 DIV E16.5 mouse cortical neurons	ChIP-seq
20393465	GSE21161	GSM530174_peaks.narrowPeak	Harvard Medical School Neurobiology Greenberg	CBP	7 DIV E16.5 mouse cortical neurons	ChIP-seq
20393465	GSE21161	GSM530175_peaks.narrowPeak	Harvard Medical School Neurobiology Greenberg	CBP	7 DIV E16.5 mouse cortical neurons	ChIP-seq
20393465	GSE21161	GSM530176_peaks.narrowPeak	Harvard Medical School Neurobiology Greenberg	CBP	7 DIV E16.5 mouse cortical neurons	ChIP-seq
20393465	GSE21161	GSM530177_peaks.narrowPeak	Harvard Medical School Neurobiology Greenberg	CBP	7 DIV E16.5 mouse cortical neurons	ChIP-seq
20393465	GSE21161	GSM530182_peaks.narrowPeak	Harvard Medical School Neurobiology Greenberg	NPAS4	7 DIV E16.5 mouse cortical neurons	ChIP-seq
20393465	GSE21161	GSM530183_peaks.narrowPeak	Harvard Medical School Neurobiology Greenberg	NPAS4	7 DIV E16.5 mouse cortical neurons	ChIP-seq
20393465	GSE21161	GSM530184_peaks.narrowPeak	Harvard Medical School Neurobiology Greenberg	NPAS4	7 DIV E16.5 mouse cortical neurons	ChIP-seq
20393465	GSE21161	GSM530185_peaks.narrowPeak	Harvard Medical School Neurobiology Greenberg	CREB1	7 DIV E16.5 mouse cortical neurons	ChIP-seq
20393465	GSE21161	GSM530186_peaks.narrowPeak	Harvard Medical School Neurobiology Greenberg	CREB1	7 DIV E16.5 mouse cortical neurons	ChIP-seq
20393465	GSE21161	GSM530187_peaks.narrowPeak	Harvard Medical School Neurobiology Greenberg	CREB1	7 DIV E16.5 mouse cortical neurons	ChIP-seq
20393465	GSE21161	GSM530188_peaks.narrowPeak	Harvard Medical School Neurobiology Greenberg	CREB1	7 DIV E16.5 mouse cortical neurons	ChIP-seq
20393465	GSE21161	GSM530189_peaks.narrowPeak	Harvard Medical School Neurobiology Greenberg	SRF	7 DIV E16.5 mouse cortical neurons	ChIP-seq
20393465	GSE21161	GSM530190_peaks.narrowPeak	Harvard Medical School Neurobiology Greenberg	SRF	7 DIV E16.5 mouse cortical neurons	ChIP-seq
20393465	GSE21161	GSM530191_peaks.narrowPeak	Harvard Medical School Neurobiology Greenberg	SRF	7 DIV E16.5 mouse cortical neurons	ChIP-seq
20393465	GSE21161	GSM530192_peaks.narrowPeak	Harvard Medical School Neurobiology Greenberg	SRF	7 DIV E16.5 mouse cortical neurons	ChIP-seq
20417597	GSE18588	GSM462291_peaks.narrowPeak	Harvard Medical School Center for Biomedical Informatics	KDM2A	V6.5 embryonic stem cells	ChIP-seq
20442865	GSE17067	GSM427087_peaks.narrowPeak	MIT	EP300	Liver	ChIP-seq
20442865	GSE17067	GSM427088_peaks.narrowPeak	MIT	CEBPA	Liver	ChIP-seq
20442865	GSE17067	GSM427089_peaks.narrowPeak	MIT	FOXA2	Liver	ChIP-seq
20442865	GSE17067	GSM427090_peaks.narrowPeak	MIT	FOXA1	Liver	ChIP-seq
20442865	GSE17067	GSM427091_peaks.narrowPeak	MIT	E2F4	Liver	ChIP-seq
20442865	GSE17067	GSM427092_peaks.narrowPeak	MIT	EP300	3T3-L1	ChIP-seq
20442865	GSE17067	GSM427093_peaks.narrowPeak	MIT	CEBPA	3T3-L1	ChIP-seq
20442865	GSE17067	GSM427094_peaks.narrowPeak	MIT	E2F4	3T3-L1	ChIP-seq
20442865	GSE17067	GSM427095_peaks.narrowPeak	MIT	SIR1	Cerebellum	ChIP-seq
20478996	GSE21898	GSM544720_peaks.narrowPeak	University of Pennsylvania	CEBPB	undifferentiated 3T3-L1	ChIP-seq
20478996	GSE21898	GSM544721_peaks.narrowPeak	University of Pennsylvania	CEBPB	6 hr after inducing differentiation 3T3-L1	ChIP-seq
20478996	GSE21898	GSM544722_peaks.narrowPeak	University of Pennsylvania	GCR	6 hr after inducing differentiation 3T3-L1	ChIP-seq
20508642	GSE21717	GSM541771_LUZP1_peaks.bed	IGBMC Functional Genomics	LUZP1	E14 embryonic stem cells	ChIP-seq
20513432	GSE21512	mm9_GSM537983_Sample1.ThioMac-PU.1.bed	Salk Institute Integrative Genomics and Bioinformatics Core	SPI1	thioglycollate-elicited peritoneal macrophages	ChIP-seq
20513432	GSE21512	mm9_GSM537984_Sample2.ThioMac-CEBPa.bed	Salk Institute Integrative Genomics and Bioinformatics Core	CEBPA	thioglycollate-elicited peritoneal macrophages	ChIP-seq
20513432	GSE21512	mm9_GSM537985_Sample3.ThioMac-CEBPb.bed	Salk Institute Integrative Genomics and Bioinformatics Core	CEBPB	thioglycollate-elicited peritoneal macrophages	ChIP-seq
20513432	GSE21512	mm9_GSM537989_Sample7.Bcell-PU.1.bed	Salk Institute Integrative Genomics and Bioinformatics Core	SPI1	resting splenic B cells	ChIP-seq
20513432	GSE21512	mm9_GSM537990_Sample8.Bcell-Oct2.bed	Salk Institute Integrative Genomics and Bioinformatics Core	PO2F2	resting splenic B cells	ChIP-seq
20513432	GSE21512	mm9_GSM537994_Sample12.E2AKO-PU.1.bed	Salk Institute Integrative Genomics and Bioinformatics Core	SPI1	pre-pro-B cell	ChIP-seq
20513432	GSE21512	mm9_GSM537995_Sample13.EBFKO-PU.1.bed	Salk Institute Integrative Genomics and Bioinformatics Core	SPI1	pre-pro-B cell	ChIP-seq
20513432	GSE21512	mm9_GSM537996_Sample14.RAG1KO-PU.1.bed	Salk Institute Integrative Genomics and Bioinformatics Core	SPI1	pro-B cell	ChIP-seq
20513432	GSE21512	mm9_GSM537997_Sample15.E2AKO-PU.1-bHLH.bed	Salk Institute Integrative Genomics and Bioinformatics Core	SPI1	pre-pro-B cell	ChIP-seq
20513432	GSE21512	mm9_GSM537998_Sample16.E2AKO-PU.1-E2A.bed	Salk Institute Integrative Genomics and Bioinformatics Core	SPI1	pre-pro-B cell	ChIP-seq
20513432	GSE21512	mm9_GSM538000_Sample18.PUER-PU.1-0h.bed	Salk Institute Integrative Genomics and Bioinformatics Core	SPI1	PUER cells	ChIP-seq
20513432	GSE21512	mm9_GSM538001_Sample19.PUER-PU.1-1h.bed	Salk Institute Integrative Genomics and Bioinformatics Core	SPI1	PUER cells	ChIP-seq
20513432	GSE21512	mm9_GSM538002_Sample20.PUER-PU.1-6h.bed	Salk Institute Integrative Genomics and Bioinformatics Core	SPI1	PUER cells	ChIP-seq
20513432	GSE21512	mm9_GSM538003_Sample21.PUER-PU.1-24h.bed	Salk Institute Integrative Genomics and Bioinformatics Core	SPI1	PUER cells	ChIP-seq
20513432	GSE21512	mm9_GSM538004_Sample22.PUER-PU.1-48h.bed	Salk Institute Integrative Genomics and Bioinformatics Core	SPI1	PUER cells	ChIP-seq
20513432	GSE21512	mm9_GSM538005_Sample23.PU.1KO-CEBPb.bed	Salk Institute Integrative Genomics and Bioinformatics Core	CEBPB	PU1-/- myleoid cell	ChIP-seq
20513432	GSE21512	mm9_GSM538006_Sample24.PUER-CEBPb-0h.bed	Salk Institute Integrative Genomics and Bioinformatics Core	CEBPB	PUER cells	ChIP-seq
20513432	GSE21512	mm9_GSM538007_Sample25.PUER-CEBPb-1h.bed	Salk Institute Integrative Genomics and Bioinformatics Core	CEBPB	PUER cells	ChIP-seq
20513432	GSE21512	mm9_GSM538008_Sample26.PUER-CEBPb-6h.bed	Salk Institute Integrative Genomics and Bioinformatics Core	CEBPB	PUER cells	ChIP-seq
20513432	GSE21512	mm9_GSM538009_Sample27.PUER-CEBPb-24h.bed	Salk Institute Integrative Genomics and Bioinformatics Core	CEBPB	PUER cells	ChIP-seq
20513432	GSE21512	mm9_GSM538010_Sample28.PUER-CEBPb-48h.bed	Salk Institute Integrative Genomics and Bioinformatics Core	CEBPB	PUER cells	ChIP-seq
20513432	GSE21512	mm9_GSM538015_Sample35.BLRP-LXRb-GW.bed	Salk Institute Integrative Genomics and Bioinformatics Core	NR1H2	RAW264.7 Macrophage cell line	ChIP-seq
20513432	GSE21512	mm9_GSM538017_Sample37.BMDM-PU.1.bed	Salk Institute Integrative Genomics and Bioinformatics Core	SPI1	bone marrow-derived macrophages	ChIP-seq
20513432	GSE21512	mm9_GSM538018_Sample38.BMDM.LXRDKO-PU.1.bed	Salk Institute Integrative Genomics and Bioinformatics Core	SPI1	bone marrow-derived macrophages	ChIP-seq
20543837	GSE21978	mm9_GSM546517_Sample1.EBFKO-E2A.bed	Salk Institute Integrative Genomics and Bioinformatics Core	TFE2	pre-pro-B cell	ChIP-seq
20543837	GSE21978	mm9_GSM546523_Sample7.RAG1KO-E2A.bed	Salk Institute Integrative Genomics and Bioinformatics Core	TFE2	pro-B cell	ChIP-seq
20543837	GSE21978	mm9_GSM546524_Sample8.RAG1KO-EBF.bed	Salk Institute Integrative Genomics and Bioinformatics Core	COE1	pro-B cell	ChIP-seq
20543837	GSE21978	mm9_GSM546525_Sample9.RAG1KO-FOXO1.bed	Salk Institute Integrative Genomics and Bioinformatics Core	FOXO1	pro-B cell	ChIP-seq
20543837	GSE21978	mm9_GSM546526_Sample10.RAG1KO-CTCF.bed	Salk Institute Integrative Genomics and Bioinformatics Core	CTCF	pro-B cell	ChIP-seq
20620946	GSE22104	GSM550303_peaks.narrowPeak	NIH Lymphocyte Cell Biology Section	STAT4	in vitro polarized T helper1 cell	ChIP-seq
20620946	GSE22104	GSM550311_peaks.narrowPeak	NIH Lymphocyte Cell Biology Section	STAT6	in vitro polarized T helper2 cell	ChIP-seq
20622869	GSE20867	GSM521836_peaks.narrowPeak	CNIO	TE2IP	embryonic fibroblast	ChIP-seq
20622869	GSE20867	GSM521837_peaks.narrowPeak	CNIO	TE2IP	embryonic fibroblast	ChIP-seq
20622869	GSE20867	GSM521838_peaks.narrowPeak	CNIO	TE2IP	RAP1KO embryonic fibroblast	ChIP-seq
20622869	GSE20867	GSM521839_peaks.narrowPeak	CNIO	TE2IP	RAP1KO embryonic fibroblast	ChIP-seq
20671152	GSE20852	GSM566968_peaks.narrowPeak	Dana-Farber Cancer Institute and Harvard School of Public Health Biostatistics and Computational Biology	PAXI1	spleen B cells	ChIP-seq
20671152	GSE20852	GSM566969_peaks.narrowPeak	Dana-Farber Cancer Institute and Harvard School of Public Health Biostatistics and Computational Biology	PAXI1	PTIP-knockout spleen B cells	ChIP-seq
20671152	GSE20852	GSM566970_peaks.narrowPeak	Dana-Farber Cancer Institute and Harvard School of Public Health Biostatistics and Computational Biology	ASH2L	spleen B cells	ChIP-seq
20671152	GSE20852	GSM566971_peaks.narrowPeak	Dana-Farber Cancer Institute and Harvard School of Public Health Biostatistics and Computational Biology	PAXI1	spleen B cells	ChIP-seq
20671152	GSE20852	GSM566972_peaks.narrowPeak	Dana-Farber Cancer Institute and Harvard School of Public Health Biostatistics and Computational Biology	PAXI1	PTIP-knockout spleen B cells	ChIP-seq
20720539	GSE22562	GSM560341_peaks.narrowPeak	Whitehead Institute for Biomedical Research Young Lab	SMC1A	V6.5 embryonic stem cells	ChIP-seq
20720539	GSE22562	GSM560342_peaks.narrowPeak	Whitehead Institute for Biomedical Research Young Lab	SMC1A	V6.5 embryonic stem cells	ChIP-seq
20720539	GSE22562	GSM560343_peaks.narrowPeak	Whitehead Institute for Biomedical Research Young Lab	SMC3	V6.5 embryonic stem cells	ChIP-seq
20720539	GSE22562	GSM560344_peaks.narrowPeak	Whitehead Institute for Biomedical Research Young Lab	SMC3	V6.5 embryonic stem cells	ChIP-seq
20720539	GSE22562	GSM560345_peaks.narrowPeak	Whitehead Institute for Biomedical Research Young Lab	MED12	V6.5 embryonic stem cells	ChIP-seq
20720539	GSE22562	GSM560346_peaks.narrowPeak	Whitehead Institute for Biomedical Research Young Lab	MED12	V6.5 embryonic stem cells	ChIP-seq
20720539	GSE22562	GSM560347_peaks.narrowPeak	Whitehead Institute for Biomedical Research Young Lab	MED1	V6.5 embryonic stem cells	ChIP-seq
20720539	GSE22562	GSM560348_peaks.narrowPeak	Whitehead Institute for Biomedical Research Young Lab	MED1	V6.5 embryonic stem cells	ChIP-seq
20720539	GSE22562	GSM560349_peaks.narrowPeak	Whitehead Institute for Biomedical Research Young Lab	NIPBL	V6.5 embryonic stem cells	ChIP-seq
20720539	GSE22562	GSM560350_peaks.narrowPeak	Whitehead Institute for Biomedical Research Young Lab	NIPBL	V6.5 embryonic stem cells	ChIP-seq
20720539	GSE22562	GSM560351_peaks.narrowPeak	Whitehead Institute for Biomedical Research Young Lab	CTCF	MEF	ChIP-seq
20720539	GSE22562	GSM560352_peaks.narrowPeak	Whitehead Institute for Biomedical Research Young Lab	CTCF	MEF	ChIP-seq
20720539	GSE22562	GSM560353_peaks.narrowPeak	Whitehead Institute for Biomedical Research Young Lab	MED1	MEF	ChIP-seq
20720539	GSE22562	GSM560354_peaks.narrowPeak	Whitehead Institute for Biomedical Research Young Lab	MED12	MEF	ChIP-seq
20720539	GSE22562	GSM560355_peaks.narrowPeak	Whitehead Institute for Biomedical Research Young Lab	SMC1A	MEF	ChIP-seq
20720539	GSE22562	GSM560356_peaks.narrowPeak	Whitehead Institute for Biomedical Research Young Lab	SMC1A	MEF	ChIP-seq
20826310	GSE21812	mm9_GSM543108_hoxc9_d5.peaks.bed	Penn State University Biochemistry & Molecular Biology Shaun Mahony	HXC9	Ainv15 (ATCC SCRC-1029) v5-tagged Hoxc9	ChIP-seq
20956564	GSE22554	GSM559794_Myoblasts-Sin3A_copy1.bed	NYU Medical Center Cancer Institute Dynlacht	SIN3A	C2C12 cell line myoblast	ChIP-seq
20956564	GSE22554	GSM559795_Myoblasts-Sin3A_copy2.bed	NYU Medical Center Cancer Institute Dynlacht	SIN3A	C2C12 cell line myoblast	ChIP-seq
20956564	GSE22554	GSM559796_Myotubes-Sin3A_copy1.bed	NYU Medical Center Cancer Institute Dynlacht	SIN3A	C2C12 cell line myotube	ChIP-seq
20956564	GSE22554	GSM559797_Myotubes-Sin3A_copy2.bed	NYU Medical Center Cancer Institute Dynlacht	SIN3A	C2C12 cell line myotube	ChIP-seq
20956564	GSE22554	GSM559798_Myoblasts-Sin3B_copy1.bed	NYU Medical Center Cancer Institute Dynlacht	SIN3B	C2C12 cell line myoblast	ChIP-seq
20956564	GSE22554	GSM559799_Myoblasts-Sin3B_copy2.bed	NYU Medical Center Cancer Institute Dynlacht	SIN3B	C2C12 cell line myoblast	ChIP-seq
20956564	GSE22554	GSM559800_Myotube-Sin3B_copy1.bed	NYU Medical Center Cancer Institute Dynlacht	SIN3B	C2C12 cell line myotube	ChIP-seq
20956564	GSE22554	GSM559801_Myotube-Sin3B_copy2.bed	NYU Medical Center Cancer Institute Dynlacht	SIN3B	C2C12 cell line myotube	ChIP-seq
20956564	GSE22554	GSM559802_Myotube-Sin3B_copy3.bed	NYU Medical Center Cancer Institute Dynlacht	SIN3B	C2C12 cell line myotube	ChIP-seq
20956564	GSE22554	GSM559803_Myotube-Sin3B_copy4.bed	NYU Medical Center Cancer Institute Dynlacht	SIN3B	C2C12 cell line myotube	ChIP-seq
20956564	GSE22554	GSM559804_Myotube-Sin3B_copy5.bed	NYU Medical Center Cancer Institute Dynlacht	SIN3B	C2C12 cell line myotube	ChIP-seq
21029860	GSE22162	GSM551138_peaks.narrowPeak	Weatherall Institute of Molecular Medicine MRC Molecular Haematology Unit Gibbons	ATRX	E14 Mouse Embryonic Stem Cells	ChIP-seq
21106671	GSE16723	GSM419049_Bcl6_peaks.bed	Salk Institute Gene Expression Lab Ronald Evans	BCL6	primary bone marrow-derived macrophages	ChIP-seq
21106671	GSE16723	GSM611113_3032_s_1_peaks.bed	Salk Institute Gene Expression Lab Ronald Evans	TF65	primary bone marrow-derived macrophages	ChIP-seq
21106671	GSE16723	GSM611114_2060_s_1_peaks.bed	Salk Institute Gene Expression Lab Ronald Evans	BCL6	primary bone marrow-derived macrophages	ChIP-seq
21106671	GSE16723	GSM611115_2060_s_7_peaks.bed	Salk Institute Gene Expression Lab Ronald Evans	BCL6	primary bone marrow-derived macrophages	ChIP-seq
21106671	GSE16723	GSM611116_2060_s_4_peaks.bed	Salk Institute Gene Expression Lab Ronald Evans	TF65	primary bone marrow-derived macrophages	ChIP-seq
21106671	GSE16723	GSM611117_2060_s_6_peaks.bed	Salk Institute Gene Expression Lab Ronald Evans	TF65	primary bone marrow-derived macrophages	ChIP-seq
21106671	GSE16723	GSM851557_BCL6_2022_s7_peaks.bed	Salk Institute Gene Expression Lab Ronald Evans	BCL6	primary bone marrow-derived macrophages	ChIP-seq
21106759	GSE24164	GSM594584_peaks.narrowPeak	Hubrecht Institute Creyghton	RFX1	Neural progenitors	ChIP-seq
21106759	GSE24164	GSM594600_peaks.narrowPeak	Hubrecht Institute Creyghton	EP300	embryonic stem cells	ChIP-seq
21106759	GSE24164	GSM594601_peaks.narrowPeak	Hubrecht Institute Creyghton	EP300	embryonic stem cells	ChIP-seq
21186366	GSE26031	GSM641909_peaks.narrowPeak	NIH Systems Biology	LDB1	Lin- bone marrow hematopoietic progenitor cell	ChIP-seq
21186366	GSE26031	GSM641910_peaks.narrowPeak	NIH Systems Biology	TAL1	Lin- bone marrow hematopoietic progenitor cell	ChIP-seq
21186366	GSE26031	GSM641911_peaks.narrowPeak	NIH Systems Biology	GATA2	Lin- bone marrow hematopoietic progenitor cell	ChIP-seq
21232103	GSE19409	mm9_GSM482749_RARd2_vs_WCE.peaks.bed	Penn State University Biochemistry & Molecular Biology Shaun Mahony	RARA RARG RARB	HBG3 Day2	ChIP-seq
21232103	GSE19409	mm9_GSM482750_RARd2p8h_vs_WCE.peaks.bed	Penn State University Biochemistry & Molecular Biology Shaun Mahony	RARA RARG RARB	HBG3 Day2	ChIP-seq
21262765	GSE23719	GSM585293_peaks.narrowPeak	National Institute on Aging, NIH Laboratory of Genetics Gene Expression and Genomics Unit	SMCA4	Naive CD4+ T helper cells, straight from mouse	ChIP-seq
21262765	GSE23719	GSM585294_peaks.narrowPeak	National Institute on Aging, NIH Laboratory of Genetics Gene Expression and Genomics Unit	SMCA4	resting Th1 CD4+ T helper cells	ChIP-seq
21262765	GSE23719	GSM585295_peaks.narrowPeak	National Institute on Aging, NIH Laboratory of Genetics Gene Expression and Genomics Unit	SMCA4	resting Th2 CD4+ T helper cells	ChIP-seq
21262765	GSE23719	GSM585296_peaks.narrowPeak	National Institute on Aging, NIH Laboratory of Genetics Gene Expression and Genomics Unit	SMCA4	Th1 Stimulated CD4+ T helper cells	ChIP-seq
21262765	GSE23719	GSM585297_peaks.narrowPeak	National Institute on Aging, NIH Laboratory of Genetics Gene Expression and Genomics Unit	SMCA4	Th2 Stimulated CD4+ T helper cells	ChIP-seq
21262765	GSE23719	GSM585298_peaks.narrowPeak	National Institute on Aging, NIH Laboratory of Genetics Gene Expression and Genomics Unit	SMCA4	Th17 Stimulated CD4+ T helper cells	ChIP-seq
21292830	GSE25836	mm9_GSE25836_Mouse_3T3L1_Ads_PPARg_GLITR_1p5_FDR.bed	University of Pennsylvania Institute for Diabetes, Obesity, and Metabolism	PPARG	3T3-L1 Cultured Adipocytes	ChIP-seq
21292830	GSE25836	mm9_GSE25836_Mouse_Liver_FOXA2_GLITR_1p5_FDR.bed	University of Pennsylvania Institute for Diabetes, Obesity, and Metabolism	PPARG	Liver tissue	ChIP-seq
21300888	GSE22111	GSM549935_peaks.narrowPeak	Baylor College of Medicine Duncan Cancer Center	ATOH1	P5 cerebella (pooled)	ChIP-seq
21300888	GSE22111	GSM549936_peaks.narrowPeak	Baylor College of Medicine Duncan Cancer Center	ATOH1	P5 cerebella (pooled)	ChIP-seq
21335234	GSE26136	GSM651192_ChIPSeq_Dpy-30_Mus_musculus_MM9_peaks.bed	Rockefeller University Roeder Lab	DPY30	E14 ES cells	ChIP-seq
21364973	GSE26602	GSM654880_peaks.narrowPeak	University of Cambridge Metabolic Research Laboratories Level 4, Institute of Metabolic Science	BMAL1	Liver	ChIP-seq
21364973	GSE26602	GSM654881_peaks.narrowPeak	University of Cambridge Metabolic Research Laboratories Level 4, Institute of Metabolic Science	BMAL1	Liver	ChIP-seq
21364973	GSE26602	GSM654882_peaks.narrowPeak	University of Cambridge Metabolic Research Laboratories Level 4, Institute of Metabolic Science	BMAL1	Liver	ChIP-seq
21364973	GSE26602	GSM654883_peaks.narrowPeak	University of Cambridge Metabolic Research Laboratories Level 4, Institute of Metabolic Science	BMAL1	Liver	ChIP-seq
21364973	GSE26602	GSM654884_peaks.narrowPeak	University of Cambridge Metabolic Research Laboratories Level 4, Institute of Metabolic Science	BMAL1	Liver	ChIP-seq
21364973	GSE26602	GSM654885_peaks.narrowPeak	University of Cambridge Metabolic Research Laboratories Level 4, Institute of Metabolic Science	BMAL1	Liver	ChIP-seq
21364973	GSE26602	GSM654886_peaks.narrowPeak	University of Cambridge Metabolic Research Laboratories Level 4, Institute of Metabolic Science	BMAL1	Liver	ChIP-seq
21364973	GSE26602	GSM654887_peaks.narrowPeak	University of Cambridge Metabolic Research Laboratories Level 4, Institute of Metabolic Science	BMAL1	Liver	ChIP-seq
21364973	GSE26602	GSM654888_peaks.narrowPeak	University of Cambridge Metabolic Research Laboratories Level 4, Institute of Metabolic Science	BMAL1	Liver	ChIP-seq
21364973	GSE26602	GSM654889_peaks.narrowPeak	University of Cambridge Metabolic Research Laboratories Level 4, Institute of Metabolic Science	BMAL1	Liver	ChIP-seq
21364973	GSE26602	GSM654890_peaks.narrowPeak	University of Cambridge Metabolic Research Laboratories Level 4, Institute of Metabolic Science	BMAL1	Liver	ChIP-seq
21364973	GSE26602	GSM654891_peaks.narrowPeak	University of Cambridge Metabolic Research Laboratories Level 4, Institute of Metabolic Science	BMAL1	Liver	ChIP-seq
21379568	GSE19065	GSM471926_HL1_Srf_ChIPseq.peaks.bed	Experimental and Clinical Research Center (ECRC), Charit��qExperimental and Clinical Research Center (ECRC), Charit��ｽｩ / MDC for Molecular Medicine Cardiovascular Genetics	SRF	HL-1 cardiomyocytes	ChIP-seq
21393543	GSE26345	GSM647022_peaks.narrowPeak	University at Buffalo Biochemistry	HDAC3	Liver ZT10	ChIP-seq
21393543	GSE26345	GSM647023_peaks.narrowPeak	University at Buffalo Biochemistry	HDAC3	Liver ZT10	ChIP-seq
21393543	GSE26345	GSM647024_peaks.narrowPeak	University at Buffalo Biochemistry	HDAC3	Liver ZT10	ChIP-seq
21393543	GSE26345	GSM647025_peaks.narrowPeak	University at Buffalo Biochemistry	HDAC3	Liver ZT22	ChIP-seq
21393543	GSE26345	GSM647026_peaks.narrowPeak	University at Buffalo Biochemistry	HDAC3	Liver ZT22	ChIP-seq
21393543	GSE26345	GSM647027_peaks.narrowPeak	University at Buffalo Biochemistry	NCOR1	Liver ZT10	ChIP-seq
21393543	GSE26345	GSM647028_peaks.narrowPeak	University at Buffalo Biochemistry	NCOR1	Liver ZT22	ChIP-seq
21393543	GSE26345	GSM647029_peaks.narrowPeak	University at Buffalo Biochemistry	NR1D1	Liver ZT10	ChIP-seq
21393543	GSE26345	GSM647030_peaks.narrowPeak	University at Buffalo Biochemistry	NR1D1	Liver ZT22	ChIP-seq
21402776	GSE24633	GSM607495_peaks.narrowPeak	Rutgers, the State University of New Jersey Genetics Verzi	CDX2	intestinal villus cells	ChIP-seq
21410980	GSE27450	GSM678392_3T3L1_CEBPa_peaks.bed	University of Southern Denmark Biochemistry and Molecular Biology	CEBPA	3T3-L1 preadipocyte cell line	ChIP-seq
21410980	GSE27450	GSM678393_3T3L1_PPARg_peaks.bed	University of Southern Denmark Biochemistry and Molecular Biology	PPARG	3T3-L1 preadipocyte cell line	ChIP-seq
21427703	GSE27826	GSM686970_CEBPb_D0_peaks.bed	University of Southern Denmark Biochemistry and Molecular Biology	CEBPB	3T3-L1 preadipocyte cell line	ChIP-seq
21427703	GSE27826	GSM686971_CEBPb_2h_peaks.bed	University of Southern Denmark Biochemistry and Molecular Biology	CEBPB	3T3-L1 preadipocyte cell line	ChIP-seq
21427703	GSE27826	GSM686972_CEBPb_4h_peaks.bed	University of Southern Denmark Biochemistry and Molecular Biology	CEBPB	3T3-L1 preadipocyte cell line	ChIP-seq
21427703	GSE27826	GSM686973_CEBPb_D2_peaks.bed	University of Southern Denmark Biochemistry and Molecular Biology	CEBPB	3T3-L1 preadipocyte cell line	ChIP-seq
21427703	GSE27826	GSM686974_CEBPd_D0_peaks.bed	University of Southern Denmark Biochemistry and Molecular Biology	CEBPD	3T3-L1 preadipocyte cell line	ChIP-seq
21427703	GSE27826	GSM686975_CEBPd_4h_peaks.bed	University of Southern Denmark Biochemistry and Molecular Biology	CEBPD	3T3-L1 preadipocyte cell line	ChIP-seq
21427703	GSE27826	GSM686976_GR_4h_peaks.bed	University of Southern Denmark Biochemistry and Molecular Biology	GCR	3T3-L1 preadipocyte cell line	ChIP-seq
21427703	GSE27826	GSM686977_Stat5a_4h_peaks.bed	University of Southern Denmark Biochemistry and Molecular Biology	STA5A	3T3-L1 preadipocyte cell line	ChIP-seq
21427703	GSE27826	GSM686978_RXR_4h_peaks.bed	University of Southern Denmark Biochemistry and Molecular Biology	RXRA	3T3-L1 preadipocyte cell line	ChIP-seq
21427703	GSE27826	GSM686979_PPARg_D2_peaks.bed	University of Southern Denmark Biochemistry and Molecular Biology	PPARG	3T3-L1 preadipocyte cell line	ChIP-seq
21427703	GSE27826	GSM686980_PPARg_D6_peaks.bed	University of Southern Denmark Biochemistry and Molecular Biology	CEBPB	3T3-L1 preadipocyte cell line	ChIP-seq
21460036	GSE26832	GSM659799_peaks.narrowPeak	Harvard Medical School/HHMI Genetics Yi Zhang	TET1	ESC	ChIP-seq
21460036	GSE26832	GSM659800_peaks.narrowPeak	Harvard Medical School/HHMI Genetics Yi Zhang	TET1	ESC	ChIP-seq
21460036	GSE26832	GSM659801_peaks.narrowPeak	Harvard Medical School/HHMI Genetics Yi Zhang	TET1	ESC	ChIP-seq
21460036	GSE26832	GSM659802_peaks.narrowPeak	Harvard Medical School/HHMI Genetics Yi Zhang	TET1	ESC	ChIP-seq
21460839	GSE24438	GSM602190_peaks.narrowPeak	Beijing Institue of Genomics, Chinese Academy of Science	DMC1	adult testis	ChIP-seq
21460839	GSE24438	GSM602191_peaks.narrowPeak	Beijing Institue of Genomics, Chinese Academy of Science	DMC1	adult testis	ChIP-seq
21460839	GSE24438	GSM602192_peaks.narrowPeak	Beijing Institue of Genomics, Chinese Academy of Science	DMC1	adult testis	ChIP-seq
21460839	GSE24438	GSM602193_peaks.narrowPeak	Beijing Institue of Genomics, Chinese Academy of Science	DMC1	adult testis	ChIP-seq
21460839	GSE24438	GSM602195_peaks.narrowPeak	Beijing Institue of Genomics, Chinese Academy of Science	DMC1	adult testis	ChIP-seq
21460839	GSE24438	GSM602196_peaks.narrowPeak	Beijing Institue of Genomics, Chinese Academy of Science	RAD51	adult testis	ChIP-seq
21460839	GSE24438	GSM602197_peaks.narrowPeak	Beijing Institue of Genomics, Chinese Academy of Science	RAD51	adult testis	ChIP-seq
21460839	GSE24438	GSM602198_peaks.narrowPeak	Beijing Institue of Genomics, Chinese Academy of Science	DMC1	adult testis	ChIP-seq
21460839	GSE24438	GSM602200_peaks.narrowPeak	Beijing Institue of Genomics, Chinese Academy of Science	DMC1	pups testis	ChIP-seq
21460839	GSE24438	GSM602201_peaks.narrowPeak	Beijing Institue of Genomics, Chinese Academy of Science	DMC1	pups testis	ChIP-seq
21477851	GSE22934	GSM566277_peaks.narrowPeak	Mt. Sinai School of Medicine Lemischka	PO5F1	ESC	ChIP-seq
21477851	GSE22934	GSM566278_peaks.narrowPeak	Mt. Sinai School of Medicine Lemischka	RBBP5	ESC	ChIP-seq
21477851	GSE22934	GSM566279_peaks.narrowPeak	Mt. Sinai School of Medicine Lemischka	WDR5	ESC	ChIP-seq
21477851	GSE22934	GSM566280_peaks.narrowPeak	Mt. Sinai School of Medicine Lemischka	WDR5	ESC +Wdr5FLAG	ChIP-seq
21514197	GSE28532	GSM706669_peaks.narrowPeak	Fudan Univ, Shanghai, China	TET1	E14 mouse embryonic stem (MES) cells	ChIP-seq
21514197	GSE28532	GSM706670_peaks.narrowPeak	Fudan Univ, Shanghai, China	TET1	E14 mouse embryonic stem (MES) cells	ChIP-seq
21514197	GSE28532	GSM706671_peaks.narrowPeak	Fudan Univ, Shanghai, China	TET1	E14 mouse embryonic stem (MES) cells	ChIP-seq
21514197	GSE28532	GSM706672_peaks.narrowPeak	Fudan Univ, Shanghai, China	TET1	J1 mouse embryonic stem (MES) cells	ChIP-seq
21516110	GSE27158	GSM671388_peaks.narrowPeak	NIH LMI	STAT4	Th1 cell	ChIP-seq
21516110	GSE27158	GSM671389_peaks.narrowPeak	NIH LMI	STA5A	Th1 cell	ChIP-seq
21516110	GSE27158	GSM671390_peaks.narrowPeak	NIH LMI	STA5B	Th1 cell	ChIP-seq
21516110	GSE27158	GSM671391_peaks.narrowPeak	NIH LMI	STA5A	T cell	ChIP-seq
21516110	GSE27158	GSM671392_peaks.narrowPeak	NIH LMI	STA5B	T cell +IL-2	ChIP-seq
21516110	GSE27158	GSM671393_peaks.narrowPeak	NIH LMI	STA5A	T cell	ChIP-seq
21516110	GSE27158	GSM671394_peaks.narrowPeak	NIH LMI	STA5B	T cell +IL-2	ChIP-seq
21536806	GSE28292	GSM773481_GATA3_ChIPSeq_Th1_peaks.narrowPeak	Chiba University Immunology	GATA3	primary CD4 T cell Th1	ChIP-seq
21536806	GSE28292	GSM773482_GATA3_ChIPSeq_Th2_peaks.narrowPeak	Chiba University Immunology	GATA3	primary CD4 T cell Th2	ChIP-seq
21576367	GSE22178	GSM552233_peaks.narrowPeak	Cambridge Institute for Medical Research Haematopoietic Stem Cell Lab	FLI1	HPC-7 Cell Line	ChIP-seq
21576367	GSE22178	GSM552234_peaks.narrowPeak	Cambridge Institute for Medical Research Haematopoietic Stem Cell Lab	GATA2	HPC-7 Cell Line	ChIP-seq
21576367	GSE22178	GSM552235_peaks.narrowPeak	Cambridge Institute for Medical Research Haematopoietic Stem Cell Lab	GFI1B	HPC-7 Cell Line	ChIP-seq
21576367	GSE22178	GSM552237_peaks.narrowPeak	Cambridge Institute for Medical Research Haematopoietic Stem Cell Lab	RBTN2	HPC-7 Cell Line	ChIP-seq
21576367	GSE22178	GSM552238_peaks.narrowPeak	Cambridge Institute for Medical Research Haematopoietic Stem Cell Lab	LYL1	HPC-7 Cell Line	ChIP-seq
21576367	GSE22178	GSM552239_peaks.narrowPeak	Cambridge Institute for Medical Research Haematopoietic Stem Cell Lab	MEIS1	HPC-7 Cell Line	ChIP-seq
21576367	GSE22178	GSM552240_peaks.narrowPeak	Cambridge Institute for Medical Research Haematopoietic Stem Cell Lab	SPI1	HPC-7 Cell Line	ChIP-seq
21576367	GSE22178	GSM552241_peaks.narrowPeak	Cambridge Institute for Medical Research Haematopoietic Stem Cell Lab	RUNX1	HPC-7 Cell Line	ChIP-seq
21576367	GSE22178	GSM552242_peaks.narrowPeak	Cambridge Institute for Medical Research Haematopoietic Stem Cell Lab	TAL1	HPC-7 Cell Line	ChIP-seq
21602820	GSE27944	GSM691014_ES.peaks.bed	CRG Bioinformatics and Genomics Roderic Guigo	CTCF	ES cells	ChIP-seq
21602820	GSE27944	GSM691015_MEF.peaks.bed	CRG Bioinformatics and Genomics Roderic Guigo	CTCF	MEF cells	ChIP-seq
21606361	GSE26257	GSM644975_peaks.narrowPeak	TSRI	CTCF	bone marrow CD19+Rag1-/- pro-B	ChIP-seq
21606361	GSE26257	GSM644976_peaks.narrowPeak	TSRI	RAD21	bone marrow CD19+Rag1-/- pro-B	ChIP-seq
21623366	GSE26729	GSM717562_peaks.narrowPeak	University of Pennsylvania School of Medicine IDOM	FOXA2	liver	ChIP-seq
21623366	GSE26729	GSM717563_peaks.narrowPeak	University of Pennsylvania School of Medicine IDOM	FOXA2	liver	ChIP-seq
21623366	GSE26729	GSM717564_peaks.narrowPeak	University of Pennsylvania School of Medicine IDOM	CBX1 CBX3 CBX5	liver	ChIP-seq
21623366	GSE26729	GSM717565_peaks.narrowPeak	University of Pennsylvania School of Medicine IDOM	CBX1 CBX3 CBX5	Mutant liver	ChIP-seq
21623366	GSE26729	GSM717566_peaks.narrowPeak	University of Pennsylvania School of Medicine IDOM	CBP	Mutant liver	ChIP-seq
21623366	GSE26729	GSM717567_peaks.narrowPeak	University of Pennsylvania School of Medicine IDOM	CBP	liver	ChIP-seq
21623366	GSE26729	GSM717568_peaks.narrowPeak	University of Pennsylvania School of Medicine IDOM	EP300	Mutant liver	ChIP-seq
21623366	GSE26729	GSM717569_peaks.narrowPeak	University of Pennsylvania School of Medicine IDOM	EP300	liver	ChIP-seq
21685913	GSE28247	GSM699164_peaks.narrowPeak	Genome Institute of Singapore	EP300	E14 embryonic stem cells	ChIP-seq
21685913	GSE28247	GSM699165_peaks.narrowPeak	Genome Institute of Singapore	CTCF	E14 embryonic stem cells	ChIP-seq
21685913	GSE28247	GSM699167_peaks.narrowPeak	Genome Institute of Singapore	LMNB1	E14 embryonic stem cells	ChIP-seq
21764852	GSE30267	GSM749809_peaks.narrowPeak	Stowers Institute for Medical Research Shilatifard	ELL2	mES	ChIP-seq
21764852	GSE30267	GSM749810_peaks.narrowPeak	Stowers Institute for Medical Research Shilatifard	AFF4	mES	ChIP-seq
21764852	GSE30267	GSM749814_peaks.narrowPeak	Stowers Institute for Medical Research Shilatifard	ELL2	mES	ChIP-seq
21764852	GSE30267	GSM749815_peaks.narrowPeak	Stowers Institute for Medical Research Shilatifard	AFF4	mES	ChIP-seq
21764852	GSE30267	GSM828132_peaks.narrowPeak	Stowers Institute for Medical Research Shilatifard	CDK9	mES	ChIP-seq
21785422	GSE27708	mm9_GSM686673_mm8-ESC-WT-Stat3-p01.bsites.bed	NIH Systems Biology	STAT3	Brg f/f;Actin-Cre ER; EtOH Treated (72hours) mouse ESC	ChIP-seq
21785422	GSE27708	mm9_GSM686674_mm8-ESC-BrgKO-Stat3-p01.bsites.bed	NIH Systems Biology	STAT3	Brg f/f;Actin-Cre ER; Tamoxifen Treated (72hours) mouse ESC	ChIP-seq
21795386	GSE30142	GSM746555_peaks.narrowPeak	Pennsylvania State University	TAL1	Gata1-null G1E cell	ChIP-seq
21795386	GSE30142	GSM746556_peaks.narrowPeak	Pennsylvania State University	TAL1	Gata1-null G1E cell	ChIP-seq
21795386	GSE30142	GSM746557_peaks.narrowPeak	Pennsylvania State University	GATA2	Gata1-null G1E cell	ChIP-seq
21795386	GSE30142	GSM746558_peaks.narrowPeak	Pennsylvania State University	GATA2	Gata1-null G1E cell	ChIP-seq
21795386	GSE30142	GSM746568_peaks.narrowPeak	Pennsylvania State University	GATA1	G1E-ER4+E2 cell	ChIP-seq
21795386	GSE30142	GSM746569_peaks.narrowPeak	Pennsylvania State University	GATA2	G1E-ER4+E2 cell	ChIP-seq
21795386	GSE30142	GSM746570_peaks.narrowPeak	Pennsylvania State University	GATA2	G1E-ER4+E2 cell	ChIP-seq
21795386	GSE30142	GSM746571_peaks.narrowPeak	Pennsylvania State University	TAL1	G1E-ER4+E2 cell	ChIP-seq
21795386	GSE30142	GSM746572_peaks.narrowPeak	Pennsylvania State University	TAL1	G1E-ER4+E2 cell	ChIP-seq
21795386	GSE30142	GSM746581_peaks.narrowPeak	Pennsylvania State University	GATA1	Ter119+ cell	ChIP-seq
21795386	GSE30142	GSM746582_peaks.narrowPeak	Pennsylvania State University	GATA1	Ter119+ cell	ChIP-seq
21795386	GSE30142	GSM746583_peaks.narrowPeak	Pennsylvania State University	TAL1	Ter119+ cell	ChIP-seq
21795386	GSE30142	GSM746584_peaks.narrowPeak	Pennsylvania State University	TAL1	Ter119+ cell	ChIP-seq
21852201	GSE26711	GSM657516_peaks.narrowPeak	Whitehead Institute for Biomedical Research Young Lab	MSX1	C2C12 myoblast expressing Flag-Msx1	ChIP-seq
21852532	GSE34295	GSM846875_peaks.narrowPeak	Baylor College of Medicine Molecular and Cellular Biology NURSA: Nuclear Receptor Signaling Atlas	NR5A2	pancreas	ChIP-seq
21857655	GSE30518	GSM756892_peaks.narrowPeak	UCSD Division of Biological Sciences Cornelis Murre	TFE2	thymocyte	ChIP-seq
21857655	GSE30518	GSM756893_peaks.narrowPeak	UCSD Division of Biological Sciences Cornelis Murre	TFE2	thymocyte	ChIP-seq
21865163	GSE24113	GSM593398_peaks.narrowPeak	Boston Children's Hospital Hematology/Oncology Fernando Camargo	NELFB	embryonic fibroblast derived from Nelf-b f/- embryo	ChIP-seq
21867929	GSE20898	mm9_GSM523221_DN-GATA3.bsites.bedgraph	NHLBI - Lab of Molecular Immunology	GATA3	Double negative cell	ChIP-seq
21867929	GSE20898	mm9_GSM523222_DP-GATA3.bsites.bedgraph	NHLBI - Lab of Molecular Immunology	GATA3	Double positive cell	ChIP-seq
21867929	GSE20898	mm9_GSM523223_CD4-GATA3.bsites.bedgraph	NHLBI - Lab of Molecular Immunology	GATA3	Naive CD4 cell	ChIP-seq
21867929	GSE20898	mm9_GSM523224_CD8-GATA3.bsites.bedgraph	NHLBI - Lab of Molecular Immunology	GATA3	CD8 cell	ChIP-seq
21867929	GSE20898	mm9_GSM523225_Th1-GATA3.bsites.bedgraph	NHLBI - Lab of Molecular Immunology	GATA3	T-helper 1 cell	ChIP-seq
21867929	GSE20898	mm9_GSM523226_Th2-GATA3.bsites.bedgraph	NHLBI - Lab of Molecular Immunology	GATA3	T-helper 2 cell	ChIP-seq
21867929	GSE20898	mm9_GSM523228_Th17-GATA3.bsites.bedgraph	NHLBI - Lab of Molecular Immunology	GATA3	T-helper 17 cell	ChIP-seq
21867929	GSE20898	mm9_GSM523229_iTreg-GATA3.bsites.bedgraph	NHLBI - Lab of Molecular Immunology	GATA3	Inducible regulatory T cell	ChIP-seq
21867929	GSE20898	mm9_GSM523230_nTreg-GATA3.bsites.bedgraph	NHLBI - Lab of Molecular Immunology	GATA3	Naive regulatory T cell	ChIP-seq
21867929	GSE20898	mm9_GSM523231_NKT-GATA3.bsites.bedgraph	NHLBI - Lab of Molecular Immunology	GATA3	Natural Killer T cell	ChIP-seq
21867929	GSE20898	mm9_GSM654872_CD8-Fli1.bsites.bedgraph	NHLBI - Lab of Molecular Immunology	FLI1	CD8 cell	ChIP-seq
21867929	GSE20898	mm9_GSM654873_CD8_Gata3-KO-Fli1.bsites.bedgraph	NHLBI - Lab of Molecular Immunology	FLI1	Gata3 KO CD8 cell	ChIP-seq
21867929	GSE20898	mm9_GSM654874_Th2-Fli1.bsites.bedgraph	NHLBI - Lab of Molecular Immunology	FLI1	T-helper 2 cell	ChIP-seq
21867929	GSE20898	mm9_GSM742021_DP-GATA3-replicate.bsites.bedgraph	NHLBI - Lab of Molecular Immunology	GATA3	Double positive cell	ChIP-seq
21867929	GSE20898	mm9_GSM742022_CD8_Gata3-KO-GATA3.bsites.bedgraph	NHLBI - Lab of Molecular Immunology	GATA3	Gata3 KO CD8 cell	ChIP-seq
21867929	GSE20898	mm9_GSM742023_Th2-GATA3-replicate.bsites.bedgraph	NHLBI - Lab of Molecular Immunology	GATA3	T-helper 2 cell	ChIP-seq
21884934	GSE31270	GSM774940_peaks.narrowPeak	UC Berkeley QB3 Eisen	TAF3	embryonic stem cells	ChIP-seq
21884934	GSE31270	GSM774942_peaks.narrowPeak	UC Berkeley QB3 Eisen	TAF1	embryonic stem cells	ChIP-seq
21884934	GSE31270	GSM774944_peaks.narrowPeak	UC Berkeley QB3 Eisen	TBP	embryonic stem cells	ChIP-seq
21985497	GSE32627	GSM808746_peaks.narrowPeak	University of California, Davis	SOX6	myotubes induced from wild type mouse fetal (E18.5) primary myoblasts	ChIP-seq
21985497	GSE32627	GSM808747_peaks.narrowPeak	University of California, Davis	SOX6	myotubes induced from wild type mouse fetal (E18.5) primary myoblasts	ChIP-seq
21988834	GSE30538	GSM757794_peaks.narrowPeak	IGBMC	RXRA	F9 embryonal carcinoma cells	ChIP-seq
21988834	GSE30538	GSM757795_peaks.narrowPeak	IGBMC	RXRA	F9 embryonal carcinoma cells	ChIP-seq
21988834	GSE30538	GSM757796_peaks.narrowPeak	IGBMC	RXRA	F9 embryonal carcinoma cells	ChIP-seq
21988834	GSE30538	GSM757797_peaks.narrowPeak	IGBMC	RXRA	F9 embryonal carcinoma cells	ChIP-seq
21988834	GSE30538	GSM757798_peaks.narrowPeak	IGBMC	RXRA	F9 embryonal carcinoma cells	ChIP-seq
21988834	GSE30538	GSM757799_peaks.narrowPeak	IGBMC	RXRA	rxra-ko F9 embryonal carcinoma cells	ChIP-seq
21988834	GSE30538	GSM757801_peaks.narrowPeak	IGBMC	RARG	F9 embryonal carcinoma cells	ChIP-seq
21988834	GSE30538	GSM757802_peaks.narrowPeak	IGBMC	RARG	F9 embryonal carcinoma cells	ChIP-seq
21988834	GSE30538	GSM757803_peaks.narrowPeak	IGBMC	RARG	F9 embryonal carcinoma cells	ChIP-seq
21988834	GSE30538	GSM757804_peaks.narrowPeak	IGBMC	RARG	F9 embryonal carcinoma cells	ChIP-seq
21988834	GSE30538	GSM757805_peaks.narrowPeak	IGBMC	RARG	F9 embryonal carcinoma cells	ChIP-seq
22006020	GSE25265	GSM621794_Cbp_peaks.bed	Cambridge Institute for Medical Research Haematology	CBP	Hematopoietic progenitor/stem cell line derived from Mouse bone marrow	ChIP-seq
22036565	GSE21614	GSM539537_peaks.narrowPeak	Whitehead Institute for Biomedical Research Young Lab	SPI1	38B9 cell	ChIP-seq
22036565	GSE21614	GSM539538_peaks.narrowPeak	Whitehead Institute for Biomedical Research Young Lab	SPI1	38B9 cell	ChIP-seq
22036565	GSE21614	GSM539539_peaks.narrowPeak	Whitehead Institute for Biomedical Research Young Lab	MYOD1	Myotube	ChIP-seq
22036565	GSE21614	GSM539540_peaks.narrowPeak	Whitehead Institute for Biomedical Research Young Lab	MYOD1	Myotube	ChIP-seq
22036565	GSE21614	GSM539541_peaks.narrowPeak	Whitehead Institute for Biomedical Research Young Lab	SMAD3	ESC	ChIP-seq
22036565	GSE21614	GSM539542_peaks.narrowPeak	Whitehead Institute for Biomedical Research Young Lab	SMAD3	ESC Activin 1hr	ChIP-seq
22036565	GSE21614	GSM539543_peaks.narrowPeak	Whitehead Institute for Biomedical Research Young Lab	SMAD3	Myotube	ChIP-seq
22036565	GSE21614	GSM539544_peaks.narrowPeak	Whitehead Institute for Biomedical Research Young Lab	SMAD3	Myotube	ChIP-seq
22036565	GSE21614	GSM539545_peaks.narrowPeak	Whitehead Institute for Biomedical Research Young Lab	SMAD3	38B9 cell	ChIP-seq
22036565	GSE21614	GSM539546_peaks.narrowPeak	Whitehead Institute for Biomedical Research Young Lab	SMAD3	38B9 cell	ChIP-seq
22036565	GSE21614	GSM539549_peaks.narrowPeak	Whitehead Institute for Biomedical Research Young Lab	SMAD2	ESC Activin 1hr	ChIP-seq
22036565	GSE21614	GSM590100_peaks.narrowPeak	Whitehead Institute for Biomedical Research Young Lab	SMAD3	ESC noMyod1 day2	ChIP-seq
22036565	GSE21614	GSM590101_peaks.narrowPeak	Whitehead Institute for Biomedical Research Young Lab	SMAD3	ESC tetMyod1(14) day2	ChIP-seq
22036565	GSE21614	GSM590102_peaks.narrowPeak	Whitehead Institute for Biomedical Research Young Lab	SMAD3	ESC noMyod1 day5	ChIP-seq
22036565	GSE21614	GSM590103_peaks.narrowPeak	Whitehead Institute for Biomedical Research Young Lab	SMAD3	ESC tetMyod1(14) day5	ChIP-seq
22036565	GSE21614	GSM590104_peaks.narrowPeak	Whitehead Institute for Biomedical Research Young Lab	MYOD1	ESC tetMyod1(14) day5	ChIP-seq
22036566	GSE29193	GSM722390_peaks.narrowPeak	Children's Hospital Boston Zon Laboratory	GATA1	Erthyroid Progenitor G1ER treated with BIO	ChIP-seq
22036566	GSE29193	GSM722387_peaks.narrowPeak	Children's Hospital Boston Zon Laboratory	GATA2	Erthyroid Progenitor G1E treated with BMP	ChIP-seq
22036566	GSE29193	GSM722390_peaks.narrowPeak	Children's Hospital Boston Zon Laboratory	SMAD1	Erthyroid Progenitor G1E treated with BMP	ChIP-seq
22036566	GSE29193	GSM722391_peaks.narrowPeak	Children's Hospital Boston Zon Laboratory	SMAD1	Erthyroid Progenitor G1ER treated with BIO	ChIP-seq
22055183	GSE31181	GSM773066_zfp57.bed	EPFL SV	ZFP57	embryonic stem (ES) cells expressing HA tagged ZFP57	ChIP-seq
22055183	GSE31181	GSM773067_kap1.bed	EPFL SV	TIF1B	embryonic stem (ES) cells	ChIP-seq
22072553	GSE33509	GSM842248_peaks.narrowPeak	University of Michigan Pathology	MEIS1	myeloblastic cell lines transformed with an MSCV-based retrovirus expressing Flag-Hoxa9 and HA-Meis1	ChIP-seq
22072553	GSE33509	GSM842249_peaks.narrowPeak	University of Michigan Pathology	HXA9	myeloblastic cell lines transformed with an MSCV-based retrovirus expressing HA-Hoxa9 and Flag-Meis1	ChIP-seq
22072553	GSE33509	GSM842251_peaks.narrowPeak	University of Michigan Pathology	MEIS1	myeloblastic cell lines transformed with an MSCV-based retrovirus expressing Flag-Hoxa9 and HA-Meis1	ChIP-seq
22072553	GSE33509	GSM842252_peaks.narrowPeak	University of Michigan Pathology	HXA9	myeloblastic cell lines transformed with an MSCV-based retrovirus expressing HA-Hoxa9 and Flag-Meis1	ChIP-seq
22080862	GSE29636	GSM734426_mm9_peaks.bed	Penn State University Biochemistry & Molecular Biology Shaun Mahony	TBX20	adult whole heart expressing Tbx20 (fused to GFP)	ChIP-seq
22080921	GSE32311	GSM803106_peaks.narrowPeak	Harvard University	IKZF3	Ikaros knockout DP thymocytes	ChIP-seq
22080921	GSE32311	GSM803108_peaks.narrowPeak	Harvard University	CHD4	Ikaros knockout DP thymocytes	ChIP-seq
22080921	GSE32311	GSM803110_peaks.narrowPeak	Harvard University	IKZF1	DP thymocytes	ChIP-seq
22080921	GSE32311	GSM803111_peaks.narrowPeak	Harvard University	CHD4	DP thymocytes	ChIP-seq
22081127	GSE30882	GSM766058_iTF.ES-MN_iOlig2-V5_Day4.ChIP-seq_Olig2native_rep1.peaks.bed	Penn State University Biochemistry & Molecular Biology Shaun Mahony	OLIG2	Ainv15 (ATCC SCRC-1029) progenitor motor neurons (Day4 directed differentiation) with inducible V5-tagged Olig2	ChIP-seq
22081127	GSE30882	GSM766059_iTF.ES-MN_iOlig2-V5_Day4+Dox.ChIP-seq_iOlig2-V5_rep1.peaks.bed	Penn State University Biochemistry & Molecular Biology Shaun Mahony	OLIG2	Ainv15 (ATCC SCRC-1029) progenitor motor neurons (Day4 directed differentiation) with inducible V5-tagged Olig2	ChIP-seq
22081127	GSE30882	GSM766060_iTF.ES-MN_iHoxc9-V5_Day5+Dox.ChIP-seq_iHoxc9-V5_reps1+2.peaks.bed	Penn State University Biochemistry & Molecular Biology Shaun Mahony	HXC9	Ainv15 (ATCC SCRC-1029) progenitor motor neurons (Day4 directed differentiation) with inducible V5-tagged Hoxc9	ChIP-seq
22081127	GSE30882	GSM766061_iTF.ES-MN_iFlag-Hoxc9_Day5+Dox.ChIP-seq_iFlag-Hoxc9_rep1.peaks.bed	Penn State University Biochemistry & Molecular Biology Shaun Mahony	HXC9	Ainv15 (ATCC SCRC-1029) progenitor motor neurons (Day4 directed differentiation) with inducible Flag-tagged Hoxc9	ChIP-seq
22085726	GSE33059	GSM818936_peaks.narrowPeak	Karolinska Institutet Department of Cell and Molecular Biology	SOX3	ES-derived neural progenitor cells	ChIP-seq
22085726	GSE33059	GSM818937_peaks.narrowPeak	Karolinska Institutet Department of Cell and Molecular Biology	SOX3	ES-derived neural progenitor cells	ChIP-seq
22085726	GSE33059	GSM818938_peaks.narrowPeak	Karolinska Institutet Department of Cell and Molecular Biology	SOX3	ES-derived neural progenitor cells	ChIP-seq
22085726	GSE33059	GSM818939_peaks.narrowPeak	Karolinska Institutet Department of Cell and Molecular Biology	SOX2	ES-derived neural progenitor cells	ChIP-seq
22085726	GSE33059	GSM818940_peaks.narrowPeak	Karolinska Institutet Department of Cell and Molecular Biology	SOX2	ES-derived neural progenitor cells	ChIP-seq
22085726	GSE33059	GSM818941_peaks.narrowPeak	Karolinska Institutet Department of Cell and Molecular Biology	SOX2	ES-derived neural progenitor cells	ChIP-seq
22085726	GSE33059	GSM818942_peaks.narrowPeak	Karolinska Institutet Department of Cell and Molecular Biology	SOX11	ES-derived neurons	ChIP-seq
22085726	GSE33059	GSM818943_peaks.narrowPeak	Karolinska Institutet Department of Cell and Molecular Biology	SOX11	ES-derived neurons	ChIP-seq
22085726	GSE33059	GSM818944_peaks.narrowPeak	Karolinska Institutet Department of Cell and Molecular Biology	SOX11	ES-derived neurons	ChIP-seq
22085726	GSE33059	GSM818950_peaks.narrowPeak	Karolinska Institutet Department of Cell and Molecular Biology	SOX3	Sox3-transfected C2C12 cells	ChIP-seq
22156208	GSE33596	GSM830471_peaks.narrowPeak	University of Pennsylvania Institute for Diabetes, Obesity, and Metabolism	HDAC3	Macrophage	ChIP-seq
22156208	GSE33596	GSM830472_peaks.narrowPeak	University of Pennsylvania Institute for Diabetes, Obesity, and Metabolism	HDAC3	Macrophage	ChIP-seq
22157815	GSE33791	GSM835826_wt_e2f3_peaks.bed	Max-Delbrueck Centrum Berlin-Buch Systems Biology of Gene Regulatory Elements	E2F3	E13.5 mouse embryonic fibroblasts (MEF)	ChIP-seq
22157815	GSE33791	GSM835827_ko_e2f3_peaks.bed	Max-Delbrueck Centrum Berlin-Buch Systems Biology of Gene Regulatory Elements	E2F3	E13.5 mouse embryonic fibroblasts (MEF)	ChIP-seq
22157815	GSE33791	GSM835828_wt_hells_peaks.bed	Max-Delbrueck Centrum Berlin-Buch Systems Biology of Gene Regulatory Elements	HELLS	E13.5 mouse embryonic fibroblasts (MEF)	ChIP-seq
22157815	GSE33791	GSM835829_ko_hells_peaks.bed	Max-Delbrueck Centrum Berlin-Buch Systems Biology of Gene Regulatory Elements	HELLS	E13.5 mouse embryonic fibroblasts (MEF)	ChIP-seq
22158708	GSE29994	GSM742287_peaks.narrowPeak	Children's Hospital Boston Cardiology	EZH2	E12.5 heart apex	ChIP-seq
22158963	GSE35262	GSM864668_LXR_WT_Bexa_peaks.bed	University of Southern Denmark Biochemistry and Molecular Biology	NR1H3 NR1H2	liver	ChIP-seq
22158963	GSE35262	GSM864669_LXR_WT_Control_peaks.bed	University of Southern Denmark Biochemistry and Molecular Biology	NR1H3 NR1H2	liver	ChIP-seq
22158963	GSE35262	GSM864670_LXR_WT_T09_peaks.bed	University of Southern Denmark Biochemistry and Molecular Biology	NR1H3 NR1H2	liver	ChIP-seq
22158963	GSE35262	GSM864671_PPARa_WT_peaks.bed	University of Southern Denmark Biochemistry and Molecular Biology	PPARA	liver	ChIP-seq
22158963	GSE35262	GSM864672_PPARa_dKO_peaks.bed	University of Southern Denmark Biochemistry and Molecular Biology	PPARA	liver	ChIP-seq
22158963	GSE35262	GSM864673_RXR_WT_Bexa_peaks.bed	University of Southern Denmark Biochemistry and Molecular Biology	RXRA	liver	ChIP-seq
22158963	GSE35262	GSM864674_RXR_WT_Control_peaks.bed	University of Southern Denmark Biochemistry and Molecular Biology	RXRA	liver	ChIP-seq
22158963	GSE35262	GSM864675_RXR_WT_T09_peaks.bed	University of Southern Denmark Biochemistry and Molecular Biology	RXRA	liver	ChIP-seq
22158963	GSE35262	GSM864676_RXR_dKO_Bexa_peaks.bed	University of Southern Denmark Biochemistry and Molecular Biology	RXRA	liver	ChIP-seq
22158963	GSE35262	GSM864677_RXR_dKO_Control_peaks.bed	University of Southern Denmark Biochemistry and Molecular Biology	RXRA	liver	ChIP-seq
22158963	GSE35262	GSM864678_RXR_dKO_T09_peaks.bed	University of Southern Denmark Biochemistry and Molecular Biology	RXRA	liver	ChIP-seq
22158971	GSE31578	GSE31578_Bcl6-F(repI-IV combined)vsG39_peaks.bed	Boston University Department of Biology	BCL6	liver	ChIP-seq
22158971	GSE31578	GSE31578_Bcl6-M(repI-III combined)vsG39_peaks.bed	Boston University Department of Biology	BCL6	liver	ChIP-seq
22158971	GSE31578	GSE31578_STAT5_FL(repI-III combined)vsG39_peaks.bed	Boston University Department of Biology	STA5A STA5B	STAT5-low liver	ChIP-seq
22158971	GSE31578	GSE31578_STAT5_ML(repI-II combined)vsG39_peaks.bed	Boston University Department of Biology	STA5A STA5B	STAT5-low liver	ChIP-seq
22158971	GSE31578	GSE31578_STAT5-FH(repI-III combined)vsG39_peaks.bed	Boston University Department of Biology	STA5A STA5B	STAT5-high liver	ChIP-seq
22158971	GSE31578	GSE31578_STAT5-MH(repI-III combined)vsG39_peaks.bed	Boston University Department of Biology	STA5A STA5B	STAT5-high liver	ChIP-seq
22170606	GSE30203	GSM747534_0_peaks.narrowPeak	Friedrich Miescher Institute for Biomedical Research	CTCF	Embryonic stem cells	ChIP-seq
22170606	GSE30203	GSM747535_0_peaks.narrowPeak	Friedrich Miescher Institute for Biomedical Research	CTCF	Embryonic stem cells	ChIP-seq
22170606	GSE30203	GSM747536_0_peaks.narrowPeak	Friedrich Miescher Institute for Biomedical Research	CTCF	Embryonic stem cells	ChIP-seq
22170606	GSE30203	GSM747537_0_peaks.narrowPeak	Friedrich Miescher Institute for Biomedical Research	CTCF	Dnmt1/3a/3b triple knock-out (TKO) Embryonic stem cells	ChIP-seq
22170606	GSE30203	GSM747538_0_peaks.narrowPeak	Friedrich Miescher Institute for Biomedical Research	CTCF	Dnmt1/3a/3b triple knock-out (TKO) Embryonic stem cells	ChIP-seq
22171011	GSE33913	GSM838681_MACS_SL997_peaks.bed	HudsonAlpha Institute	STAT1	Bone marrow macrophages	ChIP-seq
22171011	GSE33913	GSM838683_MACS_SL914_peaks.bed	HudsonAlpha Institute	STAT1	Bone marrow macrophages+IFNG 6h	ChIP-seq
22171011	GSE33913	GSM838685_MACS_SL998_peaks.bed	HudsonAlpha Institute	STAT1	Bone marrow macrophages+IFNB 6h	ChIP-seq
22171011	GSE33913	GSM838687_MACS_SL1000_peaks.bed	HudsonAlpha Institute	STAT1	Ikbke-/- Bone marrow macrophages	ChIP-seq
22171011	GSE33913	GSM838689_MACS_SL1003_peaks.bed	HudsonAlpha Institute	STAT1	Ikbke-/- Bone marrow macrophages+IFNG 6h	ChIP-seq
22171011	GSE33913	GSM838691_MACS_SL1001_peaks.bed	HudsonAlpha Institute	STAT1	Ikbke-/- Bone marrow macrophages+IFNB 6h	ChIP-seq
22179133	GSE25532	GSM632036_peaks.narrowPeak	Friedrich Miescher Institute for Biomedical Research	MK08 MK10	Embryonic Stem Cells (ESCs)	ChIP-seq
22179133	GSE25532	GSM632037_peaks.narrowPeak	Friedrich Miescher Institute for Biomedical Research	MK08 MK10	Embryonic Stem Cells (ESCs)	ChIP-seq
22179133	GSE25532	GSM632038_peaks.narrowPeak	Friedrich Miescher Institute for Biomedical Research	NFYA	Embryonic Stem Cells (ESCs)	ChIP-seq
22179133	GSE25532	GSM632039_peaks.narrowPeak	Friedrich Miescher Institute for Biomedical Research	NFYA	Embryonic Stem Cells (ESCs)	ChIP-seq
22179133	GSE25532	GSM632046_peaks.narrowPeak	Friedrich Miescher Institute for Biomedical Research	MK08 MK10	Neuronal Progenitors (NP)	ChIP-seq
22179133	GSE25532	GSM632047_peaks.narrowPeak	Friedrich Miescher Institute for Biomedical Research	MK08 MK10	Neuronal Progenitors (NP)	ChIP-seq
22179133	GSE25532	GSM632048_peaks.narrowPeak	Friedrich Miescher Institute for Biomedical Research	NFYA	Neuronal Progenitors (NP)	ChIP-seq
22179133	GSE25532	GSM632049_peaks.narrowPeak	Friedrich Miescher Institute for Biomedical Research	NFYA	Neuronal Progenitors (NP)	ChIP-seq
22179133	GSE25532	GSM632055_peaks.narrowPeak	Friedrich Miescher Institute for Biomedical Research	MK08 MK10	Terminally differentiated Neurons (TN)	ChIP-seq
22179133	GSE25532	GSM632056_peaks.narrowPeak	Friedrich Miescher Institute for Biomedical Research	MK08 MK10	Terminally differentiated Neurons (TN)	ChIP-seq
22179133	GSE25532	GSM632057_peaks.narrowPeak	Friedrich Miescher Institute for Biomedical Research	NFYA	Terminally differentiated Neurons (TN)	ChIP-seq
22179133	GSE25532	GSM632058_peaks.narrowPeak	Friedrich Miescher Institute for Biomedical Research	NFYA	Terminally differentiated Neurons (TN)	ChIP-seq
22179133	GSE25532	GSM768537_peaks.narrowPeak	Friedrich Miescher Institute for Biomedical Research	MK08 MK10	Terminally differentiated Neurons (TN)	ChIP-seq
22179133	GSE25532	GSM768538_peaks.narrowPeak	Friedrich Miescher Institute for Biomedical Research	MK08 MK10	Terminally differentiated Neurons (TN)	ChIP-seq
22195747	GSE33802	GSM836124_peaks.narrowPeak	NIH LCBS-MIIB	TBX21	in vitro polarized T helper1 cell	ChIP-seq
22195968	GSE32120	GSM851691_peaks.narrowPeak	Stowers Institute for Medical Research Shilatifard	ELL	KH2 mES	ChIP-seq
22196887	GSE25549	GSM628019_peaks.narrowPeak	IBM Research Computational Biology Center Computational Genomics	EZH2	Proliferating Myoblasts	ChIP-seq
22196887	GSE25549	GSM628020_peaks.narrowPeak	IBM Research Computational Biology Center Computational Genomics	EZH1	Proliferating Myoblasts	ChIP-seq
22196887	GSE25549	GSM628021_peaks.narrowPeak	IBM Research Computational Biology Center Computational Genomics	EZH1	24-hours differentiated Myotubes	ChIP-seq
22196887	GSE25549	GSM628022_peaks.narrowPeak	IBM Research Computational Biology Center Computational Genomics	EZH1	24-hours differentiated Myotubes	ChIP-seq
22196887	GSE25549	GSM628024_peaks.narrowPeak	IBM Research Computational Biology Center Computational Genomics	EZH1	48-hours differentiated Myotubes	ChIP-seq
22196887	GSE25549	GSM796347_peaks.narrowPeak	IBM Research Computational Biology Center Computational Genomics	SUZ12	Proliferating Myoblasts	ChIP-seq
22196887	GSE25549	GSM796348_peaks.narrowPeak	IBM Research Computational Biology Center Computational Genomics	SUZ12	48-hours differentiated Myotubes	ChIP-seq
22210892	GSE31785	GSM788496_peaks.narrowPeak	European Institute of Oncology Experimental Oncology	TYY1	FBio-Yy1 ES cells	ChIP-seq
22232429	GSE27295	GSM674987_peaks.narrowPeak	University of Copenhagen DanStem	PTF1A	OS25 pancreatic 266.6	ChIP-seq
22237151	GSE34954	GSM859512_peaks.narrowPeak	IBM Research Computational Biology Center Computational Genomics	NOTC1	Notch1-IC over-expressing tumors (T-ALL)	ChIP-seq
22267219	GSE35024	GSM860926_foxO1.bed	University of Illinois at Chicago Research Resources Center Center for Research Informatics	FOXO1	IRF-4,8-/- pre-B cell	ChIP-seq
22267219	GSE35024	GSM860927_pax5.bed	University of Illinois at Chicago Research Resources Center Center for Research Informatics	PAX5	IRF-4,8-/- pre-B cell	ChIP-seq
22297846	GSE27841	GSM687277_peaks.narrowPeak	Whitehead Institute for Biomedical Research Young Lab	HDAC1	V6.5 ESC	ChIP-seq
22297846	GSE27841	GSM687278_peaks.narrowPeak	Whitehead Institute for Biomedical Research Young Lab	HDAC1	V6.5 ESC	ChIP-seq
22297846	GSE27841	GSM687279_peaks.narrowPeak	Whitehead Institute for Biomedical Research Young Lab	HDAC2	V6.5 ESC	ChIP-seq
22297846	GSE27841	GSM687280_peaks.narrowPeak	Whitehead Institute for Biomedical Research Young Lab	HDAC2	V6.5 ESC	ChIP-seq
22297846	GSE27841	GSM687281_peaks.narrowPeak	Whitehead Institute for Biomedical Research Young Lab	KDM1A	V6.5 ESC	ChIP-seq
22297846	GSE27841	GSM687282_peaks.narrowPeak	Whitehead Institute for Biomedical Research Young Lab	KDM1A	V6.5 ESC	ChIP-seq
22297846	GSE27841	GSM687283_peaks.narrowPeak	Whitehead Institute for Biomedical Research Young Lab	CHD4	V6.5 ESC	ChIP-seq
22297846	GSE27841	GSM687284_peaks.narrowPeak	Whitehead Institute for Biomedical Research Young Lab	CHD4	V6.5 ESC	ChIP-seq
22297846	GSE27841	GSM687285_peaks.narrowPeak	Whitehead Institute for Biomedical Research Young Lab	REST	V6.5 ESC	ChIP-seq
22297846	GSE27841	GSM845235_peaks.narrowPeak	Whitehead Institute for Biomedical Research Young Lab	RCOR1	V6.5 ESC	ChIP-seq
22305566	GSE34518	GSM850474_peaks.narrowPeak	MRC Clinical Sciences Centre Epigenetics Genome Function	RING2	OS25 Undifferentiated ES cells	ChIP-seq
22306690	GSE34254	GSM845901_Va14tg_NKT.peaks.bed	University of Chicago Committee on Immunology Bendelac	EGR2	thymocytes from anti-TCRb injected mice	ChIP-seq
22306690	GSE34254	GSM845900_Anti-TCRb_inj.peaks.bed	University of Chicago Committee on Immunology Bendelac	EGR2	NKT cells were isolated from Va14tg mice	ChIP-seq
22319210	GSE34986	GSM860150_peaks.narrowPeak	NIH NIDDK LGP	STA5A STA5B	WT MEF	ChIP-seq
22319210	GSE34986	GSM860152_peaks.narrowPeak	NIH NIDDK LGP	STA5A	Stat5A_OE MEF	ChIP-seq
22319210	GSE34986	GSM860154_peaks.narrowPeak	NIH NIDDK LGP	STA5A	Stat5A_OE MEF	ChIP-seq
22319210	GSE34986	GSM860160_peaks.narrowPeak	NIH NIDDK LGP	STA5A	Stat5A_OE MEF	ChIP-seq
22319210	GSE34986	GSM860161_peaks.narrowPeak	NIH NIDDK LGP	STA5A	Stat5A_OE MEF	ChIP-seq
22325148	GSE23716	GSM585229_peaks.narrowPeak	CBRG	RING2	embryonic stem cells	ChIP-seq
22325148	GSE23716	GSE23716_EedKO_Ring1B_peaks.narrowPeak	CBRG	RING2	embryonic stem cells knockout for Eed	ChIP-seq
22325148	GSE23716	GSM820726_peaks.narrowPeak	CBRG	CBX7	embryonic stem cells	ChIP-seq
22325148	GSE23716	GSM820727_peaks.narrowPeak	CBRG	CBX7	embryonic stem cells knockout for Eed	ChIP-seq
22325351	GSE33653	GSM832311_Runx1_induced_peaks.bed	MIT	RUNX1	L8057	ChIP-seq
22325351	GSE33653	GSM832312_CBFb_induced_peaks.bed	MIT	PEBB	L8057	ChIP-seq
22325351	GSE33653	GSM832313_Ring1b_induced_peaks.bed	MIT	RING2	L8057	ChIP-seq
22325351	GSE33653	GSM832315_Runx1_uninduced_peaks.bed	MIT	RUNX1	L8057	ChIP-seq
22325351	GSE33653	GSM832316_CBFb_uninduced_peaks.bed	MIT	PEBB	L8057	ChIP-seq
22325351	GSE33653	GSM832317_Ring1b_uninduced_peaks.bed	MIT	RING2	L8057	ChIP-seq
22325351	GSE33653	GSM832319_Runx1_for_alt_ab_peaks.bed	MIT	RUNX1	L8057	ChIP-seq
22325351	GSE33653	GSM832320_Ring1b_alt_ab_peaks.bed	MIT	RING2	L8057	ChIP-seq
22325351	GSE33653	GSM832321_Runx1_thymo_control_peaks.bed	MIT	RUNX1	primary thymocyte	ChIP-seq
22325351	GSE33653	GSM832322_CBFb_thymo_control_peaks.bed	MIT	PEBB	primary thymocyte	ChIP-seq
22325351	GSE33653	GSM832323_Ring1b_thymo_control_peaks.bed	MIT	RING2	primary thymocyte	ChIP-seq
22325351	GSE33653	GSM832327_Ring1b_thymo_KO_peaks.bed	MIT	RING2	primary thymocyte	ChIP-seq
22357756	GSE35379	GSM867156_peaks.narrowPeak	Albert Einstein College of Medicine Dr. Art Skoultchi	GATA1	ES-cell derived erythroid progenitor Proliferating	ChIP-seq
22357756	GSE35379	GSM867157_peaks.narrowPeak	Albert Einstein College of Medicine Dr. Art Skoultchi	GATA1	ES-cell derived erythroid progenitor Proliferating	ChIP-seq
22357756	GSE35379	GSM867158_peaks.narrowPeak	Albert Einstein College of Medicine Dr. Art Skoultchi	GATA1	ES-cell derived erythroid progenitor Differentiating	ChIP-seq
22357756	GSE35379	GSM867159_peaks.narrowPeak	Albert Einstein College of Medicine Dr. Art Skoultchi	GATA1	ES-cell derived erythroid progenitor Differentiating	ChIP-seq
22357756	GSE35379	GSM867160_peaks.narrowPeak	Albert Einstein College of Medicine Dr. Art Skoultchi	GATA1	ES-cell derived erythroid progenitor Differentiating	ChIP-seq
22367190	GSE34592	GSE34592_DMC1_Hop2KO_peaks.narrowPeak	NIDDK	DMC1	adult testis Hop2 -/-	ChIP-seq
22367190	GSE34592	GSE34592_RAD51_Hop2KO_peaks.narrowPeak	NIDDK	RAD51	adult testis Hop2 -/-	ChIP-seq
22367190	GSE34592	GSE34592_DMC1_Hop2KO_Klenow_peaks.narrowPeak	NIDDK	DMC1	adult testis Hop2 -/-	ChIP-seq
22367190	GSE34592	GSE34592_DMC1_Hop2KO_Klenow_12C_peaks.narrowPeak	NIDDK	DMC1	adult testis Hop2 -/-	ChIP-seq
22367190	GSE34592	GSE34592_DMC1_WT_peaks.narrowPeak	NIDDK	DMC1	adult testis	ChIP-seq
22367190	GSE34592	GSE34592_DMC1_Hop2KO_KE_peaks.narrowPeak	NIDDK	DMC1	adult testis Hop2 -/-	ChIP-seq
22367190	GSE34592	GSE34592_DMC1_WT_KE_peaks.narrowPeak	NIDDK	DMC1	adult testis	ChIP-seq
22383799	GSE31331	GSM777091_GATA2_ABC_peaks.bed	Cincinnati Children's Wells	GATA2	G1ME cell Progenitor, GATA1-null	ChIP-seq
22383799	GSE31331	GSM777092_GATA1_ABC_peaks.bed	Cincinnati Children's Wells	GATA1	G1ME cell Mature, HA-GATA1-restored	ChIP-seq
22383799	GSE31331	GSM777093_ETS1_ABC_peaks.bed	Cincinnati Children's Wells	ETS1	G1ME cell Progenitor, GATA1-null	ChIP-seq
22387025	GSE26361	GSM647224_peaks.narrowPeak	National Cancer Institute Cancer Biology and Genetics	P53	embryonic stem (ES) cells	ChIP-seq
22387025	GSE26361	GSM647225_peaks.narrowPeak	National Cancer Institute Cancer Biology and Genetics	P53	embryonic stem (ES) cells	ChIP-seq
22387025	GSE26361	GSM647226_peaks.narrowPeak	National Cancer Institute Cancer Biology and Genetics	P53	embryonic stem (ES) cells	ChIP-seq
22387025	GSE26361	GSM647227_peaks.narrowPeak	National Cancer Institute Cancer Biology and Genetics	P53	embryonic stem (ES) cells	ChIP-seq
22396653	GSE48122	GSM1169006_peaks.narrowPeak	University of Copenhagen Biotech Research and Innovation Centre (BRIC) Hansen group	JARD2	mESC wt (ctrl for Rest)	ChIP-seq
22396653	GSE48122	GSM1169007_peaks.narrowPeak	University of Copenhagen Biotech Research and Innovation Centre (BRIC) Hansen group	JARD2	mESC Rest-/-	ChIP-seq
22396653	GSE48122	GSM1169010_peaks.narrowPeak	University of Copenhagen Biotech Research and Innovation Centre (BRIC) Hansen group	REST	mESC wt (ctrl for Rest)	ChIP-seq
22396653	GSE48122	GSM1169013_peaks.narrowPeak	University of Copenhagen Biotech Research and Innovation Centre (BRIC) Hansen group	REST	mESC Rest-/-	ChIP-seq
22396653	GSE48122	GSM1169014_peaks.narrowPeak	University of Copenhagen Biotech Research and Innovation Centre (BRIC) Hansen group	RING2	mESC wt (ctrl for Rest)	ChIP-seq
22396653	GSE48122	GSM1169017_peaks.narrowPeak	University of Copenhagen Biotech Research and Innovation Centre (BRIC) Hansen group	RING2	mESC Rest-/-	ChIP-seq
22396653	GSE48122	GSM1169018_peaks.narrowPeak	University of Copenhagen Biotech Research and Innovation Centre (BRIC) Hansen group	SUZ12	mESC wt (ctrl for Rest)	ChIP-seq
22396653	GSE48122	GSM1169019_peaks.narrowPeak	University of Copenhagen Biotech Research and Innovation Centre (BRIC) Hansen group	SUZ12	mESC Rest-/-	ChIP-seq
22415368	GSE32319	GSM800624_WT_SA1vsInput.FDR10.AllFC.bed	CNIO Ana Losada's lab	STAG1	MEF	ChIP-seq
22415368	GSE32319	GSM800625_WT_SA2vsInput.FDR10.AllFC.bed	CNIO Ana Losada's lab	STAG2	MEF	ChIP-seq
22415368	GSE32319	GSM800627_KO_SA2vsInput.FDR10.AllFC.bed	CNIO Ana Losada's lab	STAG2	MEF	ChIP-seq
22415368	GSE32319	GSM876518_SMC1_WTvsInputMEF.FDR10.AllFC.bed	CNIO Ana Losada's lab	SMC1A	MEF	ChIP-seq
22415368	GSE32319	GSM876519_SMC1_KO.R1R2vsInputMEF.FDR10.AllFC.bed	CNIO Ana Losada's lab	SMC1A	SA1 KO MEF	ChIP-seq
22415368	GSE32319	GSM876521_SMC3_WTvsInputMEF.FDR10.AllFC.bed	CNIO Ana Losada's lab	SMC3	MEF	ChIP-seq
22415368	GSE32319	GSM876522_SMC3_KOvsInputMEF.FDR10.AllFC.bed	CNIO Ana Losada's lab	SMC3	SA1 KO MEF	ChIP-seq
22415368	GSE32319	GSM876523_KO_SA1vsInputMEF.FDR10.AllFC.bed	CNIO Ana Losada's lab	STAG1	MEF	ChIP-seq
22431510	GSE35915	GSM877317_peaks.narrowPeak	Genome Institute of Singapore	COE1	splenic B cells	ChIP-seq
22438249	GSE34013	GSM840466_peaks.narrowPeak	University of California San Diego Bioengineering	HXB4	day 6 embryoid body cells	ChIP-seq
22438249	GSE34013	GSM840468_peaks.narrowPeak	University of California San Diego Bioengineering	HXB4	day 16 embryoid body cells	ChIP-seq
22438249	GSE34013	GSM840470_peaks.narrowPeak	University of California San Diego Bioengineering	HXB4	day 26 embryoid body cells	ChIP-seq
22438827	GSE28325	GSE28325_Skellam_Suz12_depleted_sites.bed	UCSF Institute for Human Genetics	SUZ12	Suz12^Suz12TAP/+ BayGenomics gene trap line XG122	ChIP-seq
22438827	GSE28325	GSE28325_Skellam_Suz12_binding_sites.bed	UCSF Institute for Human Genetics	SUZ12	Suz12^Suz12TAP/+ BayGenomics gene trap line XG122	ChIP-seq
22438827	GSE28325	GSE28325_Skellam_PCL3_binding_sites.bed	UCSF Institute for Human Genetics	PHF19	Pcl3-TAP E14 ESC	ChIP-seq
22445365	GSE34906	GSM857389_P19.ND2.bed	Fred Hutchinson Research Center PHS Compbio	NDF2	P19 cells	ChIP-seq
22445365	GSE34906	GSM857390_P19.MD.bed	Fred Hutchinson Research Center PHS Compbio	MYOD1	P19 cells	ChIP-seq
22445365	GSE34906	GSM857391_MM.MD.bed	Fred Hutchinson Research Center PHS Compbio	NDF2	mouse embryonic fibroblasts	ChIP-seq
22445365	GSE34906	GSM857392_MM.ND2.bed	Fred Hutchinson Research Center PHS Compbio	MYOD1	mouse embryonic fibroblasts	ChIP-seq
22452978	GSE36850	GSM902929_chip_peak_Bspl_Kap1_wt_thr10.bed	EPFL SV-GHI Laboratory of Virology and Genetics	TIF1B	B cell enriched splenocytes	ChIP-seq
22452978	GSE36850	GSM902930_chip_peak_Bspl_Kap1_ko_thr10.bed	EPFL SV-GHI Laboratory of Virology and Genetics	TIF1B	B cell enriched splenocytes	ChIP-seq
22460952	GSE34019	GSM840528_peaks.narrowPeak	Salk Institute Gene Expression Lab Ronald Evans	NR1D1	liver	ChIP-seq
22460952	GSE34019	GSM840529_peaks.narrowPeak	Salk Institute Gene Expression Lab Ronald Evans	NR1D2	liver	ChIP-seq
22465074	GSE27060	GSM665925_SMRT_WTpeaks.bed	Salk Institute Gene Expression Lab Ronald Evans	NCOR2	primary bone marrow-derived macrophages	ChIP-seq
22465074	GSE27060	GSM665926_NCoR_WTpeaks.bed	Salk Institute Gene Expression Lab Ronald Evans	NCOR1	primary bone marrow-derived macrophages	ChIP-seq
22465074	GSE27060	GSM665927_SMRT_Bcl6KOpeaks.bed	Salk Institute Gene Expression Lab Ronald Evans	NCOR2	primary bone marrow-derived macrophages	ChIP-seq
22465074	GSE27060	GSM665928_NCoR_Bcl6KOpeaks.bed	Salk Institute Gene Expression Lab Ronald Evans	NCOR1	primary bone marrow-derived macrophages	ChIP-seq
22473956	GSE35857	GSE35857_EBF1_matB_peaks.narrowPeak	Instutute of Molecular Pathology	COE1	Bone Marrow matured B cell	ChIP-seq
22473956	GSE35857	GSE35857_EBF1_proB_peaks.narrowPeak	Instutute of Molecular Pathology	COE1	Bone Marrow pro B cell	ChIP-seq
22484818	GSE35971	GSM878195_Nkx3-1_WT1_peaks.bed	Vanderbilt University Pathology	NKX31	whole prostate	ChIP-seq
22484818	GSE35971	GSM878196_Nkx3-1_WT2_peaks.bed	Vanderbilt University Pathology	NKX31	whole prostate	ChIP-seq
22484818	GSE35971	GSM878197_Nkx3-1_HET1_peaks.bed	Vanderbilt University Pathology	NKX31	whole prostate	ChIP-seq
22484818	GSE35971	GSM878198_Nkx3-1_HET2_peaks.bed	Vanderbilt University Pathology	NKX31	whole prostate	ChIP-seq
22484818	GSE35971	GSM878199_Nkx3-1_KO_peaks.bed	Vanderbilt University Pathology	NKX31	whole prostate	ChIP-seq
22500808	GSE31233	GSM774291_peaks.narrowPeak	California Institute of Technology Rothenberg	SPI1	Fetal liver precursor derived DN1	ChIP-seq
22500808	GSE31233	GSM774292_peaks.narrowPeak	California Institute of Technology Rothenberg	SPI1	Fetal liver precursor derived DN2a	ChIP-seq
22500808	GSE31233	GSM774293_peaks.narrowPeak	California Institute of Technology Rothenberg	SPI1	Fetal liver precursor derived DN2b	ChIP-seq
22500808	GSE31233	GSM774294_peaks.narrowPeak	California Institute of Technology Rothenberg	SPI1	Fetal liver precursor derived DN2b	ChIP-seq
22500808	GSE31233	GSM774295_peaks.narrowPeak	California Institute of Technology Rothenberg	GATA3	Fetal liver precursor derived DN1	ChIP-seq
22500808	GSE31233	GSM774296_peaks.narrowPeak	California Institute of Technology Rothenberg	GATA3	Fetal liver precursor derived DN2b	ChIP-seq
22500808	GSE31233	GSM774297_peaks.narrowPeak	California Institute of Technology Rothenberg	GATA3	Adult thymic DP	ChIP-seq
22520852	GSE36890	GSM904757_peaks.narrowPeak	NIH LMI	STA5A	total T cell	ChIP-seq
22520852	GSE36890	GSM904758_peaks.narrowPeak	NIH LMI	STA5B	total T cell	ChIP-seq
22520852	GSE36890	GSM904760_peaks.narrowPeak	NIH LMI	STA5A	total T cell +IL2	ChIP-seq
22520852	GSE36890	GSM904761_peaks.narrowPeak	NIH LMI	STA5B	total T cell +IL2	ChIP-seq
22520852	GSE36890	GSM904763_peaks.narrowPeak	NIH LMI	STA5A	total T cell Stat5a-Stat5b double knock-in	ChIP-seq
22520852	GSE36890	GSM904764_peaks.narrowPeak	NIH LMI	STA5B	total T cell Stat5a-Stat5b double knock-in	ChIP-seq
22520852	GSE36890	GSM904766_peaks.narrowPeak	NIH LMI	STA5A	total T cell Stat5a-Stat5b double knock-in +IL2	ChIP-seq
22520852	GSE36890	GSM904767_peaks.narrowPeak	NIH LMI	STA5B	total T cell Stat5a-Stat5b double knock-in +IL2	ChIP-seq
22541430	GSE23943	GSM590121_peaks.narrowPeak	NCMLS Radboud University Nijmegen Molecular Biology	SUZ12	ES-cells	ChIP-seq
22541430	GSE23943	GSM590122_peaks.narrowPeak	NCMLS Radboud University Nijmegen Molecular Biology	SUZ12	ES-cells	ChIP-seq
22541430	GSE23943	GSM590130_peaks.narrowPeak	NCMLS Radboud University Nijmegen Molecular Biology	EZH2	ES-cells	ChIP-seq
22541430	GSE23943	GSM590131_peaks.narrowPeak	NCMLS Radboud University Nijmegen Molecular Biology	EZH2	ES-cells	ChIP-seq
22541430	GSE23943	GSM590132_peaks.narrowPeak	NCMLS Radboud University Nijmegen Molecular Biology	EZH2	ES-cells	ChIP-seq
22541430	GSE23943	GSM590133_peaks.narrowPeak	NCMLS Radboud University Nijmegen Molecular Biology	EZH2	ES-cells	ChIP-seq
22554697	GSE29514	GSM730632_peaks.narrowPeak	University of cambridge Dept. of haematology, CIMR Dr. Gottgens	RUNX1	Runx1(Venus/+) ES cell line Runx1+/VE-cadherin-/CD41+	ChIP-seq
22608532	GSE36388	GSM892276_alpha_Oct4_SWGA_peaks.bed	KRIBB	PO5F1	ZHBTc4 F-Oct4 ESC	ChIP-seq
22609161	GSE25064	GSM615619_peaks.narrowPeak	Ottawa Hospital Research Institute Cellular and Molecular Medicine, Bioinformatics	PAX7	skeletal muscle primary myoblasts with TAP tagged Pax7	ChIP-seq
22609161	GSE25064	GSM615620_peaks.narrowPeak	Ottawa Hospital Research Institute Cellular and Molecular Medicine, Bioinformatics	PAX3	skeletal muscle primary myoblasts with TAP tagged Pax3	ChIP-seq
22633489	GSE32379	GSM801527_peaks.narrowPeak	Max Planck Institute for Immunobiology	KDM4D	dendritic cells	ChIP-seq
22633489	GSE32379	GSM801528_peaks.narrowPeak	Max Planck Institute for Immunobiology	KDM4D	dendritic cells	ChIP-seq
22633489	GSE32379	GSM801529_peaks.narrowPeak	Max Planck Institute for Immunobiology	KDM4A	dendritic cells	ChIP-seq
22633955	GSE37235	GSM926624_peaks.narrowPeak	Jacques Drouin	STAT3	AtT-20+LIF	ChIP-seq
22633955	GSE37235	GSM926625_peaks.narrowPeak	Jacques Drouin	STAT3	AtT-20+LIF+Dex	ChIP-seq
22633955	GSE37235	GSM926626_peaks.narrowPeak	Jacques Drouin	GCR	AtT-20+LIF+Dex	ChIP-seq
22633955	GSE37235	GSM926627_peaks.narrowPeak	Jacques Drouin	GCR	AtT-20+Dex	ChIP-seq
22638070	GSE34927	GSM857545_1_PR_oil_s_4_aligned.narrowPeak	Baylor College of Medicine	PRGR	Oil treated uterus	ChIP-seq
22638070	GSE34927	GSM857546_2_PR_P4_s_1_aligned.narrowPeak	Baylor College of Medicine	PRGR	Progesterone treated uterus	ChIP-seq
22638070	GSE34927	GSM857547_4_epith_P4_s_1_aligned.narrowPeak	Baylor College of Medicine	PRGR	Oil treated uterus epithelium	ChIP-seq
22660327	GSE35498	GSM869781_peaks.narrowPeak	NIDDK GBB	DMC1	testis	ChIP-seq
22660327	GSE35498	GSM869782_peaks.narrowPeak	NIDDK GBB	DMC1	testis	ChIP-seq
22660327	GSE35498	GSM869783_peaks.narrowPeak	NIDDK GBB	DMC1	testis	ChIP-seq
22660327	GSE35498	GSM869784_peaks.narrowPeak	NIDDK GBB	DMC1	testis	ChIP-seq
22660327	GSE35498	GSM869785_peaks.narrowPeak	NIDDK GBB	DMC1	testis	ChIP-seq
22660327	GSE35498	GSM869786_peaks.narrowPeak	NIDDK GBB	DMC1	testis	ChIP-seq
22660327	GSE35498	GSM869787_peaks.narrowPeak	NIDDK GBB	DMC1	testis	ChIP-seq
22660327	GSE35498	GSM869788_peaks.narrowPeak	NIDDK GBB	DMC1	testis	ChIP-seq
22660327	GSE35498	GSM869790_peaks.narrowPeak	NIDDK GBB	DMC1	testis	ChIP-seq
22669466	GSE38046	GSE38046_Pax5_proB_1_peaks.narrowPeak	Instutute of Molecular Pathology	PAX5	Bone Marrow	ChIP-seq
22669466	GSE38046	GSE38046_Pax5_matB_1_peaks.narrowPeak	Instutute of Molecular Pathology	PAX5	Lymph Nodes	ChIP-seq
22669466	GSE38046	GSE38046_Pax5_matB_2_peaks.narrowPeak	Instutute of Molecular Pathology	PAX5	Lymph Nodes	ChIP-seq
22706305	GSE35151	GSM862695_peaks.narrowPeak	Academic Medical Center Amsterdam Anatomy, Embryology & Physiology	TBX3	heart	ChIP-seq
22706305	GSE35151	GSM862697_peaks.narrowPeak	Academic Medical Center Amsterdam Anatomy, Embryology & Physiology	GATA4	heart	ChIP-seq
22706305	GSE35151	GSM862698_peaks.narrowPeak	Academic Medical Center Amsterdam Anatomy, Embryology & Physiology	NKX25	heart	ChIP-seq
22706305	GSE35151	GSM862699_peaks.narrowPeak	Academic Medical Center Amsterdam Anatomy, Embryology & Physiology	EP300	heart	ChIP-seq
22709888	GSE34094	GSE34094_ES_DOX_mm9_peaks.bed	ErasmusMC cell biology and genetics	CTCFL	embryonic stem	ChIP-seq
22726435	GSE36048	GSM879923_peaks.narrowPeak	University of Chicago MGCB Singh	CTCF	NIH-3T3 Mouse embryonic fibroblast cell	ChIP-seq
22730288	GSE33067	GSM819083_peaks.narrowPeak	Universit��ｽｩ de Rennes 1 UMR CNRS 6290 Equipe SP@RTE	MEIS1	P19.6 embryonal carcinoma cells	ChIP-seq
22730288	GSE33067	GSM941680_peaks.narrowPeak	Universit��ｽｩ de Rennes 1 UMR CNRS 6290 Equipe SP@RTE	TET1	P19.6 embryonal carcinoma cells	ChIP-seq
22730288	GSE33067	GSM941681_peaks.narrowPeak	Universit��ｽｩ de Rennes 1 UMR CNRS 6290 Equipe SP@RTE	TET1	P19.6 embryonal carcinoma cells	ChIP-seq
22733994	GSE41481	GSM1018066_eWAT.T12.bed	University of Southern Denmark Biochemistry and Molecular Biology	PPARG	eWAT-derived adipocytes	ChIP-seq
22733994	GSE41481	GSM1018067_iWAT.T12.bed	University of Southern Denmark Biochemistry and Molecular Biology	PPARG	iWAT-derived adipocytes	ChIP-seq
22733994	GSE41481	GSM1018068_BAT.T12.bed	University of Southern Denmark Biochemistry and Molecular Biology	PPARG	BAT-derived adipocytes	ChIP-seq
22771117	GSE24852	GSM611276_peaks.narrowPeak	Ottawa Hospital Research Institute Cellular and Molecular Medicine, Bioinformatics	MYF5	myoblasts with TAP tagged Myf5	ChIP-seq
22771117	GSE24852	GSM611277_peaks.narrowPeak	Ottawa Hospital Research Institute Cellular and Molecular Medicine, Bioinformatics	MYOD1	myoblasts with TAP tagged MyoD	ChIP-seq
22771117	GSE24852	GSM611278_peaks.narrowPeak	Ottawa Hospital Research Institute Cellular and Molecular Medicine, Bioinformatics	MYOD1	myoblasts with TAP tagged MyoD	ChIP-seq
22771117	GSE24852	GSM611279_peaks.narrowPeak	Ottawa Hospital Research Institute Cellular and Molecular Medicine, Bioinformatics	MYOD1	myoblasts	ChIP-seq
22771117	GSE24852	GSM611280_peaks.narrowPeak	Ottawa Hospital Research Institute Cellular and Molecular Medicine, Bioinformatics	MYOD1	C3H10T1/2 fibroblasts with TAP tagged MyoD	ChIP-seq
22771117	GSE24852	GSM937909_peaks.narrowPeak	Ottawa Hospital Research Institute Cellular and Molecular Medicine, Bioinformatics	SNAI1	myoblasts with TAP tagged Snai1	ChIP-seq
22771117	GSE24852	GSM937911_peaks.narrowPeak	Ottawa Hospital Research Institute Cellular and Molecular Medicine, Bioinformatics	TFE2	myoblasts with TAP tagged E47	ChIP-seq
22771117	GSE24852	GSM937912_peaks.narrowPeak	Ottawa Hospital Research Institute Cellular and Molecular Medicine, Bioinformatics	HDAC1	myoblasts with TAP tagged HDAC1	ChIP-seq
22771117	GSE24852	GSM937913_peaks.narrowPeak	Ottawa Hospital Research Institute Cellular and Molecular Medicine, Bioinformatics	HDAC2	myoblasts with TAP tagged HDAC2	ChIP-seq
22771118	GSE35644	GSM872893_GATA1_ABC_peaks.bed	Cincinnati Children's Wells	GATA1	G1ME cell MigR1-HA-Gata1	ChIP-seq
22771118	GSE35644	GSM872894_V205G_ABC_peaks.bed	Cincinnati Children's Wells	GATA1	G1ME cell MigR1-HA-Gata1(V205G)	ChIP-seq
22782721	GSE36673	GSM898371_peaks.narrowPeak	IBMB	SMAD3	e12.5 cerebral cortex neural stem cells	ChIP-seq
22782721	GSE36673	GSM898372_peaks.narrowPeak	IBMB	KDM6B	e12.5 cerebral cortex neural stem cells	ChIP-seq
22801502	GSE37821	GSM928450_MEF_Utx_peaks.bed	Weizmann Institute of Science Molecular Genetics	KDM6A	V19-OSKM Fibroblast	ChIP-seq
22801502	GSE37821	GSM928454_MEF_dox_Utx_peaks.bed	Weizmann Institute of Science Molecular Genetics	KDM6A	V19-OSKM Fibroblast	ChIP-seq
22801502	GSE37821	GSM928464_V65_Utx_peaks.bed	Weizmann Institute of Science Molecular Genetics	KDM6A	V6.5 ESCs	ChIP-seq
22808153	GSE31655	GSM786030_peaks.narrowPeak	F.M. Kirby Neurobiology Center	EZH2	Embyonic (E14) neural stem cells (eNSCs)	ChIP-seq
22862943	GSE37268	GSM915227_peaks.narrowPeak	University of Michigan Department of Pathology, Department of Biological Chemistry Dou	KAT8	wild type ES cells	ChIP-seq
22862943	GSE37268	GSM915228_peaks.narrowPeak	University of Michigan Department of Pathology, Department of Biological Chemistry Dou	KAT8	wild type ES cells	ChIP-seq
22872677	GSE38579	GSM945741_peaks.narrowPeak	EPFL SV-GHI Laboratory of Virology and Genetics	TIF1B	T cell progenitors	ChIP-seq
22872677	GSE38579	GSM945742_peaks.narrowPeak	EPFL SV-GHI Laboratory of Virology and Genetics	TIF1B	T cell progenitors	ChIP-seq
22878500	GSE40723	GSM999788_MphWT_BAP1flag.Mphage_Input_peaks.bed	Genentech Inc. Bioinformatics and Computational Biology	BAP1	bone marrow derived macrophages	ChIP-seq
22878500	GSE40723	GSM999789_MphWT_HCF1.Mphage_Input_peaks.bed	Genentech Inc. Bioinformatics and Computational Biology	HCFC1	bone marrow derived macrophages	ChIP-seq
22878500	GSE40723	GSM999790_MphWT_OGT.Mphage_Input_peaks.bed	Genentech Inc. Bioinformatics and Computational Biology	OGT1	bone marrow derived macrophages	ChIP-seq
22901805	GSE36589	GSM897222_peaks.narrowPeak	BMC	GATA1	mitotic G1E-ER4+E2 cell	ChIP-seq
22901805	GSE36589	GSM897224_peaks.narrowPeak	BMC	GATA1	asynchrnous G1E-ER4+E2 cell	ChIP-seq
22902740	GSE39837	GSM980186_JP332.peaks.bed	Cincinnati Children's Hospital Medical Center	CTNB1	E16.5 nephron progenitor	ChIP-seq
22902740	GSE39837	GSM980187_JP336.peaks.bed	Cincinnati Children's Hospital Medical Center	CTNB1	E16.5 nephron progenitor	ChIP-seq
22902740	GSE39837	GSM980188_JP356.peaks.bed	Cincinnati Children's Hospital Medical Center	SIX2	E16.5 nephron progenitor	ChIP-seq
22902740	GSE39837	GSM980189_JP484.peaks.bed	Cincinnati Children's Hospital Medical Center	SIX2	E16.5 nephron progenitor	ChIP-seq
22922464	GSE39908	GSM984199_3_EM2_P_BRDT-Paired.F3.no_4-W200-G600-islands-summary-FDR001.bed	INSERM-UJF U823	BRDT	Spermatocytes	ChIP-seq
22922464	GSE39908	GSM984200_4_EM2_R_BRDT-Paired.F3.no_4-W200-G600-islands-summary-FDR001.bed	INSERM-UJF U823	BRDT	Round spermatids	ChIP-seq
22936566	GSE39977	BMAL1_peaks.bed	University of Texas Southwestern Medical Center Joseph S. Takahashi	BMAL1	liver	ChIP-seq
22936566	GSE39977	CBP_peaks.bed	University of Texas Southwestern Medical Center Joseph S. Takahashi	CBP	liver	ChIP-seq
22936566	GSE39977	CLOCK_peaks.bed	University of Texas Southwestern Medical Center Joseph S. Takahashi	CLOCK	liver	ChIP-seq
22936566	GSE39977	CRY1_peaks.bed	University of Texas Southwestern Medical Center Joseph S. Takahashi	CRY1	liver	ChIP-seq
22936566	GSE39977	CRY2_peaks.bed	University of Texas Southwestern Medical Center Joseph S. Takahashi	CRY2	liver	ChIP-seq
22936566	GSE39977	NPAS2_peaks.bed	University of Texas Southwestern Medical Center Joseph S. Takahashi	NPAS2	liver	ChIP-seq
22936566	GSE39977	p300_peaks.bed	University of Texas Southwestern Medical Center Joseph S. Takahashi	EP300	liver	ChIP-seq
22936566	GSE39977	PER1_peaks.bed	University of Texas Southwestern Medical Center Joseph S. Takahashi	PER1	liver	ChIP-seq
22936566	GSE39977	PER2_peaks.bed	University of Texas Southwestern Medical Center Joseph S. Takahashi	PER2	liver	ChIP-seq
22940246	GSE36099	GSM881048_peaks.narrowPeak	Garber	AHR	primary DC	ChIP-seq
22940246	GSE36099	GSM881049_peaks.narrowPeak	Garber	AHR	primary DC	ChIP-seq
22940246	GSE36099	GSM881050_peaks.narrowPeak	Garber	AHR	primary DC	ChIP-seq
22940246	GSE36099	GSM881051_peaks.narrowPeak	Garber	AHR	primary DC	ChIP-seq
22940246	GSE36099	GSM881052_peaks.narrowPeak	Garber	CTCF	primary DC	ChIP-seq
22940246	GSE36099	GSM881053_peaks.narrowPeak	Garber	CTCF	primary DC	ChIP-seq
22940246	GSE36099	GSM881054_peaks.narrowPeak	Garber	CTCF	primary DC	ChIP-seq
22940246	GSE36099	GSM881055_peaks.narrowPeak	Garber	CTCF	primary DC	ChIP-seq
22940246	GSE36099	GSM881056_peaks.narrowPeak	Garber	E2F1	primary DC	ChIP-seq
22940246	GSE36099	GSM881057_peaks.narrowPeak	Garber	E2F1	primary DC	ChIP-seq
22940246	GSE36099	GSM881058_peaks.narrowPeak	Garber	E2F1	primary DC	ChIP-seq
22940246	GSE36099	GSM881059_peaks.narrowPeak	Garber	E2F1	primary DC	ChIP-seq
22940246	GSE36099	GSM881060_peaks.narrowPeak	Garber	E2F4	primary DC	ChIP-seq
22940246	GSE36099	GSM881061_peaks.narrowPeak	Garber	E2F4	primary DC	ChIP-seq
22940246	GSE36099	GSM881062_peaks.narrowPeak	Garber	E2F4	primary DC	ChIP-seq
22940246	GSE36099	GSM881063_peaks.narrowPeak	Garber	E2F4	primary DC	ChIP-seq
22940246	GSE36099	GSM881064_peaks.narrowPeak	Garber	ETS2	primary DC	ChIP-seq
22940246	GSE36099	GSM881065_peaks.narrowPeak	Garber	ETS2	primary DC	ChIP-seq
22940246	GSE36099	GSM881066_peaks.narrowPeak	Garber	ETS2	primary DC	ChIP-seq
22940246	GSE36099	GSM881067_peaks.narrowPeak	Garber	ETS2	primary DC	ChIP-seq
22940246	GSE36099	GSM881068_peaks.narrowPeak	Garber	HIF1A	primary DC	ChIP-seq
22940246	GSE36099	GSM881069_peaks.narrowPeak	Garber	HIF1A	primary DC	ChIP-seq
22940246	GSE36099	GSM881070_peaks.narrowPeak	Garber	HIF1A	primary DC	ChIP-seq
22940246	GSE36099	GSM881071_peaks.narrowPeak	Garber	HIF1A	primary DC	ChIP-seq
22940246	GSE36099	GSM881072_peaks.narrowPeak	Garber	IRF1	primary DC	ChIP-seq
22940246	GSE36099	GSM881073_peaks.narrowPeak	Garber	IRF1	primary DC	ChIP-seq
22940246	GSE36099	GSM881074_peaks.narrowPeak	Garber	IRF1	primary DC	ChIP-seq
22940246	GSE36099	GSM881075_peaks.narrowPeak	Garber	IRF1	primary DC	ChIP-seq
22940246	GSE36099	GSM881076_peaks.narrowPeak	Garber	JUNB	primary DC	ChIP-seq
22940246	GSE36099	GSM881077_peaks.narrowPeak	Garber	JUNB	primary DC	ChIP-seq
22940246	GSE36099	GSM881078_peaks.narrowPeak	Garber	JUNB	primary DC	ChIP-seq
22940246	GSE36099	GSM881079_peaks.narrowPeak	Garber	JUNB	primary DC	ChIP-seq
22940246	GSE36099	GSM881091_peaks.narrowPeak	Garber	EGR2	primary DC	ChIP-seq
22940246	GSE36099	GSM881092_peaks.narrowPeak	Garber	EGR2	primary DC	ChIP-seq
22940246	GSE36099	GSM881093_peaks.narrowPeak	Garber	EGR2	primary DC	ChIP-seq
22940246	GSE36099	GSM881094_peaks.narrowPeak	Garber	EGR2	primary DC	ChIP-seq
22940246	GSE36099	GSM881095_peaks.narrowPeak	Garber	MAFF	primary DC	ChIP-seq
22940246	GSE36099	GSM881096_peaks.narrowPeak	Garber	MAFF	primary DC	ChIP-seq
22940246	GSE36099	GSM881097_peaks.narrowPeak	Garber	MAFF	primary DC	ChIP-seq
22940246	GSE36099	GSM881098_peaks.narrowPeak	Garber	MAFF	primary DC	ChIP-seq
22940246	GSE36099	GSM881099_peaks.narrowPeak	Garber	SPI1	primary DC	ChIP-seq
22940246	GSE36099	GSM881100_peaks.narrowPeak	Garber	SPI1	primary DC	ChIP-seq
22940246	GSE36099	GSM881101_peaks.narrowPeak	Garber	SPI1	primary DC	ChIP-seq
22940246	GSE36099	GSM881102_peaks.narrowPeak	Garber	SPI1	primary DC	ChIP-seq
22940246	GSE36099	GSM881107_peaks.narrowPeak	Garber	RELB	primary DC	ChIP-seq
22940246	GSE36099	GSM881108_peaks.narrowPeak	Garber	RELB	primary DC	ChIP-seq
22940246	GSE36099	GSM881109_peaks.narrowPeak	Garber	RELB	primary DC	ChIP-seq
22940246	GSE36099	GSM881110_peaks.narrowPeak	Garber	RELB	primary DC	ChIP-seq
22940246	GSE36099	GSM881111_peaks.narrowPeak	Garber	TF65	primary DC	ChIP-seq
22940246	GSE36099	GSM881112_peaks.narrowPeak	Garber	TF65	primary DC	ChIP-seq
22940246	GSE36099	GSM881113_peaks.narrowPeak	Garber	TF65	primary DC	ChIP-seq
22940246	GSE36099	GSM881114_peaks.narrowPeak	Garber	TF65	primary DC	ChIP-seq
22940246	GSE36099	GSM881115_peaks.narrowPeak	Garber	RUNX1	primary DC	ChIP-seq
22940246	GSE36099	GSM881116_peaks.narrowPeak	Garber	RUNX1	primary DC	ChIP-seq
22940246	GSE36099	GSM881117_peaks.narrowPeak	Garber	RUNX1	primary DC	ChIP-seq
22940246	GSE36099	GSM881118_peaks.narrowPeak	Garber	STAT3	primary DC	ChIP-seq
22940246	GSE36099	GSM881119_peaks.narrowPeak	Garber	STAT3	primary DC	ChIP-seq
22940246	GSE36099	GSM881120_peaks.narrowPeak	Garber	STAT3	primary DC	ChIP-seq
22940246	GSE36099	GSM881121_peaks.narrowPeak	Garber	STAT3	primary DC	ChIP-seq
22940246	GSE36099	GSM881126_peaks.narrowPeak	Garber	ATF3	primary DC	ChIP-seq
22940246	GSE36099	GSM881127_peaks.narrowPeak	Garber	ATF3	primary DC	ChIP-seq
22940246	GSE36099	GSM881128_peaks.narrowPeak	Garber	ATF3	primary DC	ChIP-seq
22940246	GSE36099	GSM881129_peaks.narrowPeak	Garber	ATF3	primary DC	ChIP-seq
22940246	GSE36099	GSM881130_peaks.narrowPeak	Garber	ATF4	primary DC	ChIP-seq
22940246	GSE36099	GSM881131_peaks.narrowPeak	Garber	REL	primary DC	ChIP-seq
22940246	GSE36099	GSM881132_peaks.narrowPeak	Garber	REL	primary DC	ChIP-seq
22940246	GSE36099	GSM881133_peaks.narrowPeak	Garber	REL	primary DC	ChIP-seq
22940246	GSE36099	GSM881134_peaks.narrowPeak	Garber	REL	primary DC	ChIP-seq
22940246	GSE36099	GSM881135_peaks.narrowPeak	Garber	CEBPB	primary DC	ChIP-seq
22940246	GSE36099	GSM881136_peaks.narrowPeak	Garber	CEBPB	primary DC	ChIP-seq
22940246	GSE36099	GSM881137_peaks.narrowPeak	Garber	CEBPB	primary DC	ChIP-seq
22940246	GSE36099	GSM881138_peaks.narrowPeak	Garber	CEBPB	primary DC	ChIP-seq
22940246	GSE36099	GSM881139_peaks.narrowPeak	Garber	EGR1	primary DC	ChIP-seq
22940246	GSE36099	GSM881140_peaks.narrowPeak	Garber	EGR1	primary DC	ChIP-seq
22940246	GSE36099	GSM881141_peaks.narrowPeak	Garber	EGR1	primary DC	ChIP-seq
22940246	GSE36099	GSM881142_peaks.narrowPeak	Garber	EGR1	primary DC	ChIP-seq
22940246	GSE36099	GSM881143_peaks.narrowPeak	Garber	IRF2	primary DC	ChIP-seq
22940246	GSE36099	GSM881144_peaks.narrowPeak	Garber	IRF2	primary DC	ChIP-seq
22940246	GSE36099	GSM881145_peaks.narrowPeak	Garber	IRF2	primary DC	ChIP-seq
22940246	GSE36099	GSM881146_peaks.narrowPeak	Garber	IRF2	primary DC	ChIP-seq
22940246	GSE36099	GSM881147_peaks.narrowPeak	Garber	IRF4	primary DC	ChIP-seq
22940246	GSE36099	GSM881148_peaks.narrowPeak	Garber	IRF4	primary DC	ChIP-seq
22940246	GSE36099	GSM881149_peaks.narrowPeak	Garber	IRF4	primary DC	ChIP-seq
22940246	GSE36099	GSM881150_peaks.narrowPeak	Garber	IRF4	primary DC	ChIP-seq
22940246	GSE36099	GSM881151_peaks.narrowPeak	Garber	NFKB1	primary DC	ChIP-seq
22940246	GSE36099	GSM881152_peaks.narrowPeak	Garber	NFKB1	primary DC	ChIP-seq
22940246	GSE36099	GSM881153_peaks.narrowPeak	Garber	NFKB1	primary DC	ChIP-seq
22940246	GSE36099	GSM881154_peaks.narrowPeak	Garber	NFKB1	primary DC	ChIP-seq
22940246	GSE36099	GSM881155_peaks.narrowPeak	Garber	STAT1	primary DC	ChIP-seq
22940246	GSE36099	GSM881156_peaks.narrowPeak	Garber	STAT1	primary DC	ChIP-seq
22940246	GSE36099	GSM881157_peaks.narrowPeak	Garber	STAT1	primary DC	ChIP-seq
22940246	GSE36099	GSM881158_peaks.narrowPeak	Garber	STAT1	primary DC	ChIP-seq
22940246	GSE36099	GSM881159_peaks.narrowPeak	Garber	STAT2	primary DC	ChIP-seq
22940246	GSE36099	GSM881160_peaks.narrowPeak	Garber	STAT2	primary DC	ChIP-seq
22940246	GSE36099	GSM881161_peaks.narrowPeak	Garber	STAT2	primary DC	ChIP-seq
22940246	GSE36099	GSM881162_peaks.narrowPeak	Garber	STAT2	primary DC	ChIP-seq
22940246	GSE36099	GSM881163_peaks.narrowPeak	Garber	REL	primary DC	ChIP-seq
22940246	GSE36099	GSM881164_peaks.narrowPeak	Garber	RELB	primary DC	ChIP-seq
22948768	GSE36905	GSM905437_peaks.narrowPeak	Howard Hughes Medical Inst, Mass General Hospital, Harvard Medical School	EZH2	Undifferentiated mouse embryonic stem cell line	ChIP-seq
22948768	GSE36905	GSM905445_peaks.narrowPeak	Howard Hughes Medical Inst, Mass General Hospital, Harvard Medical School	EZH2	differentiating embryonic stem cell line	ChIP-seq
22948768	GSE36905	GSM905453_peaks.narrowPeak	Howard Hughes Medical Inst, Mass General Hospital, Harvard Medical School	EZH2	transformed embryonic fibroblast cell line	ChIP-seq
22961053	GSE40238	GSM989033_peaks.narrowPeak	Harvard Medical School CBDM	FOXP3	primary CD4+ Tconv cell FLAG-FoxP3+GATA1	ChIP-seq
22961053	GSE40238	GSM989034_peaks.narrowPeak	Harvard Medical School CBDM	FOXP3	primary CD4+ Tconv cell FLAG-FoxP3	ChIP-seq
22964890	GSE27148	GSM671093_peaks.narrowPeak	Friedrich Miescher Institute for Biomedical Research	REST	Embryonic Stem Cells (ESCs)	ChIP-seq
22964890	GSE27148	GSM671094_peaks.narrowPeak	Friedrich Miescher Institute for Biomedical Research	REST	Embryonic Stem Cells (ESCs)	ChIP-seq
22964890	GSE27148	GSM671095_peaks.narrowPeak	Friedrich Miescher Institute for Biomedical Research	REST	Embryonic Stem Cells (ESCs)	ChIP-seq
22964890	GSE27148	GSM671098_peaks.narrowPeak	Friedrich Miescher Institute for Biomedical Research	REST	Neuronal Progenitor (NP) Cells	ChIP-seq
22964890	GSE27148	GSM671099_peaks.narrowPeak	Friedrich Miescher Institute for Biomedical Research	REST	Neuronal Progenitor (NP) Cells	ChIP-seq
22964890	GSE27148	GSM671100_peaks.narrowPeak	Friedrich Miescher Institute for Biomedical Research	REST	Neuronal Progenitor (NP) Cells	ChIP-seq
22964890	GSE27148	GSM878556_peaks.narrowPeak	Friedrich Miescher Institute for Biomedical Research	SUZ12	Neuronal Progenitor (NP) Cells	ChIP-seq
22964890	GSE27148	GSM878557_peaks.narrowPeak	Friedrich Miescher Institute for Biomedical Research	SUZ12	Neuronal Progenitor (NP) Cells	ChIP-seq
22964890	GSE27148	GSM878558_peaks.narrowPeak	Friedrich Miescher Institute for Biomedical Research	SUZ12	Neuronal Progenitor (NP) Cells	ChIP-seq
22964890	GSE27148	GSM878559_peaks.narrowPeak	Friedrich Miescher Institute for Biomedical Research	SUZ12	Neuronal Progenitor (NP) Cells	ChIP-seq
22983707	GSE40727	GSM999800_peaks.narrowPeak	Genentech Inc. Immunology	IRF4	Na��ｽｯve T-cells from spleen under Th17 polarizing conditions_x0002__x001A__x0004__x0019_壯⟫_x0001__x0000__x0000__x0000_=_x0002_=Na��ｽｯve T-cells from spleen under Th17 polarizing conditions_x0002__x001A__x0004__x0019__x0001__x0000__x0000__x0000_<_x0002_<Na��ｽｯve T-cells from spleen under Th2 polarizing conditions_x0002__x001A__x0004__x0019__x0001__x0000__x0000__x0000_@_x0002_@Na��ｽｯve T-cells fro…	ChIP-seq
22983707	GSE40727	GSM999801_peaks.narrowPeak	Genentech Inc. Immunology	BATF	Na��ｽｯve T-cells from spleen under Th17 polarizing conditions	ChIP-seq
22983707	GSE40727	GSM999802_peaks.narrowPeak	Genentech Inc. Immunology	IRF4	Na��ｽｯve T-cells from spleen under Th2 polarizing conditions	ChIP-seq
22983707	GSE40727	GSM999803_peaks.narrowPeak	Genentech Inc. Immunology	IRF4	Na��ｽｯve T-cells from spleen activated by anti-CD3 and anti-CD28	ChIP-seq
22983707	GSE40727	GSM999804_peaks.narrowPeak	Genentech Inc. Immunology	IRF4	Bone marrow derived dendritic cells stimulated with LPS for 6hrs	ChIP-seq
22992523	GSE39756	GSM978747_peaks.narrowPeak	NIH LMI	IRF4	Bcell -IL21	ChIP-seq
22992523	GSE39756	GSM978748_peaks.narrowPeak	NIH LMI	IRF4	Bcell +IL21	ChIP-seq
22992523	GSE39756	GSM978750_peaks.narrowPeak	NIH LMI	IRF4	CD4 T -IL21	ChIP-seq
22992523	GSE39756	GSM978751_peaks.narrowPeak	NIH LMI	IRF4	CD4 T +IL21	ChIP-seq
22992523	GSE39756	GSM978752_peaks.narrowPeak	NIH LMI	IRF8	CD4 T -IL21	ChIP-seq
22992523	GSE39756	GSM978753_peaks.narrowPeak	NIH LMI	IRF8	CD4 T +IL21	ChIP-seq
22992523	GSE39756	GSM978754_peaks.narrowPeak	NIH LMI	JUN	CD4 T -IL21	ChIP-seq
22992523	GSE39756	GSM978755_peaks.narrowPeak	NIH LMI	JUN	CD4 T +IL21	ChIP-seq
22992523	GSE39756	GSM978756_peaks.narrowPeak	NIH LMI	STAT3	CD4 T -IL21	ChIP-seq
22992523	GSE39756	GSM978757_peaks.narrowPeak	NIH LMI	STAT3	CD4 T +IL21	ChIP-seq
22992523	GSE39756	GSM978758_peaks.narrowPeak	NIH LMI	BATF	CD4 T +IL21	ChIP-seq
22992523	GSE39756	GSM978759_peaks.narrowPeak	NIH LMI	IRF4	IRF4KO CD4 T +IL21	ChIP-seq
22992523	GSE39756	GSM978760_peaks.narrowPeak	NIH LMI	JUN	IRF4KO CD4 T +IL21	ChIP-seq
22992523	GSE39756	GSM978761_peaks.narrowPeak	NIH LMI	BATF	IRF4KO CD4 T -IL21	ChIP-seq
22992523	GSE39756	GSM978762_peaks.narrowPeak	NIH LMI	BATF	IRF4KO CD4 T +IL21	ChIP-seq
22992523	GSE39756	GSM978763_peaks.narrowPeak	NIH LMI	BATF	BatFKO CD4 T +IL21	ChIP-seq
22992523	GSE39756	GSM978764_peaks.narrowPeak	NIH LMI	IRF4	BatFKO CD4 T -IL21	ChIP-seq
22992523	GSE39756	GSM978765_peaks.narrowPeak	NIH LMI	IRF4	BatFKO CD4 T +IL21	ChIP-seq
22992523	GSE39756	GSM978767_peaks.narrowPeak	NIH LMI	BATF	Th17	ChIP-seq
22992523	GSE39756	GSM978768_peaks.narrowPeak	NIH LMI	IRF4	Th17	ChIP-seq
22992523	GSE39756	GSM978769_peaks.narrowPeak	NIH LMI	JUNB	Th17	ChIP-seq
22992523	GSE39756	GSM978770_peaks.narrowPeak	NIH LMI	JUN	Th17	ChIP-seq
22992523	GSE39756	GSM978771_peaks.narrowPeak	NIH LMI	JUND	Th17	ChIP-seq
22992523	GSE39756	GSM978772_peaks.narrowPeak	NIH LMI	STAT3	Th17	ChIP-seq
23019124	GSE37262	GSM915092_peaks.narrowPeak	Genome Institute of Singapore	NCOA3	ESC E14	ChIP-seq
23019145	GSE38498	GSM1003978_EP300_rep1.bed	Johns Hopkins University	EP300	immortalized melanocyte	ChIP-seq
23019145	GSE38498	GSM1003978_EP300_rep2.bed	Johns Hopkins University	EP300	immortalized melanocyte	ChIP-seq
23021216	GSE37230	GSM914081_B4_Myc_ChIPSeq_peaks.narrowPeak	NIH LMI	MYC	Quiescent B cells, lipopolysaccharide (LPS) treatment for 4hrs	ChIP-seq
23021216	GSE37230	GSM914083_T4_Myc_ChIPSeq_peaks.narrowPeak	NIH LMI	MYC	Resting T cells, conconavalin A (conA) activation for 4hrs	ChIP-seq
23021216	GSE37230	GSM914085_T14_Myc_ChIPSeq_peaks.narrowPeak	NIH LMI	MYC	Resting T cells, conconavalin A (conA) activation for 14hrs	ChIP-seq
23021216	GSE37230	GSM949565_B0_Myc_ChIPSeq_peaks.narrowPeak	NIH LMI	MYC	Quiescent B cells	ChIP-seq
23021216	GSE37230	GSM949571_B4_Myc_ChIPSeq_rpt_peaks.narrowPeak	NIH LMI	MYC	Quiescent B cells, lipopolysaccharide (LPS) treatment for 4hrs	ChIP-seq
23021216	GSE37230	GSM949573_B4_Myc_10058_ChIPSeq_peaks.narrowPeak	NIH LMI	MYC	Quiescent B cells, lipopolysaccharide (LPS) and 10058-F4 treatments for 4hrs	ChIP-seq
23021222	GSE40686	GSM999179_peaks.narrowPeak	Memorial Sloan-Kettering Cancer Center	FOXP3	Foxp3-positive CD4+ T cells	ChIP-seq
23021222	GSE40686	GSM999180_peaks.narrowPeak	Memorial Sloan-Kettering Cancer Center	FOXP3	Foxp3-positive CD4+ T cells	ChIP-seq
23021222	GSE40686	GSM999182_peaks.narrowPeak	Memorial Sloan-Kettering Cancer Center	FOXP3	Foxp3-positive CD4+ T cells	ChIP-seq
23021222	GSE40686	GSM999184_peaks.narrowPeak	Memorial Sloan-Kettering Cancer Center	ELF1	Foxp3-positive CD4+ T cells	ChIP-seq
23021222	GSE40686	GSM999185_peaks.narrowPeak	Memorial Sloan-Kettering Cancer Center	ELF1	CD4+ Foxp3-negative T cells	ChIP-seq
23021222	GSE40686	GSM999186_peaks.narrowPeak	Memorial Sloan-Kettering Cancer Center	ETS1	Foxp3-positive CD4+ T cells	ChIP-seq
23021222	GSE40686	GSM999187_peaks.narrowPeak	Memorial Sloan-Kettering Cancer Center	ETS1	CD4+ Foxp3-negative T cells	ChIP-seq
23021222	GSE40686	GSM999188_peaks.narrowPeak	Memorial Sloan-Kettering Cancer Center	PEBB	Foxp3-positive CD4+ T cells	ChIP-seq
23021222	GSE40686	GSM999189_peaks.narrowPeak	Memorial Sloan-Kettering Cancer Center	PEBB	CD4+ Foxp3-negative T cells	ChIP-seq
23021777	GSE40918	GSM1004784_peaks.narrowPeak	Solvuu	BATF	WT Th0 Cell	ChIP-seq
23021777	GSE40918	GSM1004785_peaks.narrowPeak	Solvuu	BATF	WT Th0 Cell	ChIP-seq
23021777	GSE40918	GSM1004786_peaks.narrowPeak	Solvuu	BATF	WT Th17 Cell	ChIP-seq
23021777	GSE40918	GSM1004787_peaks.narrowPeak	Solvuu	BATF	WT Th17 Cell	ChIP-seq
23021777	GSE40918	GSM1004788_peaks.narrowPeak	Solvuu	BATF	BATF KO Th17 Cell	ChIP-seq
23021777	GSE40918	GSM1004789_peaks.narrowPeak	Solvuu	BATF	IRF4 WT Th0 Cell	ChIP-seq
23021777	GSE40918	GSM1004790_peaks.narrowPeak	Solvuu	BATF	IRF4 KO Th0 Cell	ChIP-seq
23021777	GSE40918	GSM1004791_peaks.narrowPeak	Solvuu	BATF	IRF4 WT Th0 Cell	ChIP-seq
23021777	GSE40918	GSM1004792_peaks.narrowPeak	Solvuu	BATF	IRF4 KO Th0 Cell	ChIP-seq
23021777	GSE40918	GSM1004793_peaks.narrowPeak	Solvuu	BATF	WT Th17 Cell	ChIP-seq
23021777	GSE40918	GSM1004794_peaks.narrowPeak	Solvuu	BATF	IRF4 WT Th17 Cell	ChIP-seq
23021777	GSE40918	GSM1004795_peaks.narrowPeak	Solvuu	BATF	IRF4 KO Th17 Cell	ChIP-seq
23021777	GSE40918	GSM1004796_peaks.narrowPeak	Solvuu	BATF	IRF4 WT Th17 Cell	ChIP-seq
23021777	GSE40918	GSM1004797_peaks.narrowPeak	Solvuu	BATF	IRF4 KO Th17 Cell	ChIP-seq
23021777	GSE40918	GSM1004798_peaks.narrowPeak	Solvuu	MAF	WT Th0 Cell	ChIP-seq
23021777	GSE40918	GSM1004799_peaks.narrowPeak	Solvuu	MAF	WT Th17 Cell	ChIP-seq
23021777	GSE40918	GSM1004800_peaks.narrowPeak	Solvuu	MAF	WT Th17 Cell	ChIP-seq
23021777	GSE40918	GSM1004801_peaks.narrowPeak	Solvuu	MAF	c-Maf KO Th17 Cell	ChIP-seq
23021777	GSE40918	GSM1004802_peaks.narrowPeak	Solvuu	CTCF	WT Th0 Cell	ChIP-seq
23021777	GSE40918	GSM1004803_peaks.narrowPeak	Solvuu	CTCF	WT Th0 Cell	ChIP-seq
23021777	GSE40918	GSM1004804_peaks.narrowPeak	Solvuu	CTCF	WT Th17 Cell	ChIP-seq
23021777	GSE40918	GSM1004805_peaks.narrowPeak	Solvuu	CTCF	WT Th17 Cell	ChIP-seq
23021777	GSE40918	GSM1004806_peaks.narrowPeak	Solvuu	ETV6	WT Th17 Cell	ChIP-seq
23021777	GSE40918	GSM1004807_peaks.narrowPeak	Solvuu	ETV6	WT Th17 Cell	ChIP-seq
23021777	GSE40918	GSM1004808_peaks.narrowPeak	Solvuu	FOSL2	WT Th0 Cell	ChIP-seq
23021777	GSE40918	GSM1004809_peaks.narrowPeak	Solvuu	FOSL2	WT Th17 Cell	ChIP-seq
23021777	GSE40918	GSM1004810_peaks.narrowPeak	Solvuu	FOSL2	WT Th17 Cell	ChIP-seq
23021777	GSE40918	GSM1004819_peaks.narrowPeak	Solvuu	HIF1A	WT Th17 Cell	ChIP-seq
23021777	GSE40918	GSM1004820_peaks.narrowPeak	Solvuu	HIF1A	WT Th17 Cell	ChIP-seq
23021777	GSE40918	GSM1004821_peaks.narrowPeak	Solvuu	IRF4	Batf +/+ Th0 Cell	ChIP-seq
23021777	GSE40918	GSM1004822_peaks.narrowPeak	Solvuu	IRF4	Batf -/- Th0 Cell	ChIP-seq
23021777	GSE40918	GSM1004823_peaks.narrowPeak	Solvuu	IRF4	WT Th0 Cell	ChIP-seq
23021777	GSE40918	GSM1004824_peaks.narrowPeak	Solvuu	IRF4	WT Th0 Cell	ChIP-seq
23021777	GSE40918	GSM1004825_peaks.narrowPeak	Solvuu	IRF4	Batf WT Th0 Cell	ChIP-seq
23021777	GSE40918	GSM1004826_peaks.narrowPeak	Solvuu	IRF4	Batf KO Th0 Cell	ChIP-seq
23021777	GSE40918	GSM1004827_peaks.narrowPeak	Solvuu	IRF4	WT Th17 Cell	ChIP-seq
23021777	GSE40918	GSM1004828_peaks.narrowPeak	Solvuu	IRF4	WT Th17 Cell	ChIP-seq
23021777	GSE40918	GSM1004829_peaks.narrowPeak	Solvuu	IRF4	Batf +/+ Th17 Cell	ChIP-seq
23021777	GSE40918	GSM1004830_peaks.narrowPeak	Solvuu	IRF4	Batf -/- Th17 Cell	ChIP-seq
23021777	GSE40918	GSM1004831_peaks.narrowPeak	Solvuu	IRF4	WT Th17 Cell	ChIP-seq
23021777	GSE40918	GSM1004832_peaks.narrowPeak	Solvuu	IRF4	IRF4 KO Th17 Cell	ChIP-seq
23021777	GSE40918	GSM1004833_peaks.narrowPeak	Solvuu	IRF4	RORg WT Th17 Cell	ChIP-seq
23021777	GSE40918	GSM1004834_peaks.narrowPeak	Solvuu	IRF4	RORg KO Th17 Cell	ChIP-seq
23021777	GSE40918	GSM1004835_peaks.narrowPeak	Solvuu	IRF4	RORg WT Th17 Cell	ChIP-seq
23021777	GSE40918	GSM1004836_peaks.narrowPeak	Solvuu	IRF4	RORg KO Th17 Cell	ChIP-seq
23021777	GSE40918	GSM1004837_peaks.narrowPeak	Solvuu	IRF4	Batf WT Th17 Cell	ChIP-seq
23021777	GSE40918	GSM1004838_peaks.narrowPeak	Solvuu	IRF4	Batf KO Th17 Cell	ChIP-seq
23021777	GSE40918	GSM1004839_peaks.narrowPeak	Solvuu	KDM6B	WT Th17 Cell	ChIP-seq
23021777	GSE40918	GSM1004840_peaks.narrowPeak	Solvuu	KDM6B	WT Th17 Cell	ChIP-seq
23021777	GSE40918	GSM1004841_peaks.narrowPeak	Solvuu	EP300	WT Th0 Cell	ChIP-seq
23021777	GSE40918	GSM1004842_peaks.narrowPeak	Solvuu	EP300	WT Th0 Cell	ChIP-seq
23021777	GSE40918	GSM1004843_peaks.narrowPeak	Solvuu	EP300	Stat3 +/+ CD4-Cre Th17 Cell	ChIP-seq
23021777	GSE40918	GSM1004844_peaks.narrowPeak	Solvuu	EP300	Stat3 fl/fl CD4-Cre Th17 Cell	ChIP-seq
23021777	GSE40918	GSM1004845_peaks.narrowPeak	Solvuu	EP300	Batf +/+ Th17 Cell	ChIP-seq
23021777	GSE40918	GSM1004846_peaks.narrowPeak	Solvuu	EP300	Batf -/- Th17 Cell	ChIP-seq
23021777	GSE40918	GSM1004847_peaks.narrowPeak	Solvuu	EP300	IRF4 +/+ Th17 Cell	ChIP-seq
23021777	GSE40918	GSM1004848_peaks.narrowPeak	Solvuu	EP300	IRF4 -/- Th17 Cell	ChIP-seq
23021777	GSE40918	GSM1004849_peaks.narrowPeak	Solvuu	EP300	WT Th17 Cell	ChIP-seq
23021777	GSE40918	GSM1004850_peaks.narrowPeak	Solvuu	EP300	WT Th17 Cell	ChIP-seq
23021777	GSE40918	GSM1004851_peaks.narrowPeak	Solvuu	EP300	RORg WT Th17 Cell	ChIP-seq
23021777	GSE40918	GSM1004852_peaks.narrowPeak	Solvuu	EP300	RORg KO Th17 Cell	ChIP-seq
23021777	GSE40918	GSM1004853_peaks.narrowPeak	Solvuu	RORG	WT Th0 Cell	ChIP-seq
23021777	GSE40918	GSM1004854_peaks.narrowPeak	Solvuu	RORG	RORg KO Th17 Cell	ChIP-seq
23021777	GSE40918	GSM1004855_peaks.narrowPeak	Solvuu	RORG	WT Th17 Cell	ChIP-seq
23021777	GSE40918	GSM1004856_peaks.narrowPeak	Solvuu	RORG	WT Th17 Cell	ChIP-seq
23021777	GSE40918	GSM1004857_peaks.narrowPeak	Solvuu	STAT3	WT Th0 Cell	ChIP-seq
23021777	GSE40918	GSM1004858_peaks.narrowPeak	Solvuu	STAT3	WT Th17 Cell	ChIP-seq
23021777	GSE40918	GSM1004859_peaks.narrowPeak	Solvuu	STAT3	WT Th17 Cell	ChIP-seq
23021777	GSE40918	GSM1004860_peaks.narrowPeak	Solvuu	STAT3	WT Th17 Cell	ChIP-seq
23021777	GSE40918	GSM1004861_peaks.narrowPeak	Solvuu	STAT3	WT Th17 Cell	ChIP-seq
23021777	GSE40918	GSM1004862_peaks.narrowPeak	Solvuu	STAT3	STAT3 KO Th17 Cell	ChIP-seq
23021777	GSE40918	GSM1004863_peaks.narrowPeak	Solvuu	STAT3	RORg WT Th17 Cell	ChIP-seq
23021777	GSE40918	GSM1004864_peaks.narrowPeak	Solvuu	STAT3	RORg KO Th17 Cell	ChIP-seq
23021777	GSE40918	GSM1004865_peaks.narrowPeak	Solvuu	STAT3	RORg WT Th17 Cell	ChIP-seq
23021777	GSE40918	GSM1004866_peaks.narrowPeak	Solvuu	STAT3	RORg KO Th17 Cell	ChIP-seq
23027941	GSE40822	GSM1002560_peaks.narrowPeak	TSRI	TYY1	pro-B cells	ChIP-seq
23028048	GSE18515	GSM461265_LSD1_peaks.bed	Mount Sinai School of Medicine Neurology	KDM1A	embryonic stem cells	ChIP-seq
23041064	GSE38808	GSM949921_WT_Tbet_peaks.narrowPeak	NIH Computational Biology Section	TBX21	Th1	ChIP-seq
23064151	GSE40235	GSM989013_peaks.narrowPeak	University of Cambridge Haematology	RUNX1	hemogenic endothelium	ChIP-seq
23064151	GSE40235	GSM989014_peaks.narrowPeak	University of Cambridge Haematology	RUNX1	hemogenic endothelium	ChIP-seq
23064151	GSE40235	GSM989015_peaks.narrowPeak	University of Cambridge Haematology	FLI1	hemogenic endothelium	ChIP-seq
23064151	GSE40235	GSM989016_peaks.narrowPeak	University of Cambridge Haematology	FLI1	hemogenic endothelium	ChIP-seq
23064151	GSE40235	GSM989017_peaks.narrowPeak	University of Cambridge Haematology	CEBPB	hemogenic endothelium	ChIP-seq
23064151	GSE40235	GSM989018_peaks.narrowPeak	University of Cambridge Haematology	TAL1	hemogenic endothelium	ChIP-seq
23064151	GSE40235	GSM989019_peaks.narrowPeak	University of Cambridge Haematology	TAL1	hemogenic endothelium	ChIP-seq
23064151	GSE40235	GSM989023_peaks.narrowPeak	University of Cambridge Haematology	FLI1	progenitors	ChIP-seq
23064151	GSE40235	GSM989024_peaks.narrowPeak	University of Cambridge Haematology	TAL1	progenitors	ChIP-seq
23064439	GSE40173	GSM987801_preproB.CTCF.peaks.mm9.bed	Salk Institute Integrative Genomics and Bioinformatics Core	CTCF	Tcf3(E2A) deficient pre-pro-B	ChIP-seq
23064439	GSE40173	GSM987802_preproB.Rad21.peaks.mm9.bed	Salk Institute Integrative Genomics and Bioinformatics Core	RAD21	Tcf3(E2A) deficient pre-pro-B	ChIP-seq
23064439	GSE40173	GSM987805_proB.CTCF.peaks.mm9.bed	Salk Institute Integrative Genomics and Bioinformatics Core	CTCF	Rag1 deficient pro-B	ChIP-seq
23064439	GSE40173	GSM987806_proB.Rad21.peaks.mm9.bed	Salk Institute Integrative Genomics and Bioinformatics Core	RAD21	Rag1 deficient pro-B	ChIP-seq
23064439	GSE40173	GSM987808_proB.p300.peaks.mm9.bed	Salk Institute Integrative Genomics and Bioinformatics Core	EP300	Rag1 deficient pro-B	ChIP-seq
23064439	GSE40173	GSM987810_proB.Myc.peaks.mm9.bed	Salk Institute Integrative Genomics and Bioinformatics Core	MYC	Rag1 deficient pro-B	ChIP-seq
23085713	GSE41371	GSM1015792_peaks.narrowPeak	SCELSE-NUS	CTCF	G1 trophoblast stem (TS) cells	ChIP-seq
23085713	GSE41371	GSM1015793_peaks.narrowPeak	SCELSE-NUS	CTCF	S trophoblast stem (TS) cells	ChIP-seq
23085713	GSE41371	GSM1015794_peaks.narrowPeak	SCELSE-NUS	CTCF	M trophoblast stem (TS) cells	ChIP-seq
23093672	GSE28343	GSE28343_JARID1A_mmuES_peaks.bed	University of Illinois at Chicago Biochemistry and Molecular Genetics	KDM5A	embryonic stem cells	ChIP-seq
23101626	GSE39513	GSM970524_peaks.narrowPeak	Carnegie Institution for Science Yixian Zheng	UTF1	BirA-expressing ES cells	ChIP-seq
23101626	GSE39513	GSM970527_peaks.narrowPeak	Carnegie Institution for Science Yixian Zheng	SUZ12	BirA-expressing ES cells	ChIP-seq
23101626	GSE39513	GSM970528_peaks.narrowPeak	Carnegie Institution for Science Yixian Zheng	SUZ12	BirA-expressing ES cells	ChIP-seq
23101626	GSE39513	GSM970529_peaks.narrowPeak	Carnegie Institution for Science Yixian Zheng	SUZ12	Utf1KO BirA-expressing ES cells	ChIP-seq
23101626	GSE39513	GSM970530_peaks.narrowPeak	Carnegie Institution for Science Yixian Zheng	SUZ12	Utf1KO BirA-expressing ES cells	ChIP-seq
23104054	GSE41589	GSM1019771_peaks.narrowPeak	Centre for Genomic Regulation	SUZ12	E14Tg2A embryonic stem cells	ChIP-seq
23104054	GSE41589	GSM1019775_peaks.narrowPeak	Centre for Genomic Regulation	PHF19	E14Tg2A embryonic stem cells	ChIP-seq
23104054	GSE41589	GSM1019776_peaks.narrowPeak	Centre for Genomic Regulation	PHF19	E14Tg2A embryonic stem cells	ChIP-seq
23129810	GSE34566	GSM851117.bed	Verzi	CDX2	villus cell	ChIP-seq
23129810	GSE34566	GSM851118.bed	Verzi	CDX2	villus cell	ChIP-seq
23129810	GSE34566	GSM851119.bed	Verzi	CDX2	Hnf4a-KO villus cell	ChIP-seq
23129810	GSE34566	GSM851120.bed	Verzi	HNF4A	villus cell	ChIP-seq
23129810	GSE34566	GSM851121.bed	Verzi	HNF4A	Cdx2-KO villus cell	ChIP-seq
23135404	GSE40656	GSM998924_nTreg_Ab_fdr0.01_peaks.bed	New York Genome Center Bioinformatics	FOXO1	nTreg cells	ChIP-seq
23135404	GSE40656	GSM998925_nTreg_Biotin_fdr0.01_peaks.bed	New York Genome Center Bioinformatics	FOXO1	nTreg cells Foxo1tagBirA	ChIP-seq
23150795	GSE36874	GSM904671_peaks.narrowPeak	Texas A&M University Dept of Biology	CLOCK	Liver	ChIP-seq
23150795	GSE36874	GSM904672_peaks.narrowPeak	Texas A&M University Dept of Biology	BMAL1	Liver	ChIP-seq
23159735	GSE31796	GSM788650_GR_Dex_peaks.bed	Salk Institute Gene Expression Lab Ronald Evans	GCR	primary bone marrow-derived macrophages	ChIP-seq
23159735	GSE31796	GSM788651_GR_Dex_LPS_peaks.bed	Salk Institute Gene Expression Lab Ronald Evans	GCR	primary bone marrow-derived macrophages	ChIP-seq
23159735	GSE31796	GSM788652_p65_Dex_LPS_peaks.bed	Salk Institute Gene Expression Lab Ronald Evans	TF65	primary bone marrow-derived macrophages	ChIP-seq
23159735	GSE31796	GSM788653_cJun_LPS_peaks.bed	Salk Institute Gene Expression Lab Ronald Evans	JUN	primary bone marrow-derived macrophages	ChIP-seq
23159735	GSE31796	GSM788654_cJun_Dex_LPS_peaks.bed	Salk Institute Gene Expression Lab Ronald Evans	JUN	primary bone marrow-derived macrophages	ChIP-seq
23159735	GSE31796	GSM851495_GRIP1_LPS_peaks.bed	Salk Institute Gene Expression Lab Ronald Evans	GRIP1	primary bone marrow-derived macrophages	ChIP-seq
23159735	GSE31796	GSM851496_GRIP1_Dex_LPS_peaks.bed	Salk Institute Gene Expression Lab Ronald Evans	GRIP1	primary bone marrow-derived macrophages	ChIP-seq
23159735	GSE31796	GSM925279_IRF3_lps_peaks.bed	Salk Institute Gene Expression Lab Ronald Evans	IRF3	primary bone marrow-derived macrophages	ChIP-seq
23159735	GSE31796	GSM925280_IRF3_dex_lps_peaks.bed	Salk Institute Gene Expression Lab Ronald Evans	IRF3	primary bone marrow-derived macrophages	ChIP-seq
23160351	GSE41609	mm9_GSM1020086_Phf19_peaks.bed	Trinity College, Dublin Genetics Bracken Lab	PHF19	ES cell line E14	ChIP-seq
23169622	GSE41743	GSM1023416_peaks.narrowPeak	TSRI	CTCF	CD4-CD8- (DN) thymocytes	ChIP-seq
23169622	GSE41743	GSM1023418_peaks.narrowPeak	TSRI	CTCF	CD4+CD8+ (DP) thymocytes	ChIP-seq
23169622	GSE41743	GSM1023420_peaks.narrowPeak	TSRI	CTCF	pro-B cells	ChIP-seq
23178119	GSE40463	GSM994508_peaks.narrowPeak	NIH Lymphocyte Cell Biology Section	EP300	WT in vitro polarized T helper1 cell	ChIP-seq
23178119	GSE40463	GSM994509_peaks.narrowPeak	NIH Lymphocyte Cell Biology Section	EP300	Stat4KO in vitro polarized T helper1 cell	ChIP-seq
23178119	GSE40463	GSM994510_peaks.narrowPeak	NIH Lymphocyte Cell Biology Section	EP300	TbetKO in vitro polarized T helper1 cell	ChIP-seq
23178119	GSE40463	GSM994511_peaks.narrowPeak	NIH Lymphocyte Cell Biology Section	EP300	Stat1KO in vitro polarized T helper1 cell	ChIP-seq
23178119	GSE40463	GSM994516_peaks.narrowPeak	NIH Lymphocyte Cell Biology Section	EP300	WT in vitro polarized T helper2 cell	ChIP-seq
23178119	GSE40463	GSM994517_peaks.narrowPeak	NIH Lymphocyte Cell Biology Section	EP300	Stat6KO in vitro polarized T helper2 cell	ChIP-seq
23178119	GSE40463	GSM994520_peaks.narrowPeak	NIH Lymphocyte Cell Biology Section	EP300	WT in vitro polarized T helper1 cell	ChIP-seq
23178119	GSE40463	GSM994521_peaks.narrowPeak	NIH Lymphocyte Cell Biology Section	EP300	Stat4KO in vitro polarized T helper1 cell	ChIP-seq
23178119	GSE40463	GSM994522_peaks.narrowPeak	NIH Lymphocyte Cell Biology Section	EP300	T-betOE in vitro polarized T helper1 cell	ChIP-seq
23178119	GSE40463	GSM994523_peaks.narrowPeak	NIH Lymphocyte Cell Biology Section	EP300	Stat4KO T-betOE in vitro polarized T helper1 cell	ChIP-seq
23178119	GSE40463	GSM994524_peaks.narrowPeak	NIH Lymphocyte Cell Biology Section	EP300	WT in vitro polarized T helper2 cell	ChIP-seq
23178119	GSE40463	GSM994525_peaks.narrowPeak	NIH Lymphocyte Cell Biology Section	EP300	Stat6KO in vitro polarized T helper2 cell	ChIP-seq
23178119	GSE40463	GSM994526_peaks.narrowPeak	NIH Lymphocyte Cell Biology Section	EP300	Gata3OE in vitro polarized T helper2 cell	ChIP-seq
23178119	GSE40463	GSM994527_peaks.narrowPeak	NIH Lymphocyte Cell Biology Section	EP300	Stat6KO Gata3OE in vitro polarized T helper2 cell	ChIP-seq
23178119	GSE40463	GSM994528_peaks.narrowPeak	NIH Lymphocyte Cell Biology Section	STAT1	WT in vitro polarized T helper1 cell	ChIP-seq
23178119	GSE40463	GSM994529_peaks.narrowPeak	NIH Lymphocyte Cell Biology Section	EP300	WT in vitro polarized T helper1 cell	ChIP-seq
23178119	GSE40463	GSM994530_peaks.narrowPeak	NIH Lymphocyte Cell Biology Section	EP300	Stat4KO in vitro polarized T helper1 cell	ChIP-seq
23178119	GSE40463	GSM994531_peaks.narrowPeak	NIH Lymphocyte Cell Biology Section	EP300	WT in vitro polarized T helper1 cell	ChIP-seq
23178119	GSE40463	GSM994532_peaks.narrowPeak	NIH Lymphocyte Cell Biology Section	EP300	Stat1KO in vitro polarized T helper1 cell	ChIP-seq
23178119	GSE40463	GSM994533_peaks.narrowPeak	NIH Lymphocyte Cell Biology Section	EP300	WT in vitro polarized T helper2 cell	ChIP-seq
23178119	GSE40463	GSM994534_peaks.narrowPeak	NIH Lymphocyte Cell Biology Section	EP300	Stat6KO in vitro polarized T helper2 cell	ChIP-seq
23178126	GSE36385	GSM892256_peaks.narrowPeak	Children's Hospital Boston Genetics	ZN335	E14.5 lateral telencephalon	ChIP-seq
23178126	GSE36385	GSM892257_peaks.narrowPeak	Children's Hospital Boston Genetics	ZN335	E14.5 lateral telencephalon	ChIP-seq
23201014	GSE41591	GSM1019784_hl1_pitx1_peaks.bed	University of Georgia Genetics Menke	PITX1	E11.5 embryonic hindlimb bud	ChIP-seq
23201014	GSE41591	GSM1019786_hl2_pitx1_peaks.bed	University of Georgia Genetics Menke	PITX1	E11.5 embryonic hindlimb bud	ChIP-seq
23233547	GSE41903	GSM1032198_rbcc_wt_vs_ti_peaks.bed	EPFL Sciences de la Vie Trono	TIF1B	Embryonic stem cells (ES3)	ChIP-seq
23243002	GSE38269	GSM937827_peaks.narrowPeak	IBMB	KDM6B	e12.5 cerebral cortex	ChIP-seq
23249738	GSE37525	GSE37525_MB_c-Jun_peaks.bed	NYU Langone Medical Center	JUN	C1C12 myoblast	ChIP-seq
23249738	GSE37525	GSE37525_MB_p300_peaks.bed	NYU Langone Medical Center	EP300	C1C12 myoblast	ChIP-seq
23249738	GSE37525	GSE37525_MT_p300_peaks.bed	NYU Langone Medical Center	EP300	C1C12 myotubes differentiated for 96h	ChIP-seq
23249739	GSE42594	GSM1033095_Gli1_3n5_Final_841.bed	Eli and Edythe Broad-CIRM Center for Regenerative Medicine, University of Southern California Keck School of Medicine	GLI1	Neuralized embryoid bodies	ChIP-seq
23249739	GSE42594	GSM1033096_Sox2_72h_SAG.YFP1n2.peaks.2s.FDR1.peaks.bed	Eli and Edythe Broad-CIRM Center for Regenerative Medicine, University of Southern California Keck School of Medicine	SOX2	Neuralized embryoid bodies	ChIP-seq
23249739	GSE42594	GSM1033104_Foxa2_pooled2X.YFP1n2.peaks.peaks.2s.FDR1.peaks.bed	Eli and Edythe Broad-CIRM Center for Regenerative Medicine, University of Southern California Keck School of Medicine	FOXA2	Neuralized embryoid bodies	ChIP-seq
23256043	GSE40860	GSM1003593_peaks.narrowPeak	MRC-FGU Department of Physiology Anatomy & Genetics CGAT	KDM2A	V6.5 embryonic stem cells (ESCs)	ChIP-seq
23256043	GSE40860	GSM1003594_peaks.narrowPeak	MRC-FGU Department of Physiology Anatomy & Genetics CGAT	KDM2B	V6.5 embryonic stem cells (ESCs)	ChIP-seq
23256043	GSE40860	GSM1003596_peaks.narrowPeak	MRC-FGU Department of Physiology Anatomy & Genetics CGAT	RING2	E14 embryonic stem cells (ESCs)	ChIP-seq
23256043	GSE40860	GSM1003597_peaks.narrowPeak	MRC-FGU Department of Physiology Anatomy & Genetics CGAT	KDM2B	E14 embryonic stem cells (ESCs)	ChIP-seq
23256043	GSE40860	GSM1003599_peaks.narrowPeak	MRC-FGU Department of Physiology Anatomy & Genetics CGAT	RING2	E14 embryonic stem cells (ESCs)	ChIP-seq
23256043	GSE40860	GSM1003600_peaks.narrowPeak	MRC-FGU Department of Physiology Anatomy & Genetics CGAT	KDM2B	E14 embryonic stem cells (ESCs)	ChIP-seq
23260488	GSE34483	GSM849935_peaks.narrowPeak	NIH LMI	RBBP5	ESC shluc	ChIP-seq
23260488	GSE34483	GSM849936_peaks.narrowPeak	NIH LMI	SUZ12	ESC shluc	ChIP-seq
23260488	GSE34483	GSM849944_peaks.narrowPeak	NIH LMI	RBBP5	ESC shH2AZ	ChIP-seq
23260488	GSE34483	GSM849945_peaks.narrowPeak	NIH LMI	SUZ12	ESC shH2AZ	ChIP-seq
23260488	GSE34483	GSM1047933_peaks.narrowPeak	NIH LMI	PO5F1	ESC shluc	ChIP-seq
23260488	GSE34483	GSM1047936_peaks.narrowPeak	NIH LMI	RBBP5	ESC shluc	ChIP-seq
23260488	GSE34483	GSM1047937_peaks.narrowPeak	NIH LMI	SUZ12	ESC shluc	ChIP-seq
23260488	GSE34483	GSM1047938_peaks.narrowPeak	NIH LMI	PO5F1	ESC shluc	ChIP-seq
23260488	GSE34483	GSM1047939_peaks.narrowPeak	NIH LMI	RARA	ESC shluc	ChIP-seq
23260488	GSE34483	GSM1047940_peaks.narrowPeak	NIH LMI	PO5F1	ESC shH2AZ	ChIP-seq
23260488	GSE34483	GSM1047944_peaks.narrowPeak	NIH LMI	RBBP5	ESC shH2AZ	ChIP-seq
23260488	GSE34483	GSM1047947_peaks.narrowPeak	NIH LMI	SUZ12	ESC shH2AZ	ChIP-seq
23260488	GSE34483	GSM1047950_peaks.narrowPeak	NIH LMI	PO5F1	ESC shH2AZ	ChIP-seq
23260488	GSE34483	GSM1047953_peaks.narrowPeak	NIH LMI	RARA	ESC shH2AZ	ChIP-seq
23273917	GSE42466	GSE42466_Cbx7_peaks_10.bed	Centre for Genomic Regulation	CBX7	ESC	ChIP-seq
23273917	GSE42466	GSE42466_Ring1b_peaks_10.bed	Centre for Genomic Regulation	RING2	ESC	ChIP-seq
23273917	GSE42466	GSE42466_RYBP_peaks_5.bed	Centre for Genomic Regulation	RYBP	ESC	ChIP-seq
23273917	GSE42466	GSE42466_Suz12_peaks_10.bed	Centre for Genomic Regulation	SUZ12	ESC	ChIP-seq
23273992	GSE38148	GSM935891_peaks.narrowPeak	Stowers Institute for Medical Research Shilatifard	ELL3	ESC	ChIP-seq
23292142	GSE42540	mm9_GSM1044695_Liver_HDAC3_NSDADm.1rpm.bed	University of Pennsylvania Institute for Diabetes, Obesity and Metabolism	HDAC3	Liver	ChIP-seq
23292142	GSE42540	mm9_GSM1044697_Liver_HDAC3_WT.1rpm.bed	University of Pennsylvania Institute for Diabetes, Obesity and Metabolism	HDAC3	Liver	ChIP-seq
23297224	GSE37393	GSM917517_peaks.narrowPeak	Institute of Metabolic Science University of Cambridge Metabolic Research Laboratories Level 4, Institute of Metabolic Science	KMT2C	Liver	ChIP-seq
23297224	GSE37393	GSM917518_peaks.narrowPeak	Institute of Metabolic Science University of Cambridge Metabolic Research Laboratories Level 4, Institute of Metabolic Science	KMT2C	Liver	ChIP-seq
23297224	GSE37393	GSM917519_peaks.narrowPeak	Institute of Metabolic Science University of Cambridge Metabolic Research Laboratories Level 4, Institute of Metabolic Science	KMT2C	Liver	ChIP-seq
23297224	GSE37393	GSM917520_peaks.narrowPeak	Institute of Metabolic Science University of Cambridge Metabolic Research Laboratories Level 4, Institute of Metabolic Science	KMT2C	Liver	ChIP-seq
23297224	GSE37393	GSM917523_peaks.narrowPeak	Institute of Metabolic Science University of Cambridge Metabolic Research Laboratories Level 4, Institute of Metabolic Science	KMT2C	Wild Type MEF	ChIP-seq
23297224	GSE37393	GSM917524_peaks.narrowPeak	Institute of Metabolic Science University of Cambridge Metabolic Research Laboratories Level 4, Institute of Metabolic Science	KMT2C	Wild Type MEF	ChIP-seq
23297224	GSE37393	GSM917529_peaks.narrowPeak	Institute of Metabolic Science University of Cambridge Metabolic Research Laboratories Level 4, Institute of Metabolic Science	KMT2C	Mll3 delta/delta MEF	ChIP-seq
23297224	GSE37393	GSM917530_peaks.narrowPeak	Institute of Metabolic Science University of Cambridge Metabolic Research Laboratories Level 4, Institute of Metabolic Science	KMT2C	Mll3 delta/delta MEF	ChIP-seq
23303821	GSE38169	GSM936199_peaks.narrowPeak	MRC Clinical Sciences Centre Epigenetics section	IKZF1	pre-B cell line B3 Brown et al. 1997	ChIP-seq
23303821	GSE38169	GSM936200_peaks.narrowPeak	MRC Clinical Sciences Centre Epigenetics section	IKZF1	pre-B cell line B3 Brown et al. 1997	ChIP-seq
23303821	GSE38169	GSM936201_peaks.narrowPeak	MRC Clinical Sciences Centre Epigenetics section	IKZF1	pre-B cell line B3 Brown et al. 1997	ChIP-seq
23303821	GSE38169	GSM936202_peaks.narrowPeak	MRC Clinical Sciences Centre Epigenetics section	IKZF1	pre-B cell line B3 Brown et al. 1997	ChIP-seq
23303821	GSE42462	GSM1040573_peaks.narrowPeak	MRC Clinical Sciences Centre Epigenetics section	IKZF1	Fetal liver primary pre-B cell	ChIP-seq
23303821	GSE42462	GSM1040574_peaks.narrowPeak	MRC Clinical Sciences Centre Epigenetics section	IKZF1	Fetal liver primary pre-B cell	ChIP-seq
23319570	GSE38825	GSM950325_peaks.narrowPeak	Yokohama City University	IRF8	Myeloid progenitor cell line Tot2	ChIP-seq
23319570	GSE38825	GSM1031977_peaks.narrowPeak	Yokohama City University	SPI1	Myeloid progenitor cell line Tot2	ChIP-seq
23332752	GSE38377	GSM940924_PU.1_UT_vs_input_bw100_peaks.bed	European Institute of Oncology Campus IFOM-IEO	SPI1	C57BL/6 BMDM cells	ChIP-seq
23332752	GSE38377	GSM940925_MFNT_4h_input_PU1_peaks.bed	European Institute of Oncology Campus IFOM-IEO	SPI1	C57BL/6 BMDM cells	ChIP-seq
23332752	GSE38377	GSM940926_PU.1_LPS_4h_vs_input_bw100_peaks.bed	European Institute of Oncology Campus IFOM-IEO	SPI1	C57BL/6 BMDM cells+LPS 4h	ChIP-seq
23332752	GSE38377	GSM940927_PU.1_LPS_24h_vs_input_bw100_peaks.bed	European Institute of Oncology Campus IFOM-IEO	SPI1	C57BL/6 BMDM cells+LPS 24h	ChIP-seq
23332752	GSE38377	GSM940928_MF_INFg_4h_input_PU1_peaks.bed	European Institute of Oncology Campus IFOM-IEO	SPI1	C57BL/6 BMDM cells+INFG 4h	ChIP-seq
23332752	GSE38377	GSM940929_MF_IL4_4h_input_PU1_peaks.bed	European Institute of Oncology Campus IFOM-IEO	SPI1	C57BL/6 BMDM cells+IL4 4h	ChIP-seq
23332752	GSE38377	GSM940930_MF_TNFa_4h_input_PU1_peaks.bed	European Institute of Oncology Campus IFOM-IEO	SPI1	C57BL/6 BMDM cells+TNF 4h	ChIP-seq
23332752	GSE38377	GSM940931_MF_TGFb1_4h_input_PU1_peaks.bed	European Institute of Oncology Campus IFOM-IEO	SPI1	C57BL/6 BMDM cells+TGFB1 4h	ChIP-seq
23332752	GSE38377	GSM940932_MF_IL1b_4h_input_PU1_peaks.bed	European Institute of Oncology Campus IFOM-IEO	SPI1	C57BL/6 BMDM cells+IL1B 4h	ChIP-seq
23332752	GSE38377	GSM940933_MF_MALP2_4h_input_PU1_peaks.bed	European Institute of Oncology Campus IFOM-IEO	SPI1	C57BL/6 BMDM cells+MALP2 4h	ChIP-seq
23332752	GSE38377	GSM940934_MF_CPG_4h_input_PU1_peaks.bed	European Institute of Oncology Campus IFOM-IEO	SPI1	C57BL/6 BMDM cells+CpG 4h	ChIP-seq
23332752	GSE38377	GSM940935_polII_ctrl_input_peaks.bed	European Institute of Oncology Campus IFOM-IEO	RPB1	C57BL/6 BMDM cells	ChIP-seq
23332752	GSE38377	GSM940936_polII_4h_input_peaks.bed	European Institute of Oncology Campus IFOM-IEO	RPB1	C57BL/6 BMDM cells+LPS 4h	ChIP-seq
23332752	GSE38377	GSM940937_polII_24h_input_peaks.bed	European Institute of Oncology Campus IFOM-IEO	RPB1	C57BL/6 BMDM cells+LPS 24h	ChIP-seq
23332752	GSE38377	GSM1022260_CTRL_MF_PU1_NT_input_peaks.bed	European Institute of Oncology Campus IFOM-IEO	SPI1	Balb/c BMDM cells	ChIP-seq
23332752	GSE38377	GSM1022261_CTRL_MF_PU1_IL4_4h_input_peaks.bed	European Institute of Oncology Campus IFOM-IEO	SPI1	Balb/c BMDM cells+IL4 4h	ChIP-seq
23332752	GSE38377	GSM1022262_STAT6ko_MF_PU1_NT_input_peaks.bed	European Institute of Oncology Campus IFOM-IEO	SPI1	Balb/c STAT6KO BMDM cells	ChIP-seq
23332752	GSE38377	GSM1022263_STAT6ko_MF_PU1_IL4_4h_input_peaks.bed	European Institute of Oncology Campus IFOM-IEO	SPI1	Balb/c STAT6KO BMDM cells+IL4 4h	ChIP-seq
23332752	GSE38377	GSM1022280_STAT1ko_CTRL_MF_PU1_NT_input_peaks.bed	European Institute of Oncology Campus IFOM-IEO	SPI1	129S6/SvEv BMDM cells	ChIP-seq
23332752	GSE38377	GSM1022281_STAT1ko_CTRL_MF_PU1_IFNg_4h_input_peaks.bed	European Institute of Oncology Campus IFOM-IEO	SPI1	129S6/SvEv BMDM cells+IFNG 4h	ChIP-seq
23332752	GSE38377	GSM1022282_STAT1ko_MF_PU1_NT_input_peaks.bed	European Institute of Oncology Campus IFOM-IEO	SPI1	129S6/SvEv STAT1KO BMDM cells	ChIP-seq
23332752	GSE38377	GSM1022283_STAT1ko_MF_PU1_IFNg_4h_input_peaks.bed	European Institute of Oncology Campus IFOM-IEO	SPI1	129S6/SvEv STAT1KO BMDM cells+IFNG 4h	ChIP-seq
23332752	GSE38377	GSM1022300_IL4_K_STAT6_NT_input_peaks.bed	European Institute of Oncology Campus IFOM-IEO	STAT6	C57BL/6 BMDM cells	ChIP-seq
23332752	GSE38377	GSM1022301_IL4_K_STAT6_IL4_15min_input_peaks.bed	European Institute of Oncology Campus IFOM-IEO	STAT6	C57BL/6 BMDM cells+IL4 15min	ChIP-seq
23332752	GSE38377	GSM1022302_IL4_K_STAT6_IL4_30min_input_peaks.bed	European Institute of Oncology Campus IFOM-IEO	STAT6	C57BL/6 BMDM cells+IL4 30min	ChIP-seq
23332752	GSE38377	GSM1022303_IL4_K_STAT6_IL4_1h_input_peaks.bed	European Institute of Oncology Campus IFOM-IEO	STAT6	C57BL/6 BMDM cells+IL4 1h	ChIP-seq
23332752	GSE38377	GSM1022304_IL4_K_STAT6_IL4_2h_input_peaks.bed	European Institute of Oncology Campus IFOM-IEO	STAT6	C57BL/6 BMDM cells+IL4 2h	ChIP-seq
23332752	GSE38377	GSM1022305_IL4_K_STAT6_IL4_4h_input_peaks.bed	European Institute of Oncology Campus IFOM-IEO	STAT6	C57BL/6 BMDM cells+IL4 4h	ChIP-seq
23332752	GSE38377	GSM1022310_IFNg_K_PU1_NT_input_peaks.bed	European Institute of Oncology Campus IFOM-IEO	SPI1	C57BL/6 BMDM cells	ChIP-seq
23332752	GSE38377	GSM1022311_IFNg_K_PU1_IFNg_30min_input_peaks.bed	European Institute of Oncology Campus IFOM-IEO	SPI1	C57BL/6 BMDM cells+IFNG 30min	ChIP-seq
23332752	GSE38377	GSM1022312_IFNg_K_PU1_IFNg_1h_input_peaks.bed	European Institute of Oncology Campus IFOM-IEO	SPI1	C57BL/6 BMDM cells+IFNG 1h	ChIP-seq
23332752	GSE38377	GSM1022313_IFNg_K_PU1_IFNg_2h_input_peaks.bed	European Institute of Oncology Campus IFOM-IEO	SPI1	C57BL/6 BMDM cells+IFNG 2h	ChIP-seq
23332752	GSE38377	GSM1022314_IFNg_K_STAT1_NT_input_peaks.bed	European Institute of Oncology Campus IFOM-IEO	STAT1	C57BL/6 BMDM cells	ChIP-seq
23332752	GSE38377	GSM1022315_IFNg_K_STAT1_IFNg_30min_input_peaks.bed	European Institute of Oncology Campus IFOM-IEO	STAT1	C57BL/6 BMDM cells+IFNG 30min	ChIP-seq
23332752	GSE38377	GSM1022316_IFNg_K_STAT1_IFNg_1h_input_peaks.bed	European Institute of Oncology Campus IFOM-IEO	STAT1	C57BL/6 BMDM cells+IFNG 1h	ChIP-seq
23332752	GSE38377	GSM1022317_IFNg_K_STAT1_IFNg_2h_input_peaks.bed	European Institute of Oncology Campus IFOM-IEO	STAT1	C57BL/6 BMDM cells+IFNG 2h	ChIP-seq
23332752	GSE38377	GSM1022318_MF_JunB_NT_input_peaks.bed	European Institute of Oncology Campus IFOM-IEO	JUNB	C57BL/6 BMDM cells	ChIP-seq
23332752	GSE38377	GSM1022319_MF_JunB_LPS_4h_input_peaks.bed	European Institute of Oncology Campus IFOM-IEO	JUNB	C57BL/6 BMDM cells+LPS 4h	ChIP-seq
23332752	GSE38377	GSM1022320_MF_Stat1_NT_input_peaks.bed	European Institute of Oncology Campus IFOM-IEO	STAT1	C57BL/6 BMDM cells	ChIP-seq
23332752	GSE38377	GSM1022321_MF_Stat1_IFNg_4h_input_peaks.bed	European Institute of Oncology Campus IFOM-IEO	STAT1	C57BL/6 BMDM cells+IFNG 4h	ChIP-seq
23341638	GSE43429	GSE43429_ChIP_STHdhQ7_SOX2_GPS_significant.narrowPeak	MIT	SOX2	STHdhQ7 and STHdhQ111 cell line	ChIP-seq
23341638	GSE43429	GSE43429_ChIP_STHdhQ7_STHdhQ111_FRA2_GPS_significant.narrowPeak	MIT	FOSL2	STHdhQ7 and STHdhQ111 cell line	ChIP-seq
23341638	GSE43429	GSE43429_ChIP_STHdhQ7_STHdhQ111_JUND_GPS_significant.narrowPeak	MIT	JUND	STHdhQ7 and STHdhQ111 cell line	ChIP-seq
23352430	GSE43504	GSM1064499_HU_WT_RPA_rep1.island.bed	National Institutes of Health National Cancer Institutes Laboratory of Genome Integrity	RFA2	In vitro activated B Cells	ChIP-seq
23352430	GSE43504	GSM1064500_HU_WT_RPA_rep2.island.bed	National Institutes of Health National Cancer Institutes Laboratory of Genome Integrity	RFA2	In vitro activated B Cells	ChIP-seq
23352430	GSE43504	GSM1064501_HU_WT_Brca1_rep1.island.bed	National Institutes of Health National Cancer Institutes Laboratory of Genome Integrity	BRCA1	In vitro activated B Cells	ChIP-seq
23352430	GSE43504	GSM1064502_HU_WT_Brca1_rep2.island.bed	National Institutes of Health National Cancer Institutes Laboratory of Genome Integrity	BRCA1	In vitro activated B Cells	ChIP-seq
23352430	GSE43504	GSM1064503_HU_WT_Smc5_rep1.island.bed	National Institutes of Health National Cancer Institutes Laboratory of Genome Integrity	SMC5	In vitro activated B Cells	ChIP-seq
23352430	GSE43504	GSM1064504_HU_WT_Smc5_rep2.island.bed	National Institutes of Health National Cancer Institutes Laboratory of Genome Integrity	SMC5	In vitro activated B Cells	ChIP-seq
23352430	GSE43504	GSM1064505_NT_WT_RPA.island.bed	National Institutes of Health National Cancer Institutes Laboratory of Genome Integrity	RFA2	In vitro activated B Cells	ChIP-seq
23352430	GSE43504	GSM1064506_NT_WT_Brca1.island.bed	National Institutes of Health National Cancer Institutes Laboratory of Genome Integrity	BRCA1	In vitro activated B Cells	ChIP-seq
23352430	GSE43504	GSM1064507_NT_WT_Smc5.island.bed	National Institutes of Health National Cancer Institutes Laboratory of Genome Integrity	SMC5	In vitro activated B Cells	ChIP-seq
23352430	GSE43504	GSM1064508_NT_53BP1pp_RPA.island.bed	National Institutes of Health National Cancer Institutes Laboratory of Genome Integrity	RFA2	In vitro activated B Cells 72hr	ChIP-seq
23352430	GSE43504	GSM1064509_NT_53BP1mm_RPA.island.bed	National Institutes of Health National Cancer Institutes Laboratory of Genome Integrity	RFA2	In vitro activated B Cells 72hr	ChIP-seq
23352430	GSE43504	GSM1064510_NT_53BP1pp_Brca1.island.bed	National Institutes of Health National Cancer Institutes Laboratory of Genome Integrity	BRCA1	In vitro activated B Cells 72hr	ChIP-seq
23352430	GSE43504	GSM1064511_NT_53BP1mm_Brca1.island.bed	National Institutes of Health National Cancer Institutes Laboratory of Genome Integrity	BRCA1	In vitro activated B Cells 72hr	ChIP-seq
23352430	GSE43504	GSM1064512_NT_53BP1pp_Smc5.island.bed	National Institutes of Health National Cancer Institutes Laboratory of Genome Integrity	SMC5	In vitro activated B Cells 72hr	ChIP-seq
23352430	GSE43504	GSM1064513_NT_53BP1mm_Smc5.island.bed	National Institutes of Health National Cancer Institutes Laboratory of Genome Integrity	SMC5	In vitro activated B Cells 72hr	ChIP-seq
23352454	GSE39154	GSM957084_peaks.narrowPeak	IFOM-IEO	OGT1	E14 ES cells	ChIP-seq
23382204	GSE38347	GSM940399_ChAPSeq_TRa_Peak.bed	University Hospital of Rennes Inserm U917 MICa	THA	C17.2 neural progenitor cells stably expressing tagged thyroid hormone receptor alpha	ChIP-seq
23382204	GSE38347	GSM940400_ChAPSeq_TRb_Peak.bed	University Hospital of Rennes Inserm U917 MICa	THB	C17.2 neural progenitor cells stably expressing tagged thyroid hormone receptor beta	ChIP-seq
23382204	GSE38347	GSM940401_ChIPSeq_RXR_Peak.bed	University Hospital of Rennes Inserm U917 MICa	RXRA	C17.2 neural progenitor cells stably expressing tagged thyroid hormone receptor alpha	ChIP-seq
23389444	GSE42900	GSM1053068_peaks.narrowPeak	Rockefeller University Elaine Fuchs	NFIB	Mouse back skin Hair follicle stem cells (HfSCs)	ChIP-seq
23389444	GSE42900	GSM1053070_peaks.narrowPeak	Rockefeller University Elaine Fuchs	NFIB	Mouse back skin Hair follicle stem cells (HfSCs)	ChIP-seq
23390196	GSE43041	GSM1055553_peaks.narrowPeak	The Weatherall Institute of Molecular Medicine MRC Molecular Haematology Unit	LDB1	Flk1+ BL-CFCs isolated from day 4 embryoid bodies	ChIP-seq
23395003	GSE37930	GSM930141_peaks.narrowPeak	Biotech Research and Innovation Centre	KDM2B	embryonic stem cells	ChIP-seq
23395003	GSE37930	GSM930142_peaks.narrowPeak	Biotech Research and Innovation Centre	KDM2B	embryonic stem cells	ChIP-seq
23395003	GSE37930	GSM930143_peaks.narrowPeak	Biotech Research and Innovation Centre	RING2	embryonic stem cells	ChIP-seq
23395003	GSE37930	GSM930144_peaks.narrowPeak	Biotech Research and Innovation Centre	RING2	embryonic stem cells	ChIP-seq
23395003	GSE37930	GSM930148_peaks.narrowPeak	Biotech Research and Innovation Centre	RING2	embryonic stem cells	ChIP-seq
23395003	GSE37930	GSM930149_peaks.narrowPeak	Biotech Research and Innovation Centre	RING2	embryonic stem cells	ChIP-seq
23395003	GSE37930	GSM930150_peaks.narrowPeak	Biotech Research and Innovation Centre	RING2	embryonic stem cells	ChIP-seq
23395003	GSE37930	GSM930151_peaks.narrowPeak	Biotech Research and Innovation Centre	KDM2B	embryonic stem cells	ChIP-seq
23396136	GSE42207	GSM1035388_ts_eomes_peaks.bed	Julie Baker	EOMES	trophoblast stem cell	ChIP-seq
23396136	GSE42207	GSM1035390_ts_elf5_peaks.bed	Julie Baker	ELF5	trophoblast stem cell	ChIP-seq
23396136	GSE42207	GSM1035392_ts_cdx2_peaks.bed	Julie Baker	CDX2	trophoblast stem cell	ChIP-seq
23402308	GSE15844	GSM398010_peaks.narrowPeak	Institute of Biotechnology Laboratory of Molecular Biotechnology	NFIC	wild-type mouse embryonic fibroblasts (MEF)	ChIP-seq
23402308	GSE15844	GSM398011_peaks.narrowPeak	Institute of Biotechnology Laboratory of Molecular Biotechnology	NFIC	knock-out mouse embryonic fibroblasts (MEF)	ChIP-seq
23404106	GSE43415	GSM1062229_peaks.narrowPeak	NKI	ESR1	mammary gland	ChIP-seq
23452852	GSE43247	GSE43247_phf20_peaks.narrowPeak	Methodist Hospital Research Institute Genomic Medicine Genomic Medicine	PHF20	embryonic stem cells ES-derived neural progenitor cells	ChIP-seq
23452852	GSE43247	GSE43247_wdr5_peaks.narrowPeak	Methodist Hospital Research Institute Genomic Medicine Genomic Medicine	WDR5	embryonic stem cells ES-derived neural progenitor cells	ChIP-seq
23453633	GSE27161	GSM671415_peaks.narrowPeak	NIH LMI	STAT3	Dendritic Cell +IL21	ChIP-seq
23453633	GSE27161	GSM671416_peaks.narrowPeak	NIH LMI	STAT3	Dendritic Cell +IL21 +GMCSF	ChIP-seq
23453633	GSE27161	GSM671418_peaks.narrowPeak	NIH LMI	STA5B	Dendritic Cell +GMCSF	ChIP-seq
23453633	GSE27161	GSM671419_peaks.narrowPeak	NIH LMI	STA5B	Dendritic Cell +IL21 +GMCSF	ChIP-seq
23474895	GSE43275	GSM1059847_peaks.narrowPeak	Stem Cell and Brain Research Institute	PO5F1	Embryonic carcinoma cell line	ChIP-seq
23474895	GSE43275	GSM1059848_peaks.narrowPeak	Stem Cell and Brain Research Institute	PO5F1	Embryonic carcinoma cell line +Retinoic Acid	ChIP-seq
23474895	GSE43275	GSM1059849_peaks.narrowPeak	Stem Cell and Brain Research Institute	SOX17	Embryonic carcinoma cell line +Retinoic Acid	ChIP-seq
23474895	GSE43275	GSM1059850_peaks.narrowPeak	Stem Cell and Brain Research Institute	SOX2	ESC Sox2 OE	ChIP-seq
23474895	GSE43275	GSM1059851_peaks.narrowPeak	Stem Cell and Brain Research Institute	SOX2	ESC Sox2 OE	ChIP-seq
23474895	GSE43275	GSM1059852_peaks.narrowPeak	Stem Cell and Brain Research Institute	SOX2	ESC Sox2KE OE	ChIP-seq
23474895	GSE43275	GSM1059853_peaks.narrowPeak	Stem Cell and Brain Research Institute	SOX2	ESC Sox2KE OE	ChIP-seq
23474895	GSE43275	GSM1059854_peaks.narrowPeak	Stem Cell and Brain Research Institute	SOX17	ESC Sox17EK OE	ChIP-seq
23474895	GSE43275	GSM1059855_peaks.narrowPeak	Stem Cell and Brain Research Institute	SOX17	ESC Sox17EK OE	ChIP-seq
23474895	GSE43275	GSM1059856_peaks.narrowPeak	Stem Cell and Brain Research Institute	SOX17	ESC Sox17 OE	ChIP-seq
23474895	GSE43275	GSM1059857_peaks.narrowPeak	Stem Cell and Brain Research Institute	SOX17	ESC Sox17 OE	ChIP-seq
23474895	GSE43275	GSM1059858_peaks.narrowPeak	Stem Cell and Brain Research Institute	PO5F1	ESC Sox2 OE	ChIP-seq
23474895	GSE43275	GSM1059859_peaks.narrowPeak	Stem Cell and Brain Research Institute	PO5F1	ESC Sox2 OE	ChIP-seq
23474895	GSE43275	GSM1059860_peaks.narrowPeak	Stem Cell and Brain Research Institute	PO5F1	ESC Sox2KE OE	ChIP-seq
23474895	GSE43275	GSM1059861_peaks.narrowPeak	Stem Cell and Brain Research Institute	PO5F1	ESC Sox2KE OE	ChIP-seq
23474895	GSE43275	GSM1059862_peaks.narrowPeak	Stem Cell and Brain Research Institute	PO5F1	ESC Sox17EK OE	ChIP-seq
23474895	GSE43275	GSM1059863_peaks.narrowPeak	Stem Cell and Brain Research Institute	PO5F1	ESC Sox17EK OE	ChIP-seq
23474895	GSE43275	GSM1059864_peaks.narrowPeak	Stem Cell and Brain Research Institute	PO5F1	ESC Sox17 OE	ChIP-seq
23493425	GSE44061	GSE44061_Chipseq_KAP1_BMsortedTer119CD71_no_repeats_peaks.bed	EPFL Sciences de la Vie Trono	TIF1B	CD71+Ter119+ cells (facs sorted)	ChIP-seq
23499423	GSE43763	GSM1070476_BAT_Specific.peak.bed	University of Pennsylvania Institute for Diabetes, Obesity and Metabolism	PPARG	Brown Adipose Tissue	ChIP-seq
23499423	GSE43763	GSM1070477_eWAT_Specific.peak.bed	University of Pennsylvania Institute for Diabetes, Obesity and Metabolism	PPARG	Epididymal White Adipose Tissue	ChIP-seq
23502314	GSE41314	GSM1014542_peaks.narrowPeak	HHMI/Boston Children's Hospital/Harvard Medical School	EZH2	ESC E14	ChIP-seq
23502314	GSE41314	GSM1014543_peaks.narrowPeak	HHMI/Boston Children's Hospital/Harvard Medical School	EZH2	ESC E14 Kdm2b knockdown	ChIP-seq
23502314	GSE41314	GSM1014546_peaks.narrowPeak	HHMI/Boston Children's Hospital/Harvard Medical School	KDM2B	ESC E14	ChIP-seq
23502314	GSE41314	GSM1014547_peaks.narrowPeak	HHMI/Boston Children's Hospital/Harvard Medical School	KDM2B	ESC E14 Kdm2b knockdown	ChIP-seq
23502314	GSE41314	GSM1014548_peaks.narrowPeak	HHMI/Boston Children's Hospital/Harvard Medical School	RING2	ESC E14	ChIP-seq
23502314	GSE41314	GSM1014549_peaks.narrowPeak	HHMI/Boston Children's Hospital/Harvard Medical School	RING2	ESC E14 Kdm2b knockdown	ChIP-seq
23502315	GSE36658	GSM898200_peaks.narrowPeak	University Medical Center Groningen European Research Institute for the Biology of Ageing - ERIBA Ageing Biology and Stem Cells	CBX7	hematopoietic stem/progenitor cells transducer with flagCbx7	ChIP-seq
23502315	GSE36658	GSM898201_peaks.narrowPeak	University Medical Center Groningen European Research Institute for the Biology of Ageing - ERIBA Ageing Biology and Stem Cells	CBX8	hematopoietic stem/progenitor cells transducer with flagCbx7	ChIP-seq
23503590	GSE44119	GSM1079204_MB_Spt6_peaks.bed	NIH	SPT6H	Proliferating Myoblasts	ChIP-seq
23503590	GSE44119	GSM1079205_MT_Spt6_peaks.bed	NIH	SPT6H	48-hours differentiated Myotubes	ChIP-seq
23503590	GSE44119	GSM1079206_MB_KDM6A_peaks.bed	NIH	KDM6A	Proliferating Myoblasts	ChIP-seq
23503590	GSE44119	GSM1079207_MT_KDM6A_peaks.bed	NIH	KDM6A	48-hours differentiated Myotubes	ChIP-seq
23503590	GSE44119	GSM1079208_MB_KDM6A-KD_KDM6A_peaks.bed	NIH	KDM6A	KDM6A KD Proliferating Myoblasts	ChIP-seq
23505158	GSE43565	GSM1065517_ESC_Bcat_GSK_FLAG_peaks.bed	Harvard University Molecular and Cellular Biology	CTNB1	ESC bCatenin-FLAG +CHIR99021	ChIP-seq
23505158	GSE43565	GSM1065518_ESC_Bcat_GSK_Biotin_peaks.bed	Harvard University Molecular and Cellular Biology	CTNB1	ESC bCatenin-Biotin-FLAG +CHIR99021	ChIP-seq
23505158	GSE43565	GSM1065519_ESC_Bcat_noGSK_FLAG_peaks.bed	Harvard University Molecular and Cellular Biology	CTNB1	ESC bCatenin-FLAG -CHIR99021	ChIP-seq
23523368	GSE44588	GSM1087281_201.mm.wild.type.42.rep1.chipAMYB.peaks.bed	Umass Med	MYBA	testes	ChIP-seq
23523371	GSE43252	GSM1059354_Nkx2-1.mrgd03-01.p1e-6_peaks+summits_1.bed	Massachusetts Institute of Technology David H. Koch Institute for Integrative Cancer Research at MIT Bioinformatics and Computing Core	NKX21	lung adenocarcinoma	ChIP-seq
23523371	GSE43252	GSM1059355_Nkx2-1.mrgd03-01.p1e-6_peaks+summits_2.bed	Massachusetts Institute of Technology David H. Koch Institute for Integrative Cancer Research at MIT Bioinformatics and Computing Core	NKX21	lung adenocarcinoma	ChIP-seq
23523371	GSE43252	GSM1059358_Foxa1.2.tumPOS.mrgd01.p1e-6_peaks+summits_5.bed	Massachusetts Institute of Technology David H. Koch Institute for Integrative Cancer Research at MIT Bioinformatics and Computing Core	FOXA1	lung adenocarcinoma	ChIP-seq
23523371	GSE43252	GSM1059359_Foxa1.2.tumPOS.mrgd01.p1e-6_peaks+summits_6.bed	Massachusetts Institute of Technology David H. Koch Institute for Integrative Cancer Research at MIT Bioinformatics and Computing Core	FOXA1	lung adenocarcinoma	ChIP-seq
23523371	GSE43252	GSM1059362_Foxa1.2.tumNEG.mrgd01.p1e-6_peaks+summits_9.bed	Massachusetts Institute of Technology David H. Koch Institute for Integrative Cancer Research at MIT Bioinformatics and Computing Core	FOXA1	Nkx2-1 deleted lung adenocarcinoma	ChIP-seq
23523371	GSE43252	GSM1059363_Foxa1.2.tumNEG.mrgd01.p1e-6_peaks+summits_10.bed	Massachusetts Institute of Technology David H. Koch Institute for Integrative Cancer Research at MIT Bioinformatics and Computing Core	FOXA1	Nkx2-1 deleted lung adenocarcinoma	ChIP-seq
23545502	GSE34975	GSM859660_peaks.narrowPeak	UMCUtrecht Molecular Cancer Research	KDM5C	transfected with tagged Kdm5c transgenic BAC BirA-expressing IB10 (E14 ES cell subline)	ChIP-seq
23545502	GSE34975	GSM859662_peaks.narrowPeak	UMCUtrecht Molecular Cancer Research	KDM5C	transfected with tagged Kdm5c transgenic BAC NPC derived from the coresponding ES cells	ChIP-seq
23548837	GSE46241	GSM1126960_Egr2_IP_1_peak_calls.bed	University of Chicago	EGR2	CD4+ T cells	ChIP-seq
23548837	GSE46241	GSM1126961_Egr2_IP_2_peak_calls.bed	University of Chicago	EGR2	CD4+ T cells	ChIP-seq
23550161	GSE41252	GSM1012189_H36_NS-F-Pax6.bed	Center for iPS Cell Research and Application Core facility for Genomic and Epigenenetic Analysis	PAX6	Neural progenitor like cell	ChIP-seq
23550161	GSE41252	GSM1012190_H38_NS-F-Etv6.bed	Center for iPS Cell Research and Application Core facility for Genomic and Epigenenetic Analysis	ETV6	Neural progenitor like cell	ChIP-seq
23562079	GSE43638	GSM1067407_peaks.narrowPeak	McGill University Biochemistry, Medicine and Oncology	MTOR	liver	ChIP-seq
23562079	GSE43638	GSM1067408_peaks.narrowPeak	McGill University Biochemistry, Medicine and Oncology	ERR1	liver	ChIP-seq
23580255	GSE44609	GSE44609_USF1_peaks.narrowPeak	University of Texas Southwestern Medical Center HHMI, Neuroscience Joseph S. Takahashi	USF1	wild-type liver	ChIP-seq
23580255	GSE44609	GSE44609_CLOCK_peaks.narrowPeak	University of Texas Southwestern Medical Center HHMI, Neuroscience Joseph S. Takahashi	CLOCK	wild-type liver	ChIP-seq
23580255	GSE44609	GSE44609_BMAL1_peaks.narrowPeak	University of Texas Southwestern Medical Center HHMI, Neuroscience Joseph S. Takahashi	BMAL1	wild-type liver	ChIP-seq
23582322	GSE44288	GSM1082340_peaks.narrowPeak	Whitehead Institute for Biomedical Research Young Lab	PO5F1	ESC	ChIP-seq
23582322	GSE44288	GSM1082341_peaks.narrowPeak	Whitehead Institute for Biomedical Research Young Lab	SOX2	ESC	ChIP-seq
23582322	GSE44288	GSM1082342_peaks.narrowPeak	Whitehead Institute for Biomedical Research Young Lab	NANOG	ESC	ChIP-seq
23582322	GSE44288	GSM1082345_peaks.narrowPeak	Whitehead Institute for Biomedical Research Young Lab	SUZ12	ESC	ChIP-seq
23582322	GSE44288	GSM1082346_peaks.narrowPeak	Whitehead Institute for Biomedical Research Young Lab	CDK8	ESC	ChIP-seq
23582322	GSE44288	GSM1082347_peaks.narrowPeak	Whitehead Institute for Biomedical Research Young Lab	CDK9	ESC	ChIP-seq
23582322	GSE44288	GSM1038259_peaks.narrowPeak	Whitehead Institute for Biomedical Research Young Lab	MED1	ESC Dox 0h	ChIP-seq
23582322	GSE44288	GSM1038261_peaks.narrowPeak	Whitehead Institute for Biomedical Research Young Lab	MED1	ESC Dox 48h	ChIP-seq
23582322	GSE44288	GSM1038263_peaks.narrowPeak	Whitehead Institute for Biomedical Research Young Lab	MED1	38B9 cell	ChIP-seq
23582324	GSE39815	GSM979714_peaks.narrowPeak	Wellcome Trust and Medical Research Council Stem Cell Institute	TFE3	embryonic stem cell	ChIP-seq
23582324	GSE39815	GSM979715_peaks.narrowPeak	Wellcome Trust and Medical Research Council Stem Cell Institute	TFE3	embryonic stem cell	ChIP-seq
23582324	GSE39815	GSM979716_peaks.narrowPeak	Wellcome Trust and Medical Research Council Stem Cell Institute	TFE3	embryonic stem cell	ChIP-seq
23582333	GSE39610	GSM972972_peaks.narrowPeak	Friedrich Miescher Institute for Biomedical Research	MBD1	wild type embryonic stem cells	ChIP-seq
23582333	GSE39610	GSM972973_peaks.narrowPeak	Friedrich Miescher Institute for Biomedical Research	MBD2	wild type embryonic stem cells	ChIP-seq
23582333	GSE39610	GSM972974_peaks.narrowPeak	Friedrich Miescher Institute for Biomedical Research	MBD3	wild type embryonic stem cells	ChIP-seq
23582333	GSE39610	GSM972975_peaks.narrowPeak	Friedrich Miescher Institute for Biomedical Research	MBD4	wild type embryonic stem cells	ChIP-seq
23582333	GSE39610	GSM972976_peaks.narrowPeak	Friedrich Miescher Institute for Biomedical Research	MECP2	wild type embryonic stem cells	ChIP-seq
23582333	GSE39610	GSM972977_peaks.narrowPeak	Friedrich Miescher Institute for Biomedical Research	MBD1	wild type ES-derived neuronal progenitor cells	ChIP-seq
23582333	GSE39610	GSM972978_peaks.narrowPeak	Friedrich Miescher Institute for Biomedical Research	MBD2	wild type ES-derived neuronal progenitor cells	ChIP-seq
23582333	GSE39610	GSM972979_peaks.narrowPeak	Friedrich Miescher Institute for Biomedical Research	MBD3	wild type ES-derived neuronal progenitor cells	ChIP-seq
23582333	GSE39610	GSM972980_peaks.narrowPeak	Friedrich Miescher Institute for Biomedical Research	MBD4	wild type ES-derived neuronal progenitor cells	ChIP-seq
23582333	GSE39610	GSM972981_peaks.narrowPeak	Friedrich Miescher Institute for Biomedical Research	MECP2	ES-derived post mitotic neuronal cells ES-derived post mitotic neuronal cells	ChIP-seq
23582333	GSE39610	GSM972982_peaks.narrowPeak	Friedrich Miescher Institute for Biomedical Research	MBD1	wild type embryonic stem cells	ChIP-seq
23582333	GSE39610	GSM972983_peaks.narrowPeak	Friedrich Miescher Institute for Biomedical Research	MBD1	wild type embryonic stem cells	ChIP-seq
23582333	GSE39610	GSM972984_peaks.narrowPeak	Friedrich Miescher Institute for Biomedical Research	MBD1	wild type embryonic stem cells	ChIP-seq
23582333	GSE39610	GSM972985_peaks.narrowPeak	Friedrich Miescher Institute for Biomedical Research	MBD1	wild type embryonic stem cells	ChIP-seq
23582333	GSE39610	GSM972986_peaks.narrowPeak	Friedrich Miescher Institute for Biomedical Research	MBD1	wild type embryonic stem cells	ChIP-seq
23582333	GSE39610	GSM972987_peaks.narrowPeak	Friedrich Miescher Institute for Biomedical Research	MBD2	wild type embryonic stem cells	ChIP-seq
23582333	GSE39610	GSM972988_peaks.narrowPeak	Friedrich Miescher Institute for Biomedical Research	MBD4	wild type embryonic stem cells	ChIP-seq
23582333	GSE39610	GSM972989_peaks.narrowPeak	Friedrich Miescher Institute for Biomedical Research	MECP2	wild type embryonic stem cells	ChIP-seq
23582333	GSE39610	GSM972990_peaks.narrowPeak	Friedrich Miescher Institute for Biomedical Research	MECP2	wild type embryonic stem cells	ChIP-seq
23582333	GSE39610	GSM972991_peaks.narrowPeak	Friedrich Miescher Institute for Biomedical Research	MECP2	wild type embryonic stem cells	ChIP-seq
23582333	GSE39610	GSM972992_peaks.narrowPeak	Friedrich Miescher Institute for Biomedical Research	MBD1	Dnmt1,Dnmt3a,Dnmt3b triple KO embryonic stem cells	ChIP-seq
23582333	GSE39610	GSM972993_peaks.narrowPeak	Friedrich Miescher Institute for Biomedical Research	MBD1	Dnmt1,Dnmt3a,Dnmt3b triple KO embryonic stem cells	ChIP-seq
23582333	GSE39610	GSM972994_peaks.narrowPeak	Friedrich Miescher Institute for Biomedical Research	MBD2	Dnmt1,Dnmt3a,Dnmt3b triple KO embryonic stem cells	ChIP-seq
23582333	GSE39610	GSM972995_peaks.narrowPeak	Friedrich Miescher Institute for Biomedical Research	MECP2	Dnmt1,Dnmt3a,Dnmt3b triple KO embryonic stem cells	ChIP-seq
23582333	GSE39610	GSM1077269_peaks.narrowPeak	Friedrich Miescher Institute for Biomedical Research	MBD2	wild type mixed 129-C57Bl/6	ChIP-seq
23582333	GSE39610	GSM1077270_peaks.narrowPeak	Friedrich Miescher Institute for Biomedical Research	MECP2	wild type mixed 129-C57Bl/6	ChIP-seq
23582333	GSE39610	GSM1077271_peaks.narrowPeak	Friedrich Miescher Institute for Biomedical Research	MBD2	wild type mixed 129-C57Bl/6	ChIP-seq
23582333	GSE39610	GSM1077272_peaks.narrowPeak	Friedrich Miescher Institute for Biomedical Research	MBD4	Dnmt1,Dnmt3a,Dnmt3b triple KO mixed 129-C57Bl/6	ChIP-seq
23582333	GSE39610	GSM1089892_peaks.narrowPeak	Friedrich Miescher Institute for Biomedical Research	MBD3	Dnmt1,Dnmt3a,Dnmt3b triple KO mixed 129-C57Bl/6	ChIP-seq
23584530	GSE44764	GSM1090228_ES_Tbx3.narrowPeak	UCLA	TBX3	ESC	ChIP-seq
23584530	GSE44764	GSM1090229_EB_Tbx3.narrowPeak	UCLA	TBX3	Embryoid Bodies	ChIP-seq
23584530	GSE44764	GSM1090230_ES_Nanog.narrowPeak	UCLA	NANOG	ESC	ChIP-seq
23584530	GSE44764	GSM1090231_EB_Nanog.narrowPeak	UCLA	NANOG	Embryoid Bodies	ChIP-seq
23590861	GSE44942	GSM1094254_Fb_CEBPb_peaks.bed	CSIR-Indian Institute of Chemical Biology Cancer Biology and Inflammatory Disorder	CEBPB	Primary dermal fibroblasts	ChIP-seq
23590861	GSE44942	GSM1094255_Fb_Tg_CEBPb_peaks.bed	CSIR-Indian Institute of Chemical Biology Cancer Biology and Inflammatory Disorder	CEBPB	Primary dermal fibroblasts	ChIP-seq
23590861	GSE44942	GSM1094256_Fb_Tg_ATF4_peaks.bed	CSIR-Indian Institute of Chemical Biology Cancer Biology and Inflammatory Disorder	ATF4	Primary dermal fibroblasts	ChIP-seq
23592795	GSE45441	GSM1104366_peaks.narrowPeak	University of Pennsylvania Cell and Developmental Biology Roberto Bonasio	SMBT1	pachynema cells	ChIP-seq
23592795	GSE45441	GSM1104367_peaks.narrowPeak	University of Pennsylvania Cell and Developmental Biology Roberto Bonasio	KDM1A	pachynema cells	ChIP-seq
23592795	GSE45441	GSM1104370_peaks.narrowPeak	University of Pennsylvania Cell and Developmental Biology Roberto Bonasio	SMBT1	spermatids	ChIP-seq
23592795	GSE45441	GSM1104371_peaks.narrowPeak	University of Pennsylvania Cell and Developmental Biology Roberto Bonasio	KDM1A	spermatids	ChIP-seq
23592796	GSE46849	GSM1139139_peaks.narrowPeak	The Weatherall Institute of Molecular Medicine	CDK9	non-induced C88 MEL cells	ChIP-seq
23602153	GSE41545	GSE41545_TDG.KO.p300.regions.bed	Emory University Jin Lab	EP300	Tdg -/- mouse ESC	ChIP-seq
23602153	GSE41545	GSE41545_TDG.WT.p300.regions.bed	Emory University Jin Lab	EP300	Tdg fl/fl mouse ESC	ChIP-seq
23602564	GSE39608	GSM972966_Meis.bed	Fundaci��Fundaci��ｽｳn CNIC DBDC	MEIS1	E11.5 Embryo Trunk	ChIP-seq
23602564	GSE39608	GSM972967_Prep.bed	Fundaci��ｽｳn CNIC DBDC	PKNX2	E11.5 Embryo Trunk	ChIP-seq
23602564	GSE39608	GSM972968_Pbx1.bed	Fundaci��ｽｳn CNIC DBDC	PBX1	E11.5 Embryo Trunk	ChIP-seq
23610375	GSE42843	GSM1051274_peaks.narrowPeak	NIH Systems Biology	LDB1	bone marrow cell	ChIP-seq
23610375	GSE42843	GSM1051275_peaks.narrowPeak	NIH Systems Biology	TAL1	bone marrow cell	ChIP-seq
23610375	GSE42843	GSM1051276_peaks.narrowPeak	NIH Systems Biology	GATA1	bone marrow cell	ChIP-seq
23630078	GSE44160	GSM1079817_NR6A1_DicerWT_r1.bed	MIT	NR6A1	murine MSC cell line	ChIP-seq
23630078	GSE44160	GSM1079818_NR6A1_DicerWT_r2.bed	MIT	NR6A1	murine MSC cell line	ChIP-seq
23648484	GSE42249	GSM1036273_peaks.narrowPeak	Tohoku University Graduate School of Medicine Center for Radioisotope Science	NFE2	primary megakaryocytes	ChIP-seq
23651858	GSE37184	GSM913282_peaks.narrowPeak	Radboud University, Nijmegen Center for Molecular Life Sciences Stunnenberg	SUH	C2C12 Delta 6h	ChIP-seq
23651858	GSE37184	GSM913283_peaks.narrowPeak	Radboud University, Nijmegen Center for Molecular Life Sciences Stunnenberg	SUH	C2C12 DAPT 6h	ChIP-seq
23651858	GSE37184	GSM913284_peaks.narrowPeak	Radboud University, Nijmegen Center for Molecular Life Sciences Stunnenberg	SUH	C2C12 Delta 24h	ChIP-seq
23651858	GSE37184	GSM913285_peaks.narrowPeak	Radboud University, Nijmegen Center for Molecular Life Sciences Stunnenberg	SUH	C2C12 DAPT 24h	ChIP-seq
23651858	GSE37184	GSM913286_peaks.narrowPeak	Radboud University, Nijmegen Center for Molecular Life Sciences Stunnenberg	SUH	C2C12 Delta 6h rabbitAb	ChIP-seq
23651858	GSE37184	GSM913287_peaks.narrowPeak	Radboud University, Nijmegen Center for Molecular Life Sciences Stunnenberg	SUH	C2C12 DAPT 6h rabbitAb	ChIP-seq
23651858	GSE37184	GSM913288_peaks.narrowPeak	Radboud University, Nijmegen Center for Molecular Life Sciences Stunnenberg	EP300	C2C12 Delta 6h	ChIP-seq
23651858	GSE37184	GSM913289_peaks.narrowPeak	Radboud University, Nijmegen Center for Molecular Life Sciences Stunnenberg	EP300	C2C12 DAPT 6h	ChIP-seq
23651858	GSE37184	GSM913290_peaks.narrowPeak	Radboud University, Nijmegen Center for Molecular Life Sciences Stunnenberg	EP300	C2C12 Delta 24h	ChIP-seq
23651858	GSE37184	GSM913291_peaks.narrowPeak	Radboud University, Nijmegen Center for Molecular Life Sciences Stunnenberg	EP300	C2C12 DAPT 24h	ChIP-seq
23651858	GSE37184	GSM913292_peaks.narrowPeak	Radboud University, Nijmegen Center for Molecular Life Sciences Stunnenberg	SUH	C2C12 Delta 6h	ChIP-seq
23651858	GSE37184	GSM913293_peaks.narrowPeak	Radboud University, Nijmegen Center for Molecular Life Sciences Stunnenberg	SUH	C2C12 DAPT 6h	ChIP-seq
23651858	GSE37184	GSM913294_peaks.narrowPeak	Radboud University, Nijmegen Center for Molecular Life Sciences Stunnenberg	SUH	C2C12 Delta 24h	ChIP-seq
23651858	GSE37184	GSM913295_peaks.narrowPeak	Radboud University, Nijmegen Center for Molecular Life Sciences Stunnenberg	SUH	C2C12 DAPT 24h	ChIP-seq
23651858	GSE37184	GSM913297_peaks.narrowPeak	Radboud University, Nijmegen Center for Molecular Life Sciences Stunnenberg	SUH	C2C12 NICD GFP	ChIP-seq
23651858	GSE37184	GSM913298_peaks.narrowPeak	Radboud University, Nijmegen Center for Molecular Life Sciences Stunnenberg	SUH	C2C12 GFP	ChIP-seq
23651858	GSE37184	GSM913299_peaks.narrowPeak	Radboud University, Nijmegen Center for Molecular Life Sciences Stunnenberg	NOTC1	C2C12 NICD GFP	ChIP-seq
23663783	GSE45517	GSM1106074_peaks.narrowPeak	UC San Diego CMM George Palade Laboratories	SRSF1	MEF cell line	ChIP-seq
23663783	GSE45517	GSM1106075_peaks.narrowPeak	UC San Diego CMM George Palade Laboratories	SRSF2	MEF cell line	ChIP-seq
23663783	GSE45517	GSM1106076_peaks.narrowPeak	UC San Diego CMM George Palade Laboratories	SRSF1	MEF cell line	ChIP-seq
23663783	GSE45517	GSM1106077_peaks.narrowPeak	UC San Diego CMM George Palade Laboratories	SRSF2	MEF cell line	ChIP-seq
23663783	GSE45517	GSM1106078_peaks.narrowPeak	UC San Diego CMM George Palade Laboratories	SRSF1	SRSF2 wildtype MEF cell line	ChIP-seq
23663783	GSE45517	GSM1106079_peaks.narrowPeak	UC San Diego CMM George Palade Laboratories	SRSF1	SRSF2 KO MEF cell line	ChIP-seq
23663783	GSE45517	GSM1106080_peaks.narrowPeak	UC San Diego CMM George Palade Laboratories	SRSF2	SRSF1 wildtype MEF cell line	ChIP-seq
23663783	GSE45517	GSM1106081_peaks.narrowPeak	UC San Diego CMM George Palade Laboratories	SRSF2	SRSF1 KO MEF cell line	ChIP-seq
23663783	GSE45517	GSM1106101_peaks.narrowPeak	UC San Diego CMM George Palade Laboratories	CDK9	MEF cell line	ChIP-seq
23663783	GSE45517	GSM1106102_peaks.narrowPeak	UC San Diego CMM George Palade Laboratories	HEXI1	MEF cell line	ChIP-seq
23665916	GSE46047	GSM1122512_peaks.narrowPeak	NCI / NIH CCR LRBGE	GCR	liver	ChIP-seq
23665916	GSE46047	GSM1122513_peaks.narrowPeak	NCI / NIH CCR LRBGE	GCR	liver	ChIP-seq
23665916	GSE46047	GSM1122514_peaks.narrowPeak	NCI / NIH CCR LRBGE	GCR	liver	ChIP-seq
23665916	GSE46047	GSM1122515_peaks.narrowPeak	NCI / NIH CCR LRBGE	GCR	liver	ChIP-seq
23665916	GSE46047	GSM1122520_peaks.narrowPeak	NCI / NIH CCR LRBGE	CEBPB	liver	ChIP-seq
23665916	GSE46047	GSM1122521_peaks.narrowPeak	NCI / NIH CCR LRBGE	CEBPB	liver	ChIP-seq
23665916	GSE46047	GSM1122522_peaks.narrowPeak	NCI / NIH CCR LRBGE	CEBPB	liver	ChIP-seq
23665916	GSE46047	GSM1122523_peaks.narrowPeak	NCI / NIH CCR LRBGE	CEBPB	liver	ChIP-seq
23665916	GSE46047	GSM1122528_peaks.narrowPeak	NCI / NIH CCR LRBGE	GCR	liver	ChIP-seq
23665916	GSE46047	GSM1122529_peaks.narrowPeak	NCI / NIH CCR LRBGE	GCR	liver	ChIP-seq
23665916	GSE46047	GSM1122530_peaks.narrowPeak	NCI / NIH CCR LRBGE	CEBPB	liver	ChIP-seq
23665916	GSE46047	GSM1122531_peaks.narrowPeak	NCI / NIH CCR LRBGE	CEBPB	liver	ChIP-seq
23665916	GSE46047	GSM1122534_peaks.narrowPeak	NCI / NIH CCR LRBGE	GCR	liver	ChIP-seq
23665916	GSE46047	GSM1122535_peaks.narrowPeak	NCI / NIH CCR LRBGE	GCR	liver	ChIP-seq
23684984	GSE46607	GSM1133491_mmc-irf4-D1-1_q1.bed	University of Illinois at Chicago Research Resources Center Center for Research Informatics	IRF4	resting mature peripheral primary B cells	ChIP-seq
23684984	GSE46607	GSM1133492_mmc-irf4-D1-2_q1.bed	University of Illinois at Chicago Research Resources Center Center for Research Informatics	IRF4	resting mature peripheral primary B cells	ChIP-seq
23684984	GSE46607	GSM1133493_mmc-irf4-D1-3_q1.bed	University of Illinois at Chicago Research Resources Center Center for Research Informatics	IRF4	resting mature peripheral primary B cells	ChIP-seq
23684984	GSE46607	GSM1133494_mmc-irf4-D3-2_q1.bed	University of Illinois at Chicago Research Resources Center Center for Research Informatics	IRF4	resting mature peripheral primary B cells	ChIP-seq
23684984	GSE46607	GSM1133495_mmc-irf4-D3-3_q1.bed	University of Illinois at Chicago Research Resources Center Center for Research Informatics	IRF4	resting mature peripheral primary B cells	ChIP-seq
23684984	GSE46607	GSM1133496_mmc-irf4-D3-4_5_q1.bed	University of Illinois at Chicago Research Resources Center Center for Research Informatics	IRF4	resting mature peripheral primary B cells	ChIP-seq
23684984	GSE46607	GSM1133497_mmc-pu1-D1-2_q1.bed	University of Illinois at Chicago Research Resources Center Center for Research Informatics	SPI1	resting mature peripheral primary B cells	ChIP-seq
23684984	GSE46607	GSM1133498_mmc-pu1-D1-3_q1.bed	University of Illinois at Chicago Research Resources Center Center for Research Informatics	SPI1	resting mature peripheral primary B cells	ChIP-seq
23684984	GSE46607	GSM1133499_mmc-pu1-D3-1_2_q1.bed	University of Illinois at Chicago Research Resources Center Center for Research Informatics	SPI1	resting mature peripheral primary B cells	ChIP-seq
23684984	GSE46607	GSM1133500_mmc-pu1-D3-3_q1.bed	University of Illinois at Chicago Research Resources Center Center for Research Informatics	SPI1	resting mature peripheral primary B cells	ChIP-seq
23698369	GSE45625	GSM1110842_mm9-Hargreaves2012-ESetoposide-V5_peaks.bed	stanford pathology crabtree	TOP2A	Embryonic Stem Cells Brgf/f-CreER infected with V5-hTopoIIa and sh mTopoIIa	ChIP-seq
23698369	GSE45625	GSM1110843_mm9-Hargreaves2012-ESBrgKOetoposide-V5_peaks.bed	stanford pathology crabtree	TOP2A	Embryonic Stem Cells Brgf/f-CreER infected with V5-hTopoIIa and sh mTopoIIa	ChIP-seq
23704093	GSE45377	GSE45377_Runx_IgG_peaks.bed	Heinrich-Pette-Institute, Leibniz Institute for Experimental Virology Molecular Pathology	RUNX1	BMiFLT3(15-3) proB cells from a murine BCP-ALL transduced with Runx1-ERt2	ChIP-seq
23704192	GSE42237	GSM1036122_E10.5_forelimb_CTCF_ChIP_seq_rep1_peaks.bed	Yale University School of Medicine Genetics James Noonan	CTCF	E10.5 forelimb	ChIP-seq
23704192	GSE42237	GSM1036123_E10.5_forelimb_CTCF_ChIP_seq_rep2_peaks.bed	Yale University School of Medicine Genetics James Noonan	CTCF	E10.5 forelimb	ChIP-seq
23704192	GSE42237	GSM1036124_E10.5_hindlimb_CTCF_ChIP_seq_rep1_peaks.bed	Yale University School of Medicine Genetics James Noonan	CTCF	E10.5 hindlimb	ChIP-seq
23704192	GSE42237	GSM1036125_E10.5_hindlimb_CTCF_ChIP_seq_rep2_peaks.bed	Yale University School of Medicine Genetics James Noonan	CTCF	E10.5 hindlimb	ChIP-seq
23704192	GSE42237	GSM1036126_120914_CTCF_CTCF_p00001_defaultmfold_peaks.bed	Yale University School of Medicine Genetics James Noonan	CTCF	E11.5 limb	ChIP-seq
23704192	GSE42237	GSM1036127_s_8_1_scaled_peaks.bed	Yale University School of Medicine Genetics James Noonan	SMC1A	E11.5 limb	ChIP-seq
23704192	GSE42237	GSM1036128_120503_Smc1_smc1_p00001_peaks.bed	Yale University School of Medicine Genetics James Noonan	SMC1A	E11.5 limb	ChIP-seq
23704192	GSE42237	GSM1036133_14.5_rep1_SMC_AllPeaks.bed	Yale University School of Medicine Genetics James Noonan	SMC1A	E14.5 Embryonic cortex	ChIP-seq
23706625	GSE36203	GSM883646_Phillips_NPC_Smc1_pe1_pvalue1E-8_mm9_peaks.bed	University of Massachusetts Medical School and Emory University Program in Systems Biology and Department of Biology Job Dekker Laboratory and Victor Corces Laboratory	SMC1A	ES-derived neural progenitor cells	ChIP-seq
23706625	GSE36203	GSM883647_Phillips_NPC_CTCF_pe1_pvalue1E-8_mm9_peaks.bed	University of Massachusetts Medical School and Emory University Program in Systems Biology and Department of Biology Job Dekker Laboratory and Victor Corces Laboratory	CTCF	ES-derived neural progenitor cells	ChIP-seq
23706737	GSE24178	GSM594827_peaks.narrowPeak	NIAMS Laboratory of Molecular Immunogenetics Genomic and Immunity Section	SPT5H	in vitro activated B cells	ChIP-seq
23706737	GSE24178	GSM594828_peaks.narrowPeak	NIAMS Laboratory of Molecular Immunogenetics Genomic and Immunity Section	SPT5H	in vitro activated B cells	ChIP-seq
23706737	GSE24178	GSM594829_peaks.narrowPeak	NIAMS Laboratory of Molecular Immunogenetics Genomic and Immunity Section	AICDA	in vitro activated B cells	ChIP-seq
23706737	GSE24178	GSM807107_peaks.narrowPeak	NIAMS Laboratory of Molecular Immunogenetics Genomic and Immunity Section	AICDA	AID-/- in vitro activated B cells	ChIP-seq
23706737	GSE24178	GSM851558_peaks.narrowPeak	NIAMS Laboratory of Molecular Immunogenetics Genomic and Immunity Section	AICDA	in vitro activated B cells	ChIP-seq
23717578	GSE45372	GSM1103355_peaks.narrowPeak	Weizmann Institute of Science	RUNX1	megakaryocyte cell	ChIP-seq
23717578	GSE45372	GSM1103356_peaks.narrowPeak	Weizmann Institute of Science	EP300	megakaryocyte cell	ChIP-seq
23723349	GSE46587	GSM1132963_peaks.narrowPeak	Harvard Medical School Center for Biomedical Informatics	SMCA4	wild type E13.5 Primary mouse embryonic fibroblasts (MEFs)	ChIP-seq
23723416	GSE43223	GSM1058955_peaks.narrowPeak	Fred Hutchinson Research Center PHS Compbio	MEF2D	C2C12	ChIP-seq
23723416	GSE43223	GSM1058956_peaks.narrowPeak	Fred Hutchinson Research Center PHS Compbio	MEF2D	C2C12	ChIP-seq
23725765	GSE46497	GSM1131317_peaks.narrowPeak	Baylor College of Medicine	COT2	E13.5 atria	ChIP-seq
23728300	GSE45975	GSM1120740_peaks.narrowPeak	National Institutes of Health NIAMS Lymphocyte Cell Biology Section	BACH2	primary CD4+ T cells from spleen and lymph nodes	ChIP-seq
23728303	GSE45914	GSM1119595_peaks.narrowPeak	University of California, San Diego School of Medicine Christopher Glass	NR1D1	biotinylated RevErba expressing RAW macrophages	ChIP-seq
23728303	GSE45914	GSM1119596_peaks.narrowPeak	University of California, San Diego School of Medicine Christopher Glass	NR1D2	biotinylated RevErb-beta expressing RAW macrophages	ChIP-seq
23741008	GSE46662	GSM1133644_peaks.narrowPeak	National Institutes of Health	TCF7	WT thymus	ChIP-seq
23741008	GSE46662	GSM1285796_peaks.narrowPeak	National Institutes of Health	TCF7	CD4Cre;CtnnbdEx3fl/fl ('CAT') thymus	ChIP-seq
23748610	GSE44242	GSM1081158_peaks.narrowPeak	UW-Madison	CBX3	mouse embryonic stem cells	ChIP-seq
23748610	GSE44242	GSM1081159_peaks.narrowPeak	UW-Madison	CBX3	fibroblast derived partially reprogrammed cells	ChIP-seq
23754747	GSE47459	GSM1150323_peaks.narrowPeak	UT Southwestern Medical Center Neuroscience	PTF1A	E12.5 Neural Tube	ChIP-seq
23754747	GSE47459	GSM1150324_peaks.narrowPeak	UT Southwestern Medical Center Neuroscience	PTF1A	E12.5 Neural Tube	ChIP-seq
23754747	GSE47459	GSM1150325_peaks.narrowPeak	UT Southwestern Medical Center Neuroscience	PTF1A	E17.5 Pancreas	ChIP-seq
23754747	GSE47459	GSM1150326_peaks.narrowPeak	UT Southwestern Medical Center Neuroscience	PTF1A	E17.5 Pancreas	ChIP-seq
23754747	GSE47459	GSM1150327_peaks.narrowPeak	UT Southwestern Medical Center Neuroscience	SUH	E12.5 Neural Tube	ChIP-seq
23754747	GSE47459	GSM1150328_peaks.narrowPeak	UT Southwestern Medical Center Neuroscience	SUH	E12.5 Neural Tube	ChIP-seq
23754747	GSE47459	GSM1150329_peaks.narrowPeak	UT Southwestern Medical Center Neuroscience	RBPJL	E17.5 Pancreas	ChIP-seq
23754747	GSE47459	GSM1150330_peaks.narrowPeak	UT Southwestern Medical Center Neuroscience	RBPJL	E17.5 Pancreas	ChIP-seq
23754747	GSE47459	GSM1150333_peaks.narrowPeak	UT Southwestern Medical Center Neuroscience	FOXA2	E17.5 Pancreas	ChIP-seq
23754747	GSE47459	GSM1150335_peaks.narrowPeak	UT Southwestern Medical Center Neuroscience	FOXA2	E17.5 Pancreas	ChIP-seq
23754747	GSE47459	GSM1150337_peaks.narrowPeak	UT Southwestern Medical Center Neuroscience	PTF1A	Telencephalon	ChIP-seq
23775123	GSE48343	GSM1175356_LACZAd-PPARg-peaks.bed	Boston Children's Hospital and Dana Farber Cancer Institute Hematology / Oncology Stuart Orkin Laboratory	PPARG	3T3-L1 adipocytes	ChIP-seq
23775123	GSE48343	GSM1175357_PU.1Ad-PPARg-peaks.bed	Boston Children's Hospital and Dana Farber Cancer Institute Hematology / Oncology Stuart Orkin Laboratory	PPARG	3T3-L1 adipocytes	ChIP-seq
23775123	GSE48343	GSM1175358_PU.1Ad-PU.1-peaks.bed	Boston Children's Hospital and Dana Farber Cancer Institute Hematology / Oncology Stuart Orkin Laboratory	SPI1	3T3-L1 adipocytes	ChIP-seq
23795291	GSE40440	GSM994238_LSD1_peaks.bed	Boston Children's Hospital and Dana Farber Cancer Institute Hematology / Oncology Stuart Orkin Laboratory	KDM1A	32D granuolocytic progenitor cells (bone marrow)	ChIP-seq
23798382	GSE50993	GSE50993_sd01_ChIP-seq_ISL1.narrowPeak	OHSU	ISL1	inducible motor neuron ES cells	ChIP-seq
23798382	GSE50993	GSE50993_sd01_ChIP-seq_LHX3.narrowPeak	OHSU	LHX3	inducible motor neuron ES cells	ChIP-seq
23803465	GSE46123	GSM1123968_peaks.narrowPeak	NCI / NIH CCR LRBGE	GCR	mouse mammary cells (express GFP-GR and Cherry-ER under a tet regulated promoter)	ChIP-seq
23803465	GSE46123	GSM1123969_peaks.narrowPeak	NCI / NIH CCR LRBGE	GCR	mouse mammary cells (express GFP-GR and Cherry-ER under a tet regulated promoter)	ChIP-seq
23803465	GSE46123	GSM1123970_peaks.narrowPeak	NCI / NIH CCR LRBGE	GCR	mouse mammary cells (express GFP-GR and Cherry-ER under a tet regulated promoter)	ChIP-seq
23803465	GSE46123	GSM1123971_peaks.narrowPeak	NCI / NIH CCR LRBGE	GCR	mouse mammary cells (express GFP-GR and Cherry-ER under a tet regulated promoter)	ChIP-seq
23803465	GSE46123	GSM1123972_peaks.narrowPeak	NCI / NIH CCR LRBGE	GCR	mouse mammary cells (express GFP-GR and Cherry-ER under a tet regulated promoter)	ChIP-seq
23803465	GSE46123	GSM1123973_peaks.narrowPeak	NCI / NIH CCR LRBGE	GCR	mouse mammary cells (express GFP-GR and Cherry-ER under a tet regulated promoter)	ChIP-seq
23803465	GSE46123	GSM1123974_peaks.narrowPeak	NCI / NIH CCR LRBGE	GCR	mouse mammary cells (express GFP-GR and Cherry-ER under a tet regulated promoter)	ChIP-seq
23803465	GSE46123	GSM1123975_peaks.narrowPeak	NCI / NIH CCR LRBGE	GCR	mouse mammary cells (express GFP-GR and Cherry-ER under a tet regulated promoter)	ChIP-seq
23803465	GSE46123	GSM1123976_peaks.narrowPeak	NCI / NIH CCR LRBGE	ESR1	mouse mammary cells (express GFP-GR and Cherry-ER under a tet regulated promoter)	ChIP-seq
23803465	GSE46123	GSM1123977_peaks.narrowPeak	NCI / NIH CCR LRBGE	ESR1	mouse mammary cells (express GFP-GR and Cherry-ER under a tet regulated promoter)	ChIP-seq
23803465	GSE46123	GSM1123978_peaks.narrowPeak	NCI / NIH CCR LRBGE	ESR1	mouse mammary cells (express GFP-GR and Cherry-ER under a tet regulated promoter)	ChIP-seq
23803465	GSE46123	GSM1123979_peaks.narrowPeak	NCI / NIH CCR LRBGE	ESR1	mouse mammary cells (express GFP-GR and Cherry-ER under a tet regulated promoter)	ChIP-seq
23803465	GSE46123	GSM1123980_peaks.narrowPeak	NCI / NIH CCR LRBGE	ESR1	mouse mammary cells (express GFP-GR and Cherry-ER under a tet regulated promoter)	ChIP-seq
23803465	GSE46123	GSM1123981_peaks.narrowPeak	NCI / NIH CCR LRBGE	ESR1	mouse mammary cells (express GFP-GR and Cherry-ER under a tet regulated promoter)	ChIP-seq
23803465	GSE46123	GSM1123982_peaks.narrowPeak	NCI / NIH CCR LRBGE	ESR1	mouse mammary cells (express GFP-GR and Cherry-ER under a tet regulated promoter)	ChIP-seq
23803465	GSE46123	GSM1123983_peaks.narrowPeak	NCI / NIH CCR LRBGE	ESR1	mouse mammary cells (express GFP-GR and Cherry-ER under a tet regulated promoter)	ChIP-seq
23803465	GSE46123	GSM1123986_peaks.narrowPeak	NCI / NIH CCR LRBGE	ESR1	3617 cells expressing ER DBD mutant	ChIP-seq
23803465	GSE46123	GSM1123987_peaks.narrowPeak	NCI / NIH CCR LRBGE	ESR1	3617 cells expressing ER DBD mutant	ChIP-seq
23803465	GSE46123	GSM1123988_peaks.narrowPeak	NCI / NIH CCR LRBGE	ESR1	3617 cells expressing ER DBD mutant	ChIP-seq
23803465	GSE46123	GSM1123989_peaks.narrowPeak	NCI / NIH CCR LRBGE	ESR1	3617 cells expressing ER DBD mutant	ChIP-seq
23803465	GSE46123	GSM1123990_peaks.narrowPeak	NCI / NIH CCR LRBGE	GCR	mouse mammary cells (express GFP-GR, Cherry-ER, and Afos under a tet regulated promoter)	ChIP-seq
23803465	GSE46123	GSM1123991_peaks.narrowPeak	NCI / NIH CCR LRBGE	GCR	mouse mammary cells (express GFP-GR, Cherry-ER, and Afos under a tet regulated promoter)	ChIP-seq
23803465	GSE46123	GSM1123992_peaks.narrowPeak	NCI / NIH CCR LRBGE	GCR	mouse mammary cells (express GFP-GR, Cherry-ER, and Afos under a tet regulated promoter)	ChIP-seq
23803465	GSE46123	GSM1123993_peaks.narrowPeak	NCI / NIH CCR LRBGE	GCR	mouse mammary cells (express GFP-GR, Cherry-ER, and Afos under a tet regulated promoter)	ChIP-seq
23803465	GSE46123	GSM1123994_peaks.narrowPeak	NCI / NIH CCR LRBGE	GCR	mouse mammary cells (express GFP-GR, Cherry-ER, and Afos under a tet regulated promoter)	ChIP-seq
23803465	GSE46123	GSM1123995_peaks.narrowPeak	NCI / NIH CCR LRBGE	GCR	mouse mammary cells (express GFP-GR, Cherry-ER, and Afos under a tet regulated promoter)	ChIP-seq
23803465	GSE46123	GSM1123996_peaks.narrowPeak	NCI / NIH CCR LRBGE	GCR	mouse mammary cells (express GFP-GR, Cherry-ER, and Afos under a tet regulated promoter)	ChIP-seq
23803465	GSE46123	GSM1123997_peaks.narrowPeak	NCI / NIH CCR LRBGE	GCR	mouse mammary cells (express GFP-GR, Cherry-ER, and Afos under a tet regulated promoter)	ChIP-seq
23803465	GSE46123	GSM1123998_peaks.narrowPeak	NCI / NIH CCR LRBGE	ESR1	mouse mammary cells (express GFP-GR, Cherry-ER, and Afos under a tet regulated promoter)	ChIP-seq
23803465	GSE46123	GSM1123999_peaks.narrowPeak	NCI / NIH CCR LRBGE	ESR1	mouse mammary cells (express GFP-GR, Cherry-ER, and Afos under a tet regulated promoter)	ChIP-seq
23803465	GSE46123	GSM1124000_peaks.narrowPeak	NCI / NIH CCR LRBGE	ESR1	mouse mammary cells (express GFP-GR, Cherry-ER, and Afos under a tet regulated promoter)	ChIP-seq
23803465	GSE46123	GSM1124001_peaks.narrowPeak	NCI / NIH CCR LRBGE	ESR1	mouse mammary cells (express GFP-GR, Cherry-ER, and Afos under a tet regulated promoter)	ChIP-seq
23803465	GSE46123	GSM1124002_peaks.narrowPeak	NCI / NIH CCR LRBGE	ESR1	mouse mammary cells (express GFP-GR, Cherry-ER, and Afos under a tet regulated promoter)	ChIP-seq
23803465	GSE46123	GSM1124003_peaks.narrowPeak	NCI / NIH CCR LRBGE	ESR1	mouse mammary cells (express GFP-GR, Cherry-ER, and Afos under a tet regulated promoter)	ChIP-seq
23803465	GSE46123	GSM1124004_peaks.narrowPeak	NCI / NIH CCR LRBGE	ESR1	mouse mammary cells (express GFP-GR, Cherry-ER, and Afos under a tet regulated promoter)	ChIP-seq
23803465	GSE46123	GSM1124005_peaks.narrowPeak	NCI / NIH CCR LRBGE	ESR1	mouse mammary cells (express GFP-GR, Cherry-ER, and Afos under a tet regulated promoter)	ChIP-seq
23804403	GSE35140	GSM862560_CTCF_BxC_dupmark_peaks.narrowPeak	King's College London Medical and Molecular Genetics	CTCF	brain	ChIP-seq
23804403	GSE35140	GSM862561_CTCF_CxB_dupmark_peaks.narrowPeak	King's College London Medical and Molecular Genetics	CTCF	brain	ChIP-seq
23804403	GSE35140	GSM862562_Rad21_BxC_dupmark_peaks.narrowPeak	King's College London Medical and Molecular Genetics	RAD21	brain	ChIP-seq
23804403	GSE35140	GSM862563_Rad21_CxB_dupmark_peaks.narrowPeak	King's College London Medical and Molecular Genetics	RAD21	brain	ChIP-seq
23817021	GSE47119	GSM1145302_Mouse_ERG_AR_peaks.bed	Memorial Sloan Kettering Cancer Center Human Oncology and Pathogenesis Program Chen	ANDR	Prostate	ChIP-seq
23817021	GSE47119	GSM1145303_Mouse_ERG_ERG_peaks.bed	Memorial Sloan Kettering Cancer Center Human Oncology and Pathogenesis Program Chen	ERG	Prostate	ChIP-seq
23817021	GSE47119	GSM1145307_Mouse_PTEN-ERG_AR_peaks.bed	Memorial Sloan Kettering Cancer Center Human Oncology and Pathogenesis Program Chen	ANDR	Prostate	ChIP-seq
23817021	GSE47119	GSM1145308_Mouse_PTEN-ERG_ERG_peaks.bed	Memorial Sloan Kettering Cancer Center Human Oncology and Pathogenesis Program Chen	ERG	Prostate	ChIP-seq
23817021	GSE47119	GSM1145312_Mouse_PTEN_AR_peaks.bed	Memorial Sloan Kettering Cancer Center Human Oncology and Pathogenesis Program Chen	ANDR	Prostate	ChIP-seq
23817021	GSE47119	GSM1145313_Mouse_PTEN_ERG_peaks.bed	Memorial Sloan Kettering Cancer Center Human Oncology and Pathogenesis Program Chen	ERG	Prostate	ChIP-seq
23817021	GSE47119	GSM1145317_Mouse_WT_AR_peaks.bed	Memorial Sloan Kettering Cancer Center Human Oncology and Pathogenesis Program Chen	ANDR	Prostate	ChIP-seq
23817021	GSE47119	GSM1145318_Mouse_WT_ERG_peaks.bed	Memorial Sloan Kettering Cancer Center Human Oncology and Pathogenesis Program Chen	ERG	Prostate	ChIP-seq
23872598	GSE31456	GSM782847_iMN.ES-MN_iNgn2.Isl1.Lhx3_Day4+Dox-RA-Hh.ChIP-seq_iLhx3-V5_rep1.peaks.bed	Penn State University Biochemistry & Molecular Biology Shaun Mahony	LHX3	induced motor neurons (Day4 iNIL differentiation) with Dox-inducible Ngn2.Isl1.Lhx3-V5	ChIP-seq
23872598	GSE31456	GSM782848_iMN.ES-MN_iNgn2.Isl1.Lhx3_Day4+Dox-RA-Hh.ChIP-seq_Isl1-2_rep1.peaks.bed	Penn State University Biochemistry & Molecular Biology Shaun Mahony	ISL1	induced motor neurons (Day4 iNIL differentiation) with Dox-inducible Ngn2.Isl1.Lhx3-V5	ChIP-seq
23872598	GSE31456	GSM928984_iMN.ES-MN_iNgn2.Isl1.Phox2a_Day4+Dox.ChIP-seq_iPhox2a-V5.peaks.bed	Penn State University Biochemistry & Molecular Biology Shaun Mahony	PHX2A	induced cortical motor neurons (Day4 iNIL differentiation) with Dox-inducible Ngn2.Isl1.Phox2a-V5	ChIP-seq
23872598	GSE31456	GSM928985_iMN.ES-MN_iNgn2.Isl1.Phox2a_Day4+Dox.ChIP-seq_Isl1-2.peaks.bed	Penn State University Biochemistry & Molecular Biology Shaun Mahony	ISL1	induced cortical motor neurons (Day4 iNIL differentiation) with Dox-inducible Ngn2.Isl1.Phox2a-V5	ChIP-seq
23872598	GSE31456	GSM928986_iMN.ES-MN_iIsl1_Day4+Dox.ChIP-seq_Isl1-2.peaks.bed	Penn State University Biochemistry & Molecular Biology Shaun Mahony	ISL1	Isl1 induced cells (Day4 iI differentiation) with Dox-inducible Isl1-V5	ChIP-seq
23884607	GSE45915	GSM1119611_P_paired-W200-G600-islands-summary-FDR001.bed	INSERM-UJF U823	H2B1A	Spermatocytes (meiotic)	ChIP-seq
23884607	GSE45915	GSM1119612_R_paired-W200-G600-islands-summary-FDR001.bed	INSERM-UJF U823	H2B1A	Round spermatids (post-meiotic)	ChIP-seq
23884607	GSE45915	GSM1179190_ChipTH2B_Input_W200-G600-islands-summary-FDR0.01.interval.bed	INSERM-UJF U823	H2B1A	Total male germ cells from adult mice (meiotic)	ChIP-seq
23885096	GSE49423	GSM1199128_peaks.narrowPeak	University of Southern Denmark Biochemistry and Molecular Biology	PPARG	3T3-L1 adipocytes	ChIP-seq
23885096	GSE49423	GSM1199129_peaks.narrowPeak	University of Southern Denmark Biochemistry and Molecular Biology	PPARG	3T3-L1 adipocytes	ChIP-seq
23885096	GSE49423	GSM1199130_peaks.narrowPeak	University of Southern Denmark Biochemistry and Molecular Biology	PPARG	3T3-L1 adipocytes	ChIP-seq
23885096	GSE49423	GSM1199131_peaks.narrowPeak	University of Southern Denmark Biochemistry and Molecular Biology	PPARG	3T3-L1 adipocytes	ChIP-seq
23885096	GSE49423	GSM1199132_peaks.narrowPeak	University of Southern Denmark Biochemistry and Molecular Biology	MED1	3T3-L1 adipocytes	ChIP-seq
23885096	GSE49423	GSM1199133_peaks.narrowPeak	University of Southern Denmark Biochemistry and Molecular Biology	MED1	3T3-L1 adipocytes	ChIP-seq
23885096	GSE49423	GSM1199134_peaks.narrowPeak	University of Southern Denmark Biochemistry and Molecular Biology	CEBPA	3T3-L1 adipocytes	ChIP-seq
23885096	GSE49423	GSM1199135_peaks.narrowPeak	University of Southern Denmark Biochemistry and Molecular Biology	CEBPA	3T3-L1 adipocytes	ChIP-seq
23885096	GSE49423	GSM1199140_peaks.narrowPeak	University of Southern Denmark Biochemistry and Molecular Biology	CBP	3T3-L1 adipocytes	ChIP-seq
23885096	GSE49423	GSM1199141_peaks.narrowPeak	University of Southern Denmark Biochemistry and Molecular Biology	CBP	3T3-L1 adipocytes	ChIP-seq
23891001	GSE48336	GSM1175113_Ascl1_QuEST.bed	Stanford University Genetics	ASCL1	Primary adult Neural progenitor cells	ChIP-seq
23891001	GSE48336	GSM1175114_FoxO3_QuEST.bed	Stanford University Genetics	FOXO3	Primary adult Neural progenitor cells	ChIP-seq
23898036	GSE47766	GSM1156665_CTCF_proB-input_CTCF_proB_macs_confident.bed	TSRI MEM Su	CTCF	pro-B cells	ChIP-seq
23898036	GSE47766	GSM1156667_Rad21_proB-input_Rad21_proB_macs_confident.bed	TSRI MEM Su	RAD21	pro-B cells	ChIP-seq
23911322	GSE46668	GSM1133697_peaks.narrowPeak	Dana-Farber Cancer Institute Medical Oncology Bradner Lab	BRD4	heart	ChIP-seq
23918801	GSE48372	GSM1176676_Pr4-EGFP_B1_1_PES_peaks.bed	New York Genome Center Bioinformatics	PRDM4	CCE mouse embryonic stem cells expressing Prdm4-EGFP	ChIP-seq
23918801	GSE48372	GSM1176677_Pr4-EGFP_B1_2_PES_peaks.bed	New York Genome Center Bioinformatics	PRDM4	CCE mouse embryonic stem cells expressing Prdm4-EGFP	ChIP-seq
23918801	GSE48372	GSM1176678_Pr4-EGFP_B6_1_PES_peaks.bed	New York Genome Center Bioinformatics	PRDM4	CCE mouse embryonic stem cells expressing Prdm4-EGFP	ChIP-seq
23918801	GSE48372	GSM1176679_Pr4-EGFP_B6_2_PES_peaks.bed	New York Genome Center Bioinformatics	PRDM4	CCE mouse embryonic stem cells expressing Prdm4-EGFP	ChIP-seq
23932570	GSE46943	GSM1141666_cd8_Ab_fdr0.05_peaks.bed	New York Genome Center Bioinformatics	FOXO1	CD8+ cells	ChIP-seq
23932570	GSE46943	GSM1141667_cd8_Biotin_fdr0.05_peaks.bed	New York Genome Center Bioinformatics	FOXO1	Foxo1tagBirA CD8+ cells	ChIP-seq
23955559	GSE39433	GSM968709_peaks.narrowPeak	Penn State University Biochemistry & Molecular Biology Shaun Mahony	CDX2	progenitor motor neurons (Day 4) Ainv15 (ATCC SCRC-1029) with Dox-inducible Cdx2-V5 construct	ChIP-seq
23955559	GSE39433	GSM968710_peaks.narrowPeak	Penn State University Biochemistry & Molecular Biology Shaun Mahony	CDX2	progenitor motor neurons (Day 4) Ainv15 (ATCC SCRC-1029) with Dox-inducible Cdx2-V5 construct	ChIP-seq
23973221	GSE43008	GSM1145864_peaks.narrowPeak	Instutute of Molecular Pathology	TYY1	Yy1(ihCd2/+ ) Rag2(-/-) R26(BirA/BirA) Pro-B cell	ChIP-seq
23973221	GSE43008	GSM1145865_peaks.narrowPeak	Instutute of Molecular Pathology	CTCF	Rag2(-/-) in vitro cultured Pro-B cells (4d)	ChIP-seq
23973221	GSE43008	GSM1145866_peaks.narrowPeak	Instutute of Molecular Pathology	CTCF	Rag2-/-, Pax5-/- in vitro cultured Pro-B cells (4d)	ChIP-seq
23974202	GSE46554	GSE46554_ERG_TgERG_leukaemia_1_peaks.bed	University of Cambridge	ERG	TgERG Spleen cell	ChIP-seq
23974202	GSE46554	GSE46554_ERG_TgERG_leukaemia_2_peaks.bed	University of Cambridge	ERG	TgERG Spleen cell	ChIP-seq
23975099	GSE41602	GSM1020006_8740.peaks.bed	IMP - Research Institute of Molecular Pathology Jan Michael Peters' Lab	SMC3	Wapl +/delta embryonic fibroblast	ChIP-seq
23975099	GSE41602	GSM1020007_8741.peaks.bed	IMP - Research Institute of Molecular Pathology Jan Michael Peters' Lab	SMC3	Wapl -/delta embryonic fibroblast	ChIP-seq
23975099	GSE41602	GSM1020008_8890.peaks.bed	IMP - Research Institute of Molecular Pathology Jan Michael Peters' Lab	SMC3	Wapl +/delta embryonic fibroblast	ChIP-seq
23975099	GSE41602	GSM1020009_9148.peaks.bed	IMP - Research Institute of Molecular Pathology Jan Michael Peters' Lab	SMC3	Wapl -/delta embryonic fibroblast	ChIP-seq
23975099	GSE41602	GSM1020012_9147.peaks.bed	IMP - Research Institute of Molecular Pathology Jan Michael Peters' Lab	CTCF	Wapl +/delta embryonic fibroblast	ChIP-seq
23975099	GSE41602	GSM1020013_9149.peaks.bed	IMP - Research Institute of Molecular Pathology Jan Michael Peters' Lab	CTCF	Wapl -/delta embryonic fibroblast	ChIP-seq
23977068	GSE21696	GSM541292_RFKO_232.export.txt.tag2m.bed.macs_peaks.bed	Texas A&M University	RXRA	Liver	ChIP-seq
23977068	GSE21696	GSM541294_RFKO_233.export.txt.tag2m.bed.macs_peaks.bed	Texas A&M University	RXRA	Liver	ChIP-seq
23977068	GSE21696	GSM541295_RMKO_225.export.txt.tag2m.bed.macs_peaks.bed	Texas A&M University	RXRA	Liver	ChIP-seq
23977068	GSE21696	GSM541298_RMKO_314.export.txt.tag2m.bed.macs_peaks.bed	Texas A&M University	RXRA	Liver	ChIP-seq
23977068	GSE21696	GSM541300_RFWT_234.export.txt.tag2m.bed.macs_peaks.bed	Texas A&M University	RXRA	Liver	ChIP-seq
23977068	GSE21696	GSM541301_RFWT_235.export.txt.tag2m.bed.macs_peaks.bed	Texas A&M University	RXRA	Liver	ChIP-seq
23977068	GSE21696	GSM541304_RMWT_315.export.txt.tag2m.bed.macs_peaks.bed	Texas A&M University	RXRA	Liver	ChIP-seq
23977068	GSE21696	GSM541305_RMWT_227.export.txt.tag2m.bed.macs_peaks.bed	Texas A&M University	RXRA	Liver	ChIP-seq
23979845	GSE42887	GSM1052763_peaks.narrowPeak	Baylor College of Medicine Molecular and Cellular Biology Conneely Laboratory	PRGR	wildtype Mammary glands	ChIP-seq
23979845	GSE42887	GSM1052764_peaks.narrowPeak	Baylor College of Medicine Molecular and Cellular Biology Conneely Laboratory	PRGR	wildtype Mammary glands	ChIP-seq
23981290	GSE46762	GSM1138337_peaks.narrowPeak	UC Davis Medical Center	RXRA	Liver	ChIP-seq
23981290	GSE46762	GSM1213057_peaks.narrowPeak	UC Davis Medical Center	RARA	Liver	ChIP-seq
23981290	GSE53736	mm9_GSM1299598_Mouse.Control.RARa.bed	UC Davis Medical Center	RARA	Liver	ChIP-seq
23981290	GSE53736	mm9_GSM1299599_Mouse.Control.RARb.bed	UC Davis Medical Center	RARB	Liver	ChIP-seq
23981290	GSE53736	mm9_GSM1299600_Mouse.Control.RXRa.bed	UC Davis Medical Center	RXRA	Liver	ChIP-seq
23981290	GSE53736	mm9_GSM1299601_Mouse.RA.RARa.bed	UC Davis Medical Center	RARA	Liver	ChIP-seq
23981290	GSE53736	mm9_GSM1299602_Mouse.RA.RARb.bed	UC Davis Medical Center	RARB	Liver	ChIP-seq
23981290	GSE53736	mm9_GSM1299603_Mouse.RA.RXRa.bed	UC Davis Medical Center	RXRA	Liver	ChIP-seq
23993744	GSE49313	GSM1197184_MB_Myod_peaks.bed	NIH	MYOD1	Proliferating Myoblasts	ChIP-seq
23993744	GSE49313	GSM1197185_MT_Myod_peaks.bed	NIH	MYOD1	48hrs differentiating Myotubes	ChIP-seq
23993744	GSE49313	GSM1197186_MT_Myog_peaks.bed	NIH	MYOG	48hrs differentiating Myotubes	ChIP-seq
24002784	GSE48763	GSM1184314_Med1_Tcell_filter_rmdup.SWEMBL.3.3.bed	EMBL-EBI	MED1	CD4+ CD8+ Double Positive Thymocytes	ChIP-seq
24002784	GSE48763	GSM1184315_Nipbl_Tcell_filter_rmdup.SWEMBL.3.3.bed	EMBL-EBI	NIPBL	CD4+ CD8+ Double Positive Thymocytes	ChIP-seq
24002784	GSE48763	GSM1184316_Rad21_Tcell_filter_rmdup.SWEMBL.3.3.bed	EMBL-EBI	RAD21	CD4+ CD8+ Double Positive Thymocytes	ChIP-seq
24003036	GSE49916	GSM1209644_1_p53_kidney_peaks.bed	Tulane University Pediatrics Pediatric Nephrology	P53	E15.5 WT kidney	ChIP-seq
24006458	GSE41818	GSM1024737_Tcd8_STAT5_1__TAGC.hmr.bl.bed	CIML	STA5A	purified memory TCRP1A eTC-STAT5CA	ChIP-seq
24006458	GSE41818	GSM1173872_Tcd8_STAT5_2_TAGC.hmr.bed	CIML	STA5A	purified memory TCRP1A eTC-STAT5CA	ChIP-seq
24012369	GSE48068	GSE48068_LHX2_ChIP_peaks.narrowPeak	Rockefeller University	LHX2	Mouse back skins	ChIP-seq
24013668	GSE33679	GSM832711_peaks.narrowPeak	UCSF Laboratory Medicine	IKZF1	wt Thymus	ChIP-seq
24013668	GSE33679	GSM832712_peaks.narrowPeak	UCSF Laboratory Medicine	IKZF1	Ikaros_ZnF1-/- Thymus	ChIP-seq
24013668	GSE33679	GSM832713_peaks.narrowPeak	UCSF Laboratory Medicine	IKZF1	Ikaros_ZnF1-/- Thymus	ChIP-seq
24013668	GSE33679	GSM832714_peaks.narrowPeak	UCSF Laboratory Medicine	IKZF1	Ikaros_ZnF4-/- Thymus	ChIP-seq
24013668	GSE33679	GSM840083_peaks.narrowPeak	UCSF Laboratory Medicine	IKZF1	wt Thymus	ChIP-seq
24035389	GSE40975	GSM1006208_peaks.narrowPeak	University of Pennsylvania School of Medicine IDOM	NKX61	pancreatic islet	ChIP-seq
24043305	GSE51816	GSE51816_prdm5_peaks.bed	University of Torino Molecular Biotechnology Center Bioinformatics and Genomics Unit	PRDM5	mouse embryonic fibroblast	ChIP-seq
24048479	GSE49766	GSM1206808_MEF_wt_Mbd3_peaks.bed	Hanna's Laboratory for Pluripotent Cell Studies	MBD3	MEF	ChIP-seq
24048479	GSE49766	GSM1206813_WT_4_DAYS_Mbd3_peaks.bed	Hanna's Laboratory for Pluripotent Cell Studies	MBD3	MEF	ChIP-seq
24048479	GSE49766	GSM1206814_WT_4_DAYS_Mi2b_peaks.bed	Hanna's Laboratory for Pluripotent Cell Studies	CHD4	MEF	ChIP-seq
24048479	GSE49766	GSM1206819_WT_8_DAYS_Mi2b_peaks.bed	Hanna's Laboratory for Pluripotent Cell Studies	CHD4	MEF	ChIP-seq
24048479	GSE49766	GSM1206823_IPS_wt_Mbd3_peaks.bed	Hanna's Laboratory for Pluripotent Cell Studies	MBD3	iPS	ChIP-seq
24048479	GSE49766	GSM1206824_IPS_wt_Mi2B_peaks.bed	Hanna's Laboratory for Pluripotent Cell Studies	CHD4	iPS	ChIP-seq
24048479	GSE49766	GSM1206832_Mbd3_f_-_4_DAYS_Mi2b_peaks.bed	Hanna's Laboratory for Pluripotent Cell Studies	CHD4	Mbd3 f/- MEF	ChIP-seq
24048479	GSE49766	GSM1206836_Mbd3_f_-_8_DAYS_Mi2b_peaks.bed	Hanna's Laboratory for Pluripotent Cell Studies	CHD4	Mbd3 f/- MEF	ChIP-seq
24048479	GSE49766	GSM1206840_IPS_Mbd3_f_-_Mi2B_peaks.bed	Hanna's Laboratory for Pluripotent Cell Studies	CHD4	Mbd3 f/- iPS	ChIP-seq
24048479	GSE49766	GSM1206844_ES_Mbd3_-_-_Mi2B_peaks.bed	Hanna's Laboratory for Pluripotent Cell Studies	CHD4	Mbd3 -/- ES	ChIP-seq
24048479	GSE49766	GSM1631247_Mef_wt_Oct4_peaks.bed	Hanna's Laboratory for Pluripotent Cell Studies	PO5F1	MEF	ChIP-seq
24048479	GSE49766	GSM1631249_Mef_het_Oct4_peaks.bed	Hanna's Laboratory for Pluripotent Cell Studies	PO5F1	Mbd3 f/- MEF	ChIP-seq
24048479	GSE49766	GSM1631251_WT_4_DAYS_Oct4_peaks.bed	Hanna's Laboratory for Pluripotent Cell Studies	PO5F1	MEF	ChIP-seq
24048479	GSE49766	GSM1631254_IPS_wt_Oct4_peaks.bed	Hanna's Laboratory for Pluripotent Cell Studies	PO5F1	iPS	ChIP-seq
24048479	GSE49766	GSM1631256_MBD3_F_-_4_DAYS_Oct4_peaks.bed	Hanna's Laboratory for Pluripotent Cell Studies	PO5F1	Mbd3 f/- MEF	ChIP-seq
24048479	GSE49766	GSM1631258_MBD3_F_-_8_DAYS_Oct4_peaks.bed	Hanna's Laboratory for Pluripotent Cell Studies	PO5F1	Mbd3 f/- MEF	ChIP-seq
24048479	GSE49766	GSM1631260_IPS_het_Oct4_peaks.bed	Hanna's Laboratory for Pluripotent Cell Studies	PO5F1	Mbd3 f/- iPS	ChIP-seq
24056747	GSE49930	GSM1210225_peaks.narrowPeak	The Walter and Eliza Hall Institute of Medical Research Bioinformatics	IRF4	Spleens and lymph nodes CD8+ T cells	ChIP-seq
24074864	GSE42152	GSM1207788_peaks.narrowPeak	The Rockefeller University Chromatin Biology & Epigenetics	HIRA	Embryonic stem cells	ChIP-seq
24074864	GSE42152	GSM1207789_peaks.narrowPeak	The Rockefeller University Chromatin Biology & Epigenetics	HIRA	WT Embryonic stem cells	ChIP-seq
24074864	GSE42152	GSM1207790_peaks.narrowPeak	The Rockefeller University Chromatin Biology & Epigenetics	HIRA	H33KO2 Embryonic stem cells	ChIP-seq
24074864	GSE42152	GSM1207791_peaks.narrowPeak	The Rockefeller University Chromatin Biology & Epigenetics	KDM6A	WT Embryonic stem cells	ChIP-seq
24074864	GSE42152	GSM1207792_peaks.narrowPeak	The Rockefeller University Chromatin Biology & Epigenetics	KDM6A	H33KO1 Embryonic stem cells	ChIP-seq
24074864	GSE42152	GSM1207793_peaks.narrowPeak	The Rockefeller University Chromatin Biology & Epigenetics	KDM6B	WT Embryonic stem cells	ChIP-seq
24074864	GSE42152	GSM1207794_peaks.narrowPeak	The Rockefeller University Chromatin Biology & Epigenetics	KDM6B	H33KO1 Embryonic stem cells	ChIP-seq
24074865	GSE49178	GSM1195114_Ezh2_ESC_shGFP.bed	HuGeF	EZH2	E14 embryonic stem cells	ChIP-seq
24074865	GSE49178	GSM1195115_Ezh2_ESC_shDnmt3L.bed	HuGeF	EZH2	E14 embryonic stem cells	ChIP-seq
24074865	GSE49178	GSM1195116_BioDnmt3L_ESC_shGFP.bed	HuGeF	DNM3L	E14 embryonic stem cells	ChIP-seq
24074865	GSE49178	GSM1195117_BioDnmt3L_ESC_shSuz12.bed	HuGeF	DNM3L	E14 embryonic stem cells	ChIP-seq
24074869	GSE50944	GSM1232944_peaks.narrowPeak	UCSD Cellular and Molecular Medicine Dr. Christopher Glass	TF65	Macrophage	ChIP-seq
24074869	GSE50944	GSM1232945_peaks.narrowPeak	UCSD Cellular and Molecular Medicine Dr. Christopher Glass	TF65	Macrophage	ChIP-seq
24074869	GSE50944	GSM1232946_peaks.narrowPeak	UCSD Cellular and Molecular Medicine Dr. Christopher Glass	TF65	Macrophage	ChIP-seq
24074869	GSE50944	GSM1232947_peaks.narrowPeak	UCSD Cellular and Molecular Medicine Dr. Christopher Glass	TF65	Macrophage	ChIP-seq
24076218	GSE49993	GSM1211424_peaks.narrowPeak	HudsonAlpha Institute	ESR1	Liver	ChIP-seq
24076218	GSE49993	GSM1211425_peaks.narrowPeak	HudsonAlpha Institute	ESR1	Uterus	ChIP-seq
24081332	GSE51176	GSM1240119_rep1_peaks.narrowPeak	Northwestern University Feinberg School of Medicine Shilatifard Lab	KMT2D	ESC	ChIP-seq
24081332	GSE51176	GSM1240119_rep2_peaks.narrowPeak	Northwestern University Feinberg School of Medicine Shilatifard Lab	KMT2D	ESC	ChIP-seq
24082143	GSE50807	GSM1229970_peaks.narrowPeak	HHMI/UCB MCB Robert Tjian Lab	TAF7L	wild type testis	ChIP-seq
24088869	GSE48602	GSM1181980_Miz1_NPC.bed	University of Wuerzburg Martin Eilers	ZBT17	neuronal progenitor cell	ChIP-seq
24088869	GSE48602	GSM1181982_Miz1_MDA-MD231.bed	University of Wuerzburg Martin Eilers	ZBT17	MDA-MD-231	ChIP-seq
24095730	GSE35724	GSM873983_peaks.narrowPeak	MIT Biological Engineering Fraenkel	TF65	3T3-L1	ChIP-seq
24106088	GSE44748	GSE44748_DBD_merged_peaks.bed	University of New South Wales BABS Crossley	KLF3	Klf3-/- murine embryonic fibroblasts, rescued with Klf3-V5 DBD	ChIP-seq
24106088	GSE44748	GSE44748_DDL_merged_peaks.bed	University of New South Wales BABS Crossley	KLF3	Klf3-/- murine embryonic fibroblasts, rescued with Klf3-V5 deltaDL	ChIP-seq
24106088	GSE44748	GSE44748_KLF3_merged_peaks.bed	University of New South Wales BABS Crossley	KLF3	Klf3-/- murine embryonic fibroblasts, rescued with Klf3-V5	ChIP-seq
24120360	GSE48358	GSE48358_Gene_list_of_Blimp1_binding_enrichments.bed	University of Massachusetts Medical School Pathology Berg Lab	PRDM1	in vitro stimulated CD8+ T cells	ChIP-seq
24120664	GSE51511	GSM1246722_peaks.narrowPeak	Bioinformatics Research Unit	SOX2	ZHBTc4-TSC	ChIP-seq
24120664	GSE51511	GSM1246723_peaks.narrowPeak	Bioinformatics Research Unit	AP2C	ZHBTc4-TSC	ChIP-seq
24120664	GSE51511	GSM1246724_peaks.narrowPeak	Bioinformatics Research Unit	CDX2	ZHBTc4-TSC	ChIP-seq
24120664	GSE51511	GSM1246725_peaks.narrowPeak	Bioinformatics Research Unit	SOX2	EGFP-TS3.5	ChIP-seq
24120743	GSE50406	GSM1218221_peaks.narrowPeak	BMC	GATA2	FDCPmix Multipotential	ChIP-seq
24120743	GSE50406	GSM1218222_peaks.narrowPeak	BMC	GATA1	FDCPmix Multipotential	ChIP-seq
24120743	GSE50406	GSM1218223_peaks.narrowPeak	BMC	SPI1	FDCPmix Multipotential	ChIP-seq
24120743	GSE50406	GSM1218224_peaks.narrowPeak	BMC	GATA2	FDCPmix 5 days erythroid differentiation	ChIP-seq
24120743	GSE50406	GSM1218225_peaks.narrowPeak	BMC	GATA1	FDCPmix 5 days erythroid differentiation	ChIP-seq
24120743	GSE50406	GSM1218226_peaks.narrowPeak	BMC	SPI1	FDCPmix 5 days erythroid differentiation	ChIP-seq
24120743	GSE50406	GSM1218227_peaks.narrowPeak	BMC	GATA2	FDCPmix 5 days neutrophil differentiation	ChIP-seq
24120743	GSE50406	GSM1218228_peaks.narrowPeak	BMC	SPI1	FDCPmix 5 days neutrophil differentiation	ChIP-seq
24120743	GSE50406	GSM1218230_peaks.narrowPeak	BMC	GATA1	FDCPmix 1 days erythroid differentiation	ChIP-seq
24120743	GSE50406	GSM1218231_peaks.narrowPeak	BMC	GATA1	FDCPmix 3 days erythroid differentiation	ChIP-seq
24120743	GSE50406	GSM1218232_peaks.narrowPeak	BMC	GATA2	FDCPmix 1 days erythroid differentiation	ChIP-seq
24120743	GSE50406	GSM1218233_peaks.narrowPeak	BMC	GATA2	FDCPmix 3 days erythroid differentiation	ChIP-seq
24120743	GSE50406	GSM1218234_peaks.narrowPeak	BMC	GATA1	FDCPmix Multipotential Gata1ER notam	ChIP-seq
24120743	GSE50406	GSM1218235_peaks.narrowPeak	BMC	GATA1	FDCPmix Multipotential Gata1ER 24hrtam	ChIP-seq
24120743	GSE50406	GSM1218236_peaks.narrowPeak	BMC	GATA2	FDCPmix Multipotential Gata1ER notam	ChIP-seq
24120743	GSE50406	GSM1218237_peaks.narrowPeak	BMC	GATA2	FDCPmix Multipotential Gata1ER 24hrtam	ChIP-seq
24121437	GSE46494	GSM1131238_peaks.narrowPeak	UCSD	SPI1	peritoneal thioglycolate-elicited macrophages	ChIP-seq
24121437	GSE46494	GSM1131239_peaks.narrowPeak	UCSD	SPI1	peritoneal thioglycolate-elicited macrophages	ChIP-seq
24121437	GSE46494	GSM1131240_peaks.narrowPeak	UCSD	SPI1	peritoneal thioglycolate-elicited macrophages	ChIP-seq
24121437	GSE46494	GSM1131241_peaks.narrowPeak	UCSD	SPI1	peritoneal thioglycolate-elicited macrophages	ChIP-seq
24121437	GSE46494	GSM1131242_peaks.narrowPeak	UCSD	CEBPA	peritoneal thioglycolate-elicited macrophages	ChIP-seq
24121437	GSE46494	GSM1131243_peaks.narrowPeak	UCSD	CEBPA	peritoneal thioglycolate-elicited macrophages	ChIP-seq
24121437	GSE46494	GSM1131244_peaks.narrowPeak	UCSD	CEBPA	peritoneal thioglycolate-elicited macrophages	ChIP-seq
24121437	GSE46494	GSM1131245_peaks.narrowPeak	UCSD	CEBPA	peritoneal thioglycolate-elicited macrophages	ChIP-seq
24121437	GSE46494	GSM1131254_peaks.narrowPeak	UCSD	TF65	peritoneal thioglycolate-elicited macrophages	ChIP-seq
24121437	GSE46494	GSM1131255_peaks.narrowPeak	UCSD	TF65	peritoneal thioglycolate-elicited macrophages	ChIP-seq
24121437	GSE46494	GSM1131256_peaks.narrowPeak	UCSD	TF65	peritoneal thioglycolate-elicited macrophages	ChIP-seq
24121437	GSE46494	GSM1131257_peaks.narrowPeak	UCSD	TF65	peritoneal thioglycolate-elicited macrophages	ChIP-seq
24121437	GSE46494	GSM1131264_peaks.narrowPeak	UCSD	SPI1	peritoneal thioglycolate-elicited macrophages	ChIP-seq
24121437	GSE46494	GSM1131265_peaks.narrowPeak	UCSD	CEBPA	peritoneal thioglycolate-elicited macrophages	ChIP-seq
24121688	GSE39502	GSM970264_peaks.narrowPeak	Dana-Farber Cancer Institute Cancer Biology Alexander Gimelbrant	CTCF	mouse ES cells	ChIP-seq
24121688	GSE39502	GSM970266_peaks.narrowPeak	Dana-Farber Cancer Institute Cancer Biology Alexander Gimelbrant	CTCF	mixed differentiated cell population derived from mouse ES cells after 4.5 days in vitro differentiation induced by retinoic acid	ChIP-seq
24121688	GSE39502	GSM1212177_peaks.narrowPeak	Dana-Farber Cancer Institute Cancer Biology Alexander Gimelbrant	CTCF	mouse ES cells	ChIP-seq
24141388	GSE50806	mm9_GSE50806_gfi1_peaks.bed	The University of Chicago Department of Human Genetics Institute for Genomics & Systems Biology	GFI1	ILC2s sorted from the MLN of IL-25-treated mice	ChIP-seq
24141703	GSE49435	GSM1199182_peaks.narrowPeak	University of Pennsylvania Cell and Developmental Biology Roberto Bonasio	EZH2	E14	ChIP-seq
24141703	GSE49435	GSM1199183_peaks.narrowPeak	University of Pennsylvania Cell and Developmental Biology Roberto Bonasio	EZH2	E14	ChIP-seq
24141703	GSE49435	GSM1199188_peaks.narrowPeak	University of Pennsylvania Cell and Developmental Biology Roberto Bonasio	SUZ12	E14	ChIP-seq
24141703	GSE49435	GSM1199189_peaks.narrowPeak	University of Pennsylvania Cell and Developmental Biology Roberto Bonasio	SUZ12	E14	ChIP-seq
24142692	GSE44741	GSM1089894_Ehf_peaks.bed	University of California Irvine Andersen	EHF	corneal epithelium	ChIP-seq
24145512	GSE43594	GSM1066040_peaks.narrowPeak	IGBMC REINA	SMC1A	stimulated CD43- B cells extracted from spleen	ChIP-seq
24145512	GSE43594	GSM1066041_peaks.narrowPeak	IGBMC REINA	SMC3	stimulated CD43- B cells extracted from spleen	ChIP-seq
24145512	GSE43594	GSM1066043_peaks.narrowPeak	IGBMC REINA	CTCF	stimulated CD43- B cells extracted from spleen	ChIP-seq
24145512	GSE43594	GSM1066044_peaks.narrowPeak	IGBMC REINA	SMC1A	resting CD43- B cells extracted from spleen	ChIP-seq
24145512	GSE43594	GSM1066045_peaks.narrowPeak	IGBMC REINA	SMC3	resting CD43- B cells extracted from spleen	ChIP-seq
24145512	GSE43594	GSM1066047_peaks.narrowPeak	IGBMC REINA	CTCF	resting CD43- B cells extracted from spleen	ChIP-seq
24159046	GSE48413	GSM1199037_mm9_p300_craniofacial_e11.5_peaks.bed	Lawrence Berkeley National Laboratory Genomics Divsion	EP300	embryonic day 11.5 craniofacial tissue	ChIP-seq
24174531	GSE58330	GSM1407180_ALL_EBF1_peaks.bed	Beth Israel Deconess Medical Center Endocrinology Rosen Lab	COE1	3T3L1	ChIP-seq
24185899	GSE48938	GSE48938_ChIP_mAST_encodePeak.narrowPeak	Ucl Cancer biologyGenome organization	RAD21	astrocyte	ChIP-seq
24185899	GSE48938	GSE48938_ChIP_mNSC_encodePeak.narrowPeak	Ucl Cancer biologyGenome organization	RAD21	neural stem cell	ChIP-seq
24204843	GSE48588	GSE48588_macs2_121101_SN808_0099_AD0NFJACXX_IP1-2_Runx3vsinput1-2_peaks.bed	Weizmann institute of science Molecular genetics Groner lab	RUNX3	Splenic CD4+ dendritic cells	ChIP-seq
24214913	GSE35213	GSM863766_BA.bed	CNRS Laboratoire de Biom��ｽｩtrie et Biologie ��寢olutive.	CTNB1	Hepatocytes isolated from adult liver Apclox/lox;TTR-CreERT	ChIP-seq
24214913	GSE35213	GSM863767_TA.bed	CNRS Laboratoire de Biom��ｽｩtrie et Biologie ��寢olutive.	TF7L2	Hepatocytes isolated from adult liver Apclox/lox;TTR-CreERT	ChIP-seq
24214913	GSE35213	GSM863769_TK.bed	CNRS Laboratoire de Biom��ｽｩtrie et Biologie ��寢olutive.	TF7L2	Hepatocytes isolated from adult liver Bcatlox/lox;TTR-CreERT	ChIP-seq
24236182	GSE50131	GSE50127_Resting_NK_Runx3_peaks_to_small.bed	University of Birmingham School of Biosciences	RUNX3	Splenic NK cells	ChIP-seq
24236182	GSE50131	GSE50128_IL2_CD8_Runx3_peaks_to_small.bed	University of Birmingham School of Biosciences	RUNX3	Splenic CD8+ T cells	ChIP-seq
24236182	GSE50131	GSE50129_IL2_NK_Runx3_peaks_to_small.bed	University of Birmingham School of Biosciences	RUNX3	Splenic NK cells	ChIP-seq
24236182	GSE50131	GSE50130_Resting_CD8_Runx3_peaks_to_small.bed	University of Birmingham School of Biosciences	RUNX3	Splenic CD8+ T cells	ChIP-seq
24238339	GSE51079	GSM1237786_peaks.narrowPeak	Chiba University Immunology	EZH2	Th1 cell	ChIP-seq
24238339	GSE51079	GSM1237787_peaks.narrowPeak	Chiba University Immunology	EZH2	Th2 cell	ChIP-seq
24243019	GSE43916	GSM1187221_peaks.narrowPeak	Stanford University Dermatology Howard Chang	ASCL1	embryonic fibroblasts	ChIP-seq
24243019	GSE43916	GSM1187223_peaks.narrowPeak	Stanford University Dermatology Howard Chang	ASCL1	embryonic fibroblasts treated with BAM factors	ChIP-seq
24243019	GSE43916	GSM1187225_peaks.narrowPeak	Stanford University Dermatology Howard Chang	ASCL1	embryonic fibroblasts treated with BAM factors	ChIP-seq
24243019	GSE43916	GSM1187228_peaks.narrowPeak	Stanford University Dermatology Howard Chang	ASCL1	neural progenitor treated with Ascl1	ChIP-seq
24243019	GSE43916	GSM1187233_peaks.narrowPeak	Stanford University Dermatology Howard Chang	PO3F2	embryonic fibroblasts	ChIP-seq
24243019	GSE43916	GSM1187235_peaks.narrowPeak	Stanford University Dermatology Howard Chang	PO3F2	embryonic fibroblasts treated with BAM factors	ChIP-seq
24243019	GSE43916	GSM1187237_peaks.narrowPeak	Stanford University Dermatology Howard Chang	PO3F2	neural progenitor	ChIP-seq
24243019	GSE43916	GSM1187240_peaks.narrowPeak	Stanford University Dermatology Howard Chang	MYT1L	embryonic fibroblasts treated with BAM factors	ChIP-seq
24249732	GSE40623	GSM998272_peaks.narrowPeak	University of Birmingham School of Biosciences	TBX21	wild type Th1 cells	ChIP-seq
24249732	GSE40623	GSM998273_peaks.narrowPeak	University of Birmingham School of Biosciences	TBX21	Tbet_KO Th1 cells	ChIP-seq
24268577	GSE51045	mm9_GSM1236494_Liver_SMRT_5am_peaks.bed	University of Pennsylvania Institute for Diabetes, Obesity and Metabolism	NCOR2	liver	ChIP-seq
24268577	GSE51045	mm9_GSM1236495_Liver_SMRT_5pm_peaks.bed	University of Pennsylvania Institute for Diabetes, Obesity and Metabolism	NCOR2	liver	ChIP-seq
24277936	GSE48685	GSM1183564_peaks.narrowPeak	NIH NIDDK LGP	STA5A	day 6 of pregnancy wild type mammary gland	ChIP-seq
24277936	GSE48685	GSM1295562_peaks.narrowPeak	NIH NIDDK LGP	STA5A	at parturition wild type mammary gland	ChIP-seq
24277936	GSE48685	GSM1295564_peaks.narrowPeak	NIH NIDDK LGP	STA5A	day 13 of pregnancy wild type mammary gland	ChIP-seq
24285714	GSE52277	GSM1262345_peaks.narrowPeak	Cold Spring Harbor Lab Vakoc Lab	BRD4	MLL-AF9/NrasG12D AML cell line	ChIP-seq
24285714	GSE52277	GSM1262346_peaks.narrowPeak	Cold Spring Harbor Lab Vakoc Lab	SMCA4	MLL-AF9/NrasG12D AML cell line	ChIP-seq
24286025	GSE33346	GSM824835_peaks.narrowPeak	Whitehead Institute for Biomedical Research	CNDH2	V6.5 Embryonic stem cells	ChIP-seq
24286025	GSE33346	GSM824836_peaks.narrowPeak	Whitehead Institute for Biomedical Research	CNDH2	V6.5 Embryonic stem cells	ChIP-seq
24286025	GSE33346	GSM824837_peaks.narrowPeak	Whitehead Institute for Biomedical Research	CNDH2	V6.5 Embryonic stem cells	ChIP-seq
24286025	GSE33346	GSM824840_peaks.narrowPeak	Whitehead Institute for Biomedical Research	CNDD3	V6.5 Embryonic stem cells	ChIP-seq
24286025	GSE33346	GSM824841_peaks.narrowPeak	Whitehead Institute for Biomedical Research	CNDD3	V6.5 Embryonic stem cells	ChIP-seq
24286025	GSE33346	GSM824842_peaks.narrowPeak	Whitehead Institute for Biomedical Research	CNDG2	V6.5 Embryonic stem cells	ChIP-seq
24286025	GSE33346	GSM824843_peaks.narrowPeak	Whitehead Institute for Biomedical Research	CNDG2	V6.5 Embryonic stem cells	ChIP-seq
24286025	GSE33346	GSM824847_peaks.narrowPeak	Whitehead Institute for Biomedical Research	RAD21	V6.5 Embryonic stem cells	ChIP-seq
24286025	GSE33346	GSM824848_peaks.narrowPeak	Whitehead Institute for Biomedical Research	RAD21	V6.5 Embryonic stem cells	ChIP-seq
24288132	GSE52613	GSM1272601_TRb_PTU_peaks.bed	Beth Israel Deaconess Medical Center	THB	liver adenovirus expressing GFP and biotinylated TRb1	ChIP-seq
24288132	GSE52613	GSM1272602_TRb_T3_peaks.bed	Beth Israel Deaconess Medical Center	THB	liver adenovirus expressing GFP and biotinylated TRb1	ChIP-seq
24302573	GSE42209	GSM1035414_peaks.narrowPeak	UMass medical school Program in Gene Function and Expression	KAT5	Tip60-H3F/ GFPKD E14 mouse embryonic stem cells	ChIP-seq
24302573	GSE42209	GSM1035415_peaks.narrowPeak	UMass medical school Program in Gene Function and Expression	KAT5	Tip60-H3F/ Hdac6KD E14 mouse embryonic stem cells	ChIP-seq
24302573	GSE42209	GSM1035416_peaks.narrowPeak	UMass medical school Program in Gene Function and Expression	HDAC6	Hdac6-H3F/ GFPKD E14 mouse embryonic stem cells	ChIP-seq
24302573	GSE42209	GSM1035417_peaks.narrowPeak	UMass medical school Program in Gene Function and Expression	HDAC6	Hdac6-H3F/ Hdac6KD E14	ChIP-seq
24302573	GSE42209	GSM1269901_peaks.narrowPeak	UMass medical school Program in Gene Function and Expression	EP400	GFPKD E14 mouse embryonic stem cells	ChIP-seq
24302573	GSE42209	GSM1269902_peaks.narrowPeak	UMass medical school Program in Gene Function and Expression	EP400	Hdac6KD E14 mouse embryonic stem cells	ChIP-seq
24304890	GSE48759	GSM1183968_ThioMac-PU1-notx-peaks.bed	University of Eastern Finland A.I. Virtanen Institute, Department of Biotechnology and Molecular Medicine	SPI1	Primary thioglycollate-elicited peritoneal macrophages	ChIP-seq
24304890	GSE48759	GSM1183969_ThioMac-PU1-KLA-1h-peaks.bed	University of Eastern Finland A.I. Virtanen Institute, Department of Biotechnology and Molecular Medicine	SPI1	Primary thioglycollate-elicited peritoneal macrophages	ChIP-seq
24304890	GSE48759	GSM1183970_ThioMac-PU1-KLA-6h-peaks.bed	University of Eastern Finland A.I. Virtanen Institute, Department of Biotechnology and Molecular Medicine	SPI1	Primary thioglycollate-elicited peritoneal macrophages	ChIP-seq
24304890	GSE48759	GSM1183971_ThioMac-PU1-KLA-12h-peaks.bed	University of Eastern Finland A.I. Virtanen Institute, Department of Biotechnology and Molecular Medicine	SPI1	Primary thioglycollate-elicited peritoneal macrophages	ChIP-seq
24304890	GSE48759	GSM1183972_ThioMac-PU1-KLA-24h-peaks.bed	University of Eastern Finland A.I. Virtanen Institute, Department of Biotechnology and Molecular Medicine	SPI1	Primary thioglycollate-elicited peritoneal macrophages	ChIP-seq
24304890	GSE48759	GSM1183973_ThioMac-p65-notx-group-1-peaks.bed	University of Eastern Finland A.I. Virtanen Institute, Department of Biotechnology and Molecular Medicine	TF65	Primary thioglycollate-elicited peritoneal macrophages	ChIP-seq
24304890	GSE48759	GSM1183974_ThioMac-p65-KLA-1h-group-1-peaks.bed	University of Eastern Finland A.I. Virtanen Institute, Department of Biotechnology and Molecular Medicine	TF65	Primary thioglycollate-elicited peritoneal macrophages	ChIP-seq
24304890	GSE48759	GSM1183975_ThioMac-p65-KLA-6h-group-1-peaks.bed	University of Eastern Finland A.I. Virtanen Institute, Department of Biotechnology and Molecular Medicine	TF65	Primary thioglycollate-elicited peritoneal macrophages	ChIP-seq
24304890	GSE48759	GSM1183976_ThioMac-p65-KLA-24h-group-1-peaks.bed	University of Eastern Finland A.I. Virtanen Institute, Department of Biotechnology and Molecular Medicine	TF65	Primary thioglycollate-elicited peritoneal macrophages	ChIP-seq
24304890	GSE48759	GSM1183977_ThioMac-p65-notx-group-2-peaks.bed	University of Eastern Finland A.I. Virtanen Institute, Department of Biotechnology and Molecular Medicine	TF65	Primary thioglycollate-elicited peritoneal macrophages	ChIP-seq
24304890	GSE48759	GSM1183978_ThioMac-p65-KLA-1h-group-2-peaks.bed	University of Eastern Finland A.I. Virtanen Institute, Department of Biotechnology and Molecular Medicine	TF65	Primary thioglycollate-elicited peritoneal macrophages	ChIP-seq
24304890	GSE48759	GSM1183979_ThioMac-CEBPa-notx-peaks.bed	University of Eastern Finland A.I. Virtanen Institute, Department of Biotechnology and Molecular Medicine	CEBPA	Primary thioglycollate-elicited peritoneal macrophages	ChIP-seq
24304890	GSE48759	GSM1183980_ThioMac-CEBPa-KLA-1h-peaks.bed	University of Eastern Finland A.I. Virtanen Institute, Department of Biotechnology and Molecular Medicine	CEBPA	Primary thioglycollate-elicited peritoneal macrophages	ChIP-seq
24304890	GSE48759	GSM1183981_ThioMac-PU1-DMSO-7h-KLA-6h-peaks.bed	University of Eastern Finland A.I. Virtanen Institute, Department of Biotechnology and Molecular Medicine	SPI1	Primary thioglycollate-elicited peritoneal macrophages	ChIP-seq
24304890	GSE48759	GSM1183982_ThioMac-PU1-Flavopiridol-7h-KLA-6h-peaks.bed	University of Eastern Finland A.I. Virtanen Institute, Department of Biotechnology and Molecular Medicine	SPI1	Primary thioglycollate-elicited peritoneal macrophages	ChIP-seq
24304890	GSE48759	GSM1183983_ThioMac-p65-DMSO-7h-KLA-6h-peaks.bed	University of Eastern Finland A.I. Virtanen Institute, Department of Biotechnology and Molecular Medicine	TF65	Primary thioglycollate-elicited peritoneal macrophages	ChIP-seq
24304890	GSE48759	GSM1183984_ThioMac-p65-Flavopiridol-7h-KLA-6h-peaks.bed	University of Eastern Finland A.I. Virtanen Institute, Department of Biotechnology and Molecular Medicine	TF65	Primary thioglycollate-elicited peritoneal macrophages	ChIP-seq
24304890	GSE48759	GSM1183985_ThioMac-PU1-DMSO-2h-KLA-1h-peaks.bed	University of Eastern Finland A.I. Virtanen Institute, Department of Biotechnology and Molecular Medicine	SPI1	Primary thioglycollate-elicited peritoneal macrophages	ChIP-seq
24304890	GSE48759	GSM1183986_ThioMac-PU1-IBET-2h-KLA-1h-peaks.bed	University of Eastern Finland A.I. Virtanen Institute, Department of Biotechnology and Molecular Medicine	SPI1	Primary thioglycollate-elicited peritoneal macrophages	ChIP-seq
24304890	GSE48759	GSM1183987_ThioMac-p65-DMSO-2h-KLA-1h-peaks.bed	University of Eastern Finland A.I. Virtanen Institute, Department of Biotechnology and Molecular Medicine	TF65	Primary thioglycollate-elicited peritoneal macrophages	ChIP-seq
24304890	GSE48759	GSM1183988_ThioMac-p65-IBET-2h-KLA-1h-peaks.bed	University of Eastern Finland A.I. Virtanen Institute, Department of Biotechnology and Molecular Medicine	TF65	Primary thioglycollate-elicited peritoneal macrophages	ChIP-seq
24315104	GSE33821	GSM1095377_peaks.narrowPeak	Massachusetts General Hospital Center for Regenerative Medicine	PPARG	3T3-L1 cells (ATCC #CL-173)	ChIP-seq
24315104	GSE33821	GSM1095378_peaks.narrowPeak	Massachusetts General Hospital Center for Regenerative Medicine	JUN	3T3-L1 cells (ATCC #CL-173)	ChIP-seq
24315104	GSE33821	GSM1095379_peaks.narrowPeak	Massachusetts General Hospital Center for Regenerative Medicine	CREB1	3T3-L1 cells (ATCC #CL-173)	ChIP-seq
24315104	GSE33821	GSM1095380_peaks.narrowPeak	Massachusetts General Hospital Center for Regenerative Medicine	CREB1	3T3-L1 cells (ATCC #CL-173)	ChIP-seq
24315104	GSE33821	GSM1095381_peaks.narrowPeak	Massachusetts General Hospital Center for Regenerative Medicine	PSB1	3T3-L1 cells (ATCC #CL-173)	ChIP-seq
24315104	GSE33821	GSM1095382_peaks.narrowPeak	Massachusetts General Hospital Center for Regenerative Medicine	PSB1	3T3-L1 cells (ATCC #CL-173)	ChIP-seq
24317492	GSE53585	GSM1296401_peaks.narrowPeak	LRBGE	SMCA4	3134 murine mammary epithelial cell line	ChIP-seq
24317492	GSE53585	GSM1296402_peaks.narrowPeak	LRBGE	SMCA4	3134 murine mammary epithelial cell line	ChIP-seq
24317492	GSE53585	GSM1296403_peaks.narrowPeak	LRBGE	CHD4	3134 murine mammary epithelial cell line	ChIP-seq
24317492	GSE53585	GSM1296404_peaks.narrowPeak	LRBGE	CHD4	3134 murine mammary epithelial cell line	ChIP-seq
24317492	GSE53585	GSM1296405_peaks.narrowPeak	LRBGE	SMCA5	3134 murine mammary epithelial cell line	ChIP-seq
24317492	GSE53585	GSM1296406_peaks.narrowPeak	LRBGE	SMCA5	3134 murine mammary epithelial cell line	ChIP-seq
24331926	GSE50394	GSM1218021_peaks.narrowPeak	Kyoto University	SMAD1	EpiLC Blimp1-mVenus reporter 12h	ChIP-seq
24331926	GSE50394	GSM1218022_peaks.narrowPeak	Kyoto University	SMAD1	EpiLC Blimp1-mVenus reporter 24h	ChIP-seq
24331926	GSE50394	GSM1218023_peaks.narrowPeak	Kyoto University	SMAD1	EpiLC Blimp1-mVenus reporter 36h	ChIP-seq
24331926	GSE50394	GSM1218024_peaks.narrowPeak	Kyoto University	SMAD1	EpiLC Prdm14-mVenus reporter 24h	ChIP-seq
24331926	GSE50394	GSM1218025_peaks.narrowPeak	Kyoto University	BRAC	EpiLC Prdm14-mVenus reporter	ChIP-seq
24331926	GSE50394	GSM1218026_peaks.narrowPeak	Kyoto University	TCF7	EpiLC Blimp1-mVenus reporter	ChIP-seq
24336202	GSE52373	GSM1264230_ChIPseq_Bcells_18hEOH_Cebpa_peaks.bed	Centre for Genomic Regulation	CEBPA	estradiol treated primary B cell	ChIP-seq
24346698	GSE50921	GSE50921_Brg1.peaks.bed	University of Bradford	SMCA4	mouse primary epidermal keratinocytes	ChIP-seq
24347632	GSE44824	GSM1092113_peaks.narrowPeak	California Institute of Technology	MYOD1	C2C12	ChIP-seq
24347632	GSE44824	GSM1092114_peaks.narrowPeak	California Institute of Technology	MYOG	C2C12	ChIP-seq
24347632	GSE44824	GSM1092115_peaks.narrowPeak	California Institute of Technology	MYOG	C2C12	ChIP-seq
24347632	GSE44824	GSM1092116_peaks.narrowPeak	California Institute of Technology	MYOG	C2C12	ChIP-seq
24361252	GSE43231	GSM1058995_BioJmjd2b_wt_onBirA_peaks.bed	Partner Institute for Computational Biology, Shanghai Institute for Biological Sciences, Chinese Academy of Sciences Zhen Shao	KDM4B	Biotinylated Jmjd2b ESC	ChIP-seq
24361252	GSE43231	GSM1058996_BioJmjd2c_wt_onBirA_peaks.bed	Partner Institute for Computational Biology, Shanghai Institute for Biological Sciences, Chinese Academy of Sciences Zhen Shao	KDM4C	Biotinylated Jmjd2c ESC	ChIP-seq
24361252	GSE43231	GSM1059004_Ezh2_antiGFP_pd5_peaks.bed	Partner Institute for Computational Biology, Shanghai Institute for Biological Sciences, Chinese Academy of Sciences Zhen Shao	EZH2	Anti-GFP KD ESC	ChIP-seq
24361252	GSE43231	GSM1059010_Myc_AntiGFP_pd5_peaks.bed	Partner Institute for Computational Biology, Shanghai Institute for Biological Sciences, Chinese Academy of Sciences Zhen Shao	MYC	Anti-GFP KD ESC	ChIP-seq
24361252	GSE43231	GSM1059011_Nanog_antiGFP_pd10_peaks.bed	Partner Institute for Computational Biology, Shanghai Institute for Biological Sciences, Chinese Academy of Sciences Zhen Shao	NANOG	Anti-GFP KD ESC	ChIP-seq
24361252	GSE43231	GSM1059012_Oct4_antiGFP_pd10_peaks.bed	Partner Institute for Computational Biology, Shanghai Institute for Biological Sciences, Chinese Academy of Sciences Zhen Shao	PO5F1	Anti-GFP KD ESC	ChIP-seq
24361252	GSE43231	GSM1059016_Spt5_antiGFP_pd10_peaks.bed	Partner Institute for Computational Biology, Shanghai Institute for Biological Sciences, Chinese Academy of Sciences Zhen Shao	SPT5H	Anti-GFP KD ESC	ChIP-seq
24361252	GSE43231	GSM1059022_Myc_2bKD_pd5_peaks.bed	Partner Institute for Computational Biology, Shanghai Institute for Biological Sciences, Chinese Academy of Sciences Zhen Shao	MYC	Jmjd2b KD ESC	ChIP-seq
24361252	GSE43231	GSM1059023_Nanog_2bKD_pd10_peaks.bed	Partner Institute for Computational Biology, Shanghai Institute for Biological Sciences, Chinese Academy of Sciences Zhen Shao	NANOG	Jmjd2b KD ESC	ChIP-seq
24361252	GSE43231	GSM1059024_Oct4_2bKD_pd10_peaks.bed	Partner Institute for Computational Biology, Shanghai Institute for Biological Sciences, Chinese Academy of Sciences Zhen Shao	PO5F1	Jmjd2b KD ESC	ChIP-seq
24361252	GSE43231	GSM1059025_Ctr9_2cKD_pd4_peaks.bed	Partner Institute for Computational Biology, Shanghai Institute for Biological Sciences, Chinese Academy of Sciences Zhen Shao	CTR9	Jmjd2c KD ESC	ChIP-seq
24361252	GSE43231	GSM1059026_Ezh2_2cKD_pd5_peaks.bed	Partner Institute for Computational Biology, Shanghai Institute for Biological Sciences, Chinese Academy of Sciences Zhen Shao	EZH2	Jmjd2c KD ESC	ChIP-seq
24361252	GSE43231	GSM1059031_Myc_2cKD_pd5_peaks.bed	Partner Institute for Computational Biology, Shanghai Institute for Biological Sciences, Chinese Academy of Sciences Zhen Shao	MYC	Jmjd2c KD ESC	ChIP-seq
24361252	GSE43231	GSM1059032_Nanog_2cKD_pd10_peaks.bed	Partner Institute for Computational Biology, Shanghai Institute for Biological Sciences, Chinese Academy of Sciences Zhen Shao	NANOG	Jmjd2c KD ESC	ChIP-seq
24361252	GSE43231	GSM1059033_Oct4_2cKD_pd10_peaks.bed	Partner Institute for Computational Biology, Shanghai Institute for Biological Sciences, Chinese Academy of Sciences Zhen Shao	PO5F1	Jmjd2c KD ESC	ChIP-seq
24361252	GSE43231	GSM1059037_Spt5_2cKD_pd10_peaks.bed	Partner Institute for Computational Biology, Shanghai Institute for Biological Sciences, Chinese Academy of Sciences Zhen Shao	SPT5H	Jmjd2c KD ESC	ChIP-seq
24361252	GSE43231	GSM1184045_Nanog_2bKD_replicate_2_peaks.bed	Partner Institute for Computational Biology, Shanghai Institute for Biological Sciences, Chinese Academy of Sciences Zhen Shao	NANOG	Jmjd2b KD ESC	ChIP-seq
24365181	GSE44578	GSM1095815_DP_Runx1.bed	TAGC INSERM U1090	RUNX1	CD4+ CD8+ double-positive thymocytes	ChIP-seq
24367003	GSE47003	GSM1142809_peaks.narrowPeak	University of Copenhagen/Rigshospitalet BRIC/Finsen Laboratory Porse group	CEBPA	Liver	ChIP-seq
24367003	GSE47003	GSM1142810_peaks.narrowPeak	University of Copenhagen/Rigshospitalet BRIC/Finsen Laboratory Porse group	CEBPA	Liver	ChIP-seq
24367609	GSE49131	GSM1194141_peaks.narrowPeak	Children's Hospital of Philadelphia	GATA4	Liver	ChIP-seq
24368734	GSE50466	GSM1215801_peaks.narrowPeak	NIH NIDDK	KMT2D	D0 WT MLL3-/- E18.5 embryos immortalized brown preadipocytes	ChIP-seq
24368734	GSE50466	GSM1215802_peaks.narrowPeak	NIH NIDDK	KMT2D	D2 WT MLL3-/- E18.5 embryos immortalized brown preadipocytes	ChIP-seq
24368734	GSE50466	GSM1215803_peaks.narrowPeak	NIH NIDDK	KMT2D	D7 WT MLL3-/- E18.5 embryos immortalized brown preadipocytes	ChIP-seq
24368734	GSE50466	GSM1215804_peaks.narrowPeak	NIH NIDDK	KMT2D	D0 MLL4 KO MLL3-/-;MLL4-/- E18.5 embryos immortalized brown preadipocytes	ChIP-seq
24368734	GSE50466	GSM1215805_peaks.narrowPeak	NIH NIDDK	KMT2D	D2 MLL4 KO MLL3-/-;MLL4-/- E18.5 embryos immortalized brown preadipocytes	ChIP-seq
24368734	GSE50466	GSM1215806_peaks.narrowPeak	NIH NIDDK	KMT2D	D7 MLL4 KO MLL3-/-;MLL4-/- E18.5 embryos immortalized brown preadipocytes	ChIP-seq
24368734	GSE50466	GSM1218859_peaks.narrowPeak	NIH NIDDK	CEBPA	D0 WT MLL3-/- E18.5 embryos immortalized brown preadipocytes	ChIP-seq
24368734	GSE50466	GSM1218860_peaks.narrowPeak	NIH NIDDK	CEBPA	D2 WT MLL3-/- E18.5 embryos immortalized brown preadipocytes	ChIP-seq
24368734	GSE50466	GSM1218861_peaks.narrowPeak	NIH NIDDK	CEBPB	D0 WT MLL3-/- E18.5 embryos immortalized brown preadipocytes	ChIP-seq
24368734	GSE50466	GSM1218862_peaks.narrowPeak	NIH NIDDK	CEBPB	D2 WT MLL3-/- E18.5 embryos immortalized brown preadipocytes	ChIP-seq
24368734	GSE50466	GSM1218863_peaks.narrowPeak	NIH NIDDK	PPARG	D0 WT MLL3-/- E18.5 embryos immortalized brown preadipocytes	ChIP-seq
24368734	GSE50466	GSM1218864_peaks.narrowPeak	NIH NIDDK	PPARG	D2 WT MLL3-/- E18.5 embryos immortalized brown preadipocytes	ChIP-seq
24368734	GSE50466	GSM1219521_peaks.narrowPeak	NIH NIDDK	CEBPB	MLL3-/- E18.5 embryos immortalized brown preadipocytes	ChIP-seq
24368734	GSE50466	GSM1219522_peaks.narrowPeak	NIH NIDDK	CEBPB	MLL3-/- E18.5 embryos immortalized brown preadipocytes	ChIP-seq
24368734	GSE50466	GSM1219523_peaks.narrowPeak	NIH NIDDK	CEBPB	MLL3-/-;MLL4-/- E18.5 embryos immortalized brown preadipocytes	ChIP-seq
24368734	GSE50466	GSM1219524_peaks.narrowPeak	NIH NIDDK	CEBPB	MLL3-/-;MLL4-/- E18.5 embryos immortalized brown preadipocytes	ChIP-seq
24368734	GSE50466	GSM1219525_peaks.narrowPeak	NIH NIDDK	KMT2D	MLL3-/- E18.5 embryos immortalized brown preadipocytes	ChIP-seq
24368734	GSE50466	GSM1219526_peaks.narrowPeak	NIH NIDDK	KMT2D	MLL3-/- E18.5 embryos immortalized brown preadipocytes	ChIP-seq
24368734	GSE50466	GSM1219687_peaks.narrowPeak	NIH NIDDK	MYOD1	MLL3-/- E18.5 embryos immortalized brown preadipocytes	ChIP-seq
24368734	GSE50466	GSM1219688_peaks.narrowPeak	NIH NIDDK	MYOD1	MLL3-/- E18.5 embryos MyoD-induced immortalized brown preadipocytes	ChIP-seq
24368734	GSE50466	GSM1219689_peaks.narrowPeak	NIH NIDDK	MYOD1	MLL3-/-;MLL4-/- E18.5 embryos immortalized brown preadipocytes	ChIP-seq
24368734	GSE50466	GSM1219690_peaks.narrowPeak	NIH NIDDK	MYOD1	MLL3-/-;MLL4-/- E18.5 embryos MyoD-induced immortalized brown preadipocytes	ChIP-seq
24368734	GSE50466	GSM1219691_peaks.narrowPeak	NIH NIDDK	KMT2D	MLL3-/- E18.5 embryos immortalized brown preadipocytes	ChIP-seq
24368734	GSE50466	GSM1219692_peaks.narrowPeak	NIH NIDDK	KMT2D	MLL3-/- E18.5 embryos MyoD-induced immortalized brown preadipocytes	ChIP-seq
24368734	GSE50466	GSM1219693_peaks.narrowPeak	NIH NIDDK	KMT2D	MLL3-/-;MLL4-/- E18.5 embryos immortalized brown preadipocytes	ChIP-seq
24368734	GSE50466	GSM1219694_peaks.narrowPeak	NIH NIDDK	KMT2D	MLL3-/-;MLL4-/- E18.5 embryos MyoD-induced immortalized brown preadipocytes	ChIP-seq
24385922	GSE52483	GSM1267725_Med12_FL_E12.5_peaks.bed	Institut de Recherches Cliniques de Montreal Genetics and Development research unit	MED12	distal forelimb E12.5	ChIP-seq
24389103	GSE46536	GSM1215218_Ezh2_TT2_1_peaks.bed	UMR7216 CNRS	EZH2	mES	ChIP-seq
24389103	GSE46536	GSM1215219_G9a_TT2_1_ChIP-seq_peaks.bed	UMR7216 CNRS	EHMT2	mES	ChIP-seq
24389103	GSE46536	GSM1215220_G9a_WT_TT2_G9a-_-andGLP-_-_1_ChIP-seq_peaks.bed	UMR7216 CNRS	EHMT2	mES KO for G9a and GLP rescued with G9a-wt	ChIP-seq
24389103	GSE46536	GSM1215222_Ezh2_TT2_0_ChIP-seq_peaks.bed	UMR7216 CNRS	EZH2	mES	ChIP-seq
24389103	GSE46536	GSM1215223_Ezh2_TT2_G9a-_-andGLP-_-_0_ChIP-seq_peaks.bed	UMR7216 CNRS	EZH2	mES KO for G9a and GLP rescued with G9a-wt	ChIP-seq
24395244	GSE47144	GSM1145687_peaks.narrowPeak	Texas A&M University Dept of Biology	CLOCK	Liver	ChIP-seq
24395244	GSE47144	GSM1145688_peaks.narrowPeak	Texas A&M University Dept of Biology	CLOCK	Liver	ChIP-seq
24395244	GSE47144	GSM1145689_peaks.narrowPeak	Texas A&M University Dept of Biology	CLOCK	Liver	ChIP-seq
24395244	GSE47144	GSM1145690_peaks.narrowPeak	Texas A&M University Dept of Biology	CLOCK	Liver	ChIP-seq
24395244	GSE47144	GSM1145691_peaks.narrowPeak	Texas A&M University Dept of Biology	CLOCK	Liver	ChIP-seq
24395244	GSE47144	GSM1145692_peaks.narrowPeak	Texas A&M University Dept of Biology	CLOCK	Liver	ChIP-seq
24395244	GSE47144	GSM1145693_peaks.narrowPeak	Texas A&M University Dept of Biology	CLOCK	Liver	ChIP-seq
24395244	GSE47144	GSM1145694_peaks.narrowPeak	Texas A&M University Dept of Biology	CLOCK	Liver	ChIP-seq
24395244	GSE47144	GSM1145695_peaks.narrowPeak	Texas A&M University Dept of Biology	CLOCK	Liver	ChIP-seq
24395244	GSE47144	GSM1145696_peaks.narrowPeak	Texas A&M University Dept of Biology	CLOCK	Liver	ChIP-seq
24395244	GSE47144	GSM1145697_peaks.narrowPeak	Texas A&M University Dept of Biology	CLOCK	Liver	ChIP-seq
24395244	GSE47144	GSM1145698_peaks.narrowPeak	Texas A&M University Dept of Biology	CLOCK	Liver	ChIP-seq
24395921	GSE47928	GSM1162577_pitx2_postnatal_peaks.bed	Baylor College of Medicine Molecular physiology and Biophysics James Martin	PITX2	postnatal heart	ChIP-seq
24396064	GSE53936	GSM1303741_peaks.narrowPeak	BRIC University of Copenhagen Kristian Helin	KDM4C	Conditional Jmjd2c knockout ESCs	ChIP-seq
24396064	GSE53936	GSM1303742_peaks.narrowPeak	BRIC University of Copenhagen Kristian Helin	KDM4C	Conditional Jmjd2c knockout ESCs	ChIP-seq
24396064	GSE53939	GSM1303759_peaks.narrowPeak	BRIC University of Copenhagen Kristian Helin	KDM4C	Conditional Jmjd2c knockout MEFs	ChIP-seq
24396064	GSE53939	GSM1303760_peaks.narrowPeak	BRIC University of Copenhagen Kristian Helin	KDM4C	Conditional Jmjd2c knockout MEFs	ChIP-seq
24413398	GSE51458	GSM1246048_Atoh1_SecPro_Peaks.bed	Dana-Farber Cancer Institute	ATOH1	Intestinal crypt secretory progenitors	ChIP-seq
24415956	GSE43007	GSM1054815_peaks.narrowPeak	University of Copenhagen/Rigshospitalet BRIC/Finsen Laboratory Porse group	CEBPA	Hematopoietic Stem Cells	ChIP-seq
24415956	GSE43007	GSM1187162_peaks.narrowPeak	University of Copenhagen/Rigshospitalet BRIC/Finsen Laboratory Porse group	CEBPA	LSK Haematopoietic progenitor cells	ChIP-seq
24415956	GSE43007	GSM1187163_peaks.narrowPeak	University of Copenhagen/Rigshospitalet BRIC/Finsen Laboratory Porse group	CEBPA	GMP Haematopoietic progenitor cells	ChIP-seq
24415956	GSE43007	GSM1187164_peaks.narrowPeak	University of Copenhagen/Rigshospitalet BRIC/Finsen Laboratory Porse group	CEBPA	GMP Haematopoietic progenitor cells	ChIP-seq
24421391	GSE50126	GSE50126_NK_IL15_invivo_Runx3_peaks_to_small.bed	Weizmann institute of science Molecular genetics	RUNX3	Splenic NK cells	ChIP-seq
24423662	GSE52071	GSM1258239_peaks.narrowPeak	NCMLS Radboud University Nijmegen Molecular Biology	CXXC1	Embryonic Stem Cells (ESCs) containing Cxxc1_GFP	ChIP-seq
24423662	GSE52071	GSM1258240_peaks.narrowPeak	NCMLS Radboud University Nijmegen Molecular Biology	ASH2L	Embryonic Stem Cells (ESCs) containing Ash2L_GFP	ChIP-seq
24423662	GSE52071	GSM1258241_peaks.narrowPeak	NCMLS Radboud University Nijmegen Molecular Biology	KMT2B	Embryonic Stem Cells (ESCs) containing MLL2_N_GFP	ChIP-seq
24423662	GSE52071	GSM1276718_peaks.narrowPeak	NCMLS Radboud University Nijmegen Molecular Biology	KMT2B	Embryonic Stem Cells (ESCs) containing MLL2_N_GFP	ChIP-seq
24423662	GSE52071	GSM1276719_peaks.narrowPeak	NCMLS Radboud University Nijmegen Molecular Biology	KMT2B	Embryonic Stem Cells (ESCs) containing MLL2_C_GFP	ChIP-seq
24449271	GSE53540	GSM1295698_peaks.narrowPeak	Centre for Genomic Regulation	RING2	E14TG2a Neural Progenitor cell (NPC)	ChIP-seq
24449271	GSE53540	GSM1295700_peaks.narrowPeak	Centre for Genomic Regulation	DNJC2	E14TG2a Neural Progenitor cell (NPC)	ChIP-seq
24449909	GSE55136	GSM1330075_peaks.narrowPeak	Ichan School of Medicine at Mount Sinai Neuroscience	PARP1	Nucleus accumbens	ChIP-seq
24449909	GSE55136	GSM1330076_peaks.narrowPeak	Ichan School of Medicine at Mount Sinai Neuroscience	PARP1	Nucleus accumbens	ChIP-seq
24451200	GSE47192	GSM1146459_peaks.narrowPeak	University of Helsinki Inst. of Biomedicine/Physiology Androgen Receptor Laboratory	ANDR	prostate	ChIP-seq
24451200	GSE47192	GSM1146460_peaks.narrowPeak	University of Helsinki Inst. of Biomedicine/Physiology Androgen Receptor Laboratory	ANDR	prostate	ChIP-seq
24451200	GSE47192	GSM1146461_peaks.narrowPeak	University of Helsinki Inst. of Biomedicine/Physiology Androgen Receptor Laboratory	ANDR	prostate	ChIP-seq
24451200	GSE47192	GSM1146461_peaks.narrowPeak	University of Helsinki Inst. of Biomedicine/Physiology Androgen Receptor Laboratory	ANDR	prostate	ChIP-seq
24451200	GSE47192	GSM1146462_peaks.narrowPeak	University of Helsinki Inst. of Biomedicine/Physiology Androgen Receptor Laboratory	ANDR	prostate	ChIP-seq
24451200	GSE47192	GSM1146463_peaks.narrowPeak	University of Helsinki Inst. of Biomedicine/Physiology Androgen Receptor Laboratory	ANDR	prostate	ChIP-seq
24451200	GSE47192	GSM1146464_peaks.narrowPeak	University of Helsinki Inst. of Biomedicine/Physiology Androgen Receptor Laboratory	ANDR	prostate	ChIP-seq
24451200	GSE47192	GSM1146465_peaks.narrowPeak	University of Helsinki Inst. of Biomedicine/Physiology Androgen Receptor Laboratory	FOXA1	prostate	ChIP-seq
24451200	GSE47192	GSM1146466_peaks.narrowPeak	University of Helsinki Inst. of Biomedicine/Physiology Androgen Receptor Laboratory	FOXA1	prostate	ChIP-seq
24451200	GSE47192	GSM1146467_peaks.narrowPeak	University of Helsinki Inst. of Biomedicine/Physiology Androgen Receptor Laboratory	FOXA1	prostate	ChIP-seq
24451200	GSE47192	GSM1146468_peaks.narrowPeak	University of Helsinki Inst. of Biomedicine/Physiology Androgen Receptor Laboratory	HNF4A	prostate	ChIP-seq
24451200	GSE47192	GSM1146469_peaks.narrowPeak	University of Helsinki Inst. of Biomedicine/Physiology Androgen Receptor Laboratory	AP2A	prostate	ChIP-seq
24451200	GSE47192	GSM1146473_peaks.narrowPeak	University of Helsinki Inst. of Biomedicine/Physiology Androgen Receptor Laboratory	ANDR	kidney	ChIP-seq
24451200	GSE47192	GSM1146474_peaks.narrowPeak	University of Helsinki Inst. of Biomedicine/Physiology Androgen Receptor Laboratory	ANDR	kidney	ChIP-seq
24451200	GSE47192	GSM1146475_peaks.narrowPeak	University of Helsinki Inst. of Biomedicine/Physiology Androgen Receptor Laboratory	ANDR	kidney	ChIP-seq
24451200	GSE47192	GSM1146476_peaks.narrowPeak	University of Helsinki Inst. of Biomedicine/Physiology Androgen Receptor Laboratory	HNF4A	kidney	ChIP-seq
24451200	GSE47192	GSM1146477_peaks.narrowPeak	University of Helsinki Inst. of Biomedicine/Physiology Androgen Receptor Laboratory	HNF4A	kidney	ChIP-seq
24451200	GSE47192	GSM1146478_peaks.narrowPeak	University of Helsinki Inst. of Biomedicine/Physiology Androgen Receptor Laboratory	HNF4A	kidney	ChIP-seq
24451200	GSE47192	GSM1146479_peaks.narrowPeak	University of Helsinki Inst. of Biomedicine/Physiology Androgen Receptor Laboratory	FOXA1	kidney	ChIP-seq
24451200	GSE47192	GSM1146480_peaks.narrowPeak	University of Helsinki Inst. of Biomedicine/Physiology Androgen Receptor Laboratory	AP2A	kidney	ChIP-seq
24451200	GSE47192	GSM1146483_peaks.narrowPeak	University of Helsinki Inst. of Biomedicine/Physiology Androgen Receptor Laboratory	ANDR	caput epididymis	ChIP-seq
24451200	GSE47192	GSM1146484_peaks.narrowPeak	University of Helsinki Inst. of Biomedicine/Physiology Androgen Receptor Laboratory	ANDR	caput epididymis	ChIP-seq
24451200	GSE47192	GSM1146485_peaks.narrowPeak	University of Helsinki Inst. of Biomedicine/Physiology Androgen Receptor Laboratory	ANDR	caput epididymis	ChIP-seq
24451200	GSE47192	GSM1146486_peaks.narrowPeak	University of Helsinki Inst. of Biomedicine/Physiology Androgen Receptor Laboratory	AP2A	caput epididymis	ChIP-seq
24451200	GSE47192	GSM1146487_peaks.narrowPeak	University of Helsinki Inst. of Biomedicine/Physiology Androgen Receptor Laboratory	AP2A	caput epididymis	ChIP-seq
24451200	GSE47192	GSM1146488_peaks.narrowPeak	University of Helsinki Inst. of Biomedicine/Physiology Androgen Receptor Laboratory	AP2A	caput epididymis	ChIP-seq
24451200	GSE47192	GSM1146489_peaks.narrowPeak	University of Helsinki Inst. of Biomedicine/Physiology Androgen Receptor Laboratory	AP2A	caput epididymis	ChIP-seq
24451200	GSE47192	GSM1146490_peaks.narrowPeak	University of Helsinki Inst. of Biomedicine/Physiology Androgen Receptor Laboratory	FOXA1	caput epididymis	ChIP-seq
24451200	GSE47192	GSM1146491_peaks.narrowPeak	University of Helsinki Inst. of Biomedicine/Physiology Androgen Receptor Laboratory	HNF4A	caput epididymis	ChIP-seq
24459135	GSE51106	GSE51106_SPARKI_AR_vs_IgG_macs2_peaks_FDR5.bed	University of Helsinki Inst. of Biomedicine/Physiology Androgen Receptor Laboratory	ANDR	caput epididymis SPARKI	ChIP-seq
24459135	GSE51106	GSE51106_WT_AR_vs_IgG_macs2_peaks_FDR5.bed	University of Helsinki Inst. of Biomedicine/Physiology Androgen Receptor Laboratory	ANDR	caput epididymis wild type	ChIP-seq
24459135	GSE51106	GSM1276800_AR_Prostate_WT_peaks.bed	University of Helsinki Inst. of Biomedicine/Physiology Androgen Receptor Laboratory	ANDR	ventral prostate wild type	ChIP-seq
24459135	GSE51106	GSM1276801_AR_Prostate_SPARKI_peaks.bed	University of Helsinki Inst. of Biomedicine/Physiology Androgen Receptor Laboratory	ANDR	ventral prostate SPARKI	ChIP-seq
24462204	GSE52073	GSM1258435_peaks.narrowPeak	Institut Curie	JARD2	TX1072 Embryonic stem cells	ChIP-seq
24462204	GSE52073	GSM1258436_peaks.narrowPeak	Institut Curie	JARD2	TX1072 Embryonic stem cells	ChIP-seq
24462204	GSE52073	GSM1258437_peaks.narrowPeak	Institut Curie	JARD2	TX1072 Embryonic stem cells	ChIP-seq
24462204	GSE52073	GSM1258438_peaks.narrowPeak	Institut Curie	JARD2	TX1072 Embryonic stem cells	ChIP-seq
24462204	GSE52073	GSM1258441_peaks.narrowPeak	Institut Curie	JARD2	wild type Embryonic stem cells	ChIP-seq
24462204	GSE52073	GSM1258442_peaks.narrowPeak	Institut Curie	JARD2	wild type Embryonic stem cells	ChIP-seq
24462204	GSE52073	GSM1258443_peaks.narrowPeak	Institut Curie	JARD2	Eed-/- Embryonic stem cells	ChIP-seq
24462204	GSE52073	GSM1258444_peaks.narrowPeak	Institut Curie	JARD2	Eed-/- Embryonic stem cells	ChIP-seq
24463518	GSE52839	GSM1276938_Ascl2.peak.bed	NIH/NEI/NCCAM	ASCL2	CD4+ T cells	ChIP-seq
24463605	GSE48878	GSM1187392_peaks.narrowPeak	The Rockefeller Unoversity Mammalian cell biology and development Elaine Fuchs	TFE2	telogen back skin Telogen quiescent hair follicle stem cells (HFSCs)	ChIP-seq
24463605	GSE48878	GSM1187393_peaks.narrowPeak	The Rockefeller Unoversity Mammalian cell biology and development Elaine Fuchs	TF7L2	telogen back skin Telogen quiescent hair follicle stem cells (HFSCs)	ChIP-seq
[truncated: 1,195 more rows]
