# Supplementary material for: Weighted enrichment method for prediction of transcription regulators from transcriptome and global chromatin immunoprecipitation data
Source: Nucleic Acids Res. 2016 Apr 30;44(11):5010–21. doi: 10.1093/nar/gkw355 (PMC4914117; doi:10.1093/nar/gkw355)
Supplement: Supplementary Data [file gkw355_Supplementary_Data.zip › nar-03307-n-2015-File015.xlsx]

## Sheet: Seasonal H1N1
Table S8a. Temporal changes in TF activities of mouse lungs infected with the low pathogenicity seasonal H1N1 virus.
Transcription Factor	K_Virus_0	K_Virus_3	K_Virus_6	K_Virus_9	K_Virus_12	K_Virus_18	K_Virus_24	K_Virus_30	K_Virus_36	K_Virus_48	K_Virus_60	K_Virus_72	K_Virus_D5	K_Virus_D7
TAF7L	4.06214	-1.34886	10.049	8.86786	8.5045	-2.79127	6.28958	-5.30657	-10.9811	-7.03783	-0.69638	-5.15847	-9.57125	-8.62656
CBX3	4.05944	-1.46486	11.3115	8.53982	7.8625	-0.304426	5.842	-4.84358	-10.9776	-6.82147	-0.193834	-4.94744	-9.34189	-8.16749
SIR6	2.91241	-3.28371	12.5344	8.96771	7.30686	-0.537006	6.87374	-4.79362	-12.9705	-8.43791	-1.25523	-5.65557	-11.0571	-10.2577
SOX2	3.83426	-1.27448	10.9704	8.68102	5.60801	-1.87379	4.65806	-6.73163	-11.3992	-7.61255	-0.912522	-4.9178	-8.46836	-8.11435
PO5F1	3.48518	-1.26647	11.138	8.07242	6.03734	-0.653521	5.27874	-5.5358	-11.743	-8.60653	-1.95362	-5.64465	-9.69115	-9.7606
NANOG	2.92419	-0.293961	9.49379	6.91303	4.2059	-1.18989	3.98369	-5.8376	-10.5126	-8.35233	-2.68365	-5.40018	-8.73691	-8.72231
FEZF2	2.27802	-2.89783	10.5946	8.05503	6.80258	-0.424529	6.23711	-3.96347	-13.2711	-10.1643	-3.58279	-6.71664	-11.9236	-11.1528
TAF3	4.31803	-0.539077	11.0443	9.53781	9.47714	2.21911	7.68014	-2.38435	-12.2533	-8.90428	-2.24567	-5.94528	-10.9209	-9.92208
NFIB	2.88056	-0.507129	9.90425	7.9282	6.73797	-1.33079	6.40783	-3.52856	-10.2712	-6.92224	-1.50134	-4.3035	-8.15034	-9.54445
RBBP5	0.00363648	-7.35154	10.647	5.24779	2.28781	-4.24905	4.09865	-7.28328	-11.7499	-6.82671	-1.52676	-5.34007	-9.19132	-7.70944
FOXA2	5.01252	1.61126	9.00783	9.22635	8.68411	-0.841208	6.43753	-3.37985	-10.533	-7.99757	-2.27336	-5.25569	-9.82655	-10.6089
RARA	4.79577	-0.90482	11.1978	9.14477	9.58351	-0.0967644	8.24157	-3.75662	-11.1943	-6.32408	-0.25825	-4.71754	-9.54333	-9.78657
RARB	5.80559	-0.848448	9.0081	9.34488	10.1547	-1.37576	7.06521	-3.9483	-9.88386	-4.7016	0.624275	-3.60434	-8.115	-8.06545
INSM1	4.37755	0.53932	9.50443	8.23741	8.35326	0.681146	5.91209	-2.43182	-10.0209	-6.96439	-1.51805	-4.79672	-9.25775	-8.88351
DPY30	4.68419	-1.8611	8.53641	7.6585	7.7611	-1.42782	3.66192	-4.42318	-10.2079	-7.28003	-1.4848	-4.91058	-9.42643	-8.17587
KDM4C	3.02652	-2.87682	10.2264	8.08962	7.13979	-1.04271	5.22098	-4.87399	-13.0718	-9.72445	-3.05297	-6.25094	-11.6387	-10.8317
KMT2B	4.15181	-1.27421	9.79506	8.09008	7.71068	0.0148779	5.09391	-3.65713	-11.3138	-8.44663	-2.29382	-5.19744	-10.2686	-9.39159
KANL3	4.68459	-4.96472	11.6653	8.63354	9.85321	-1.30549	6.13468	-6.37969	-14.3204	-8.59374	-0.837154	-6.30187	-12.3177	-9.98232
MCRS1	4.53044	-1.4497	10.3208	8.04679	8.79456	0.247157	5.23802	-4.8163	-12.1678	-8.43806	-1.83927	-5.68151	-10.6813	-9.42072
NDF1	4.11493	-1.1588	9.88181	8.01146	7.76043	-0.280924	5.514	-3.82973	-10.235	-6.54595	-1.27484	-4.11821	-8.7111	-8.25962
EP400	3.6299	-0.156063	8.08854	7.27423	6.37964	0.410734	4.25064	-3.31237	-10.2309	-7.97971	-2.32306	-5.23736	-9.25757	-9.0042
KDM5A	6.44744	-3.25669	10.7038	9.51906	12.3726	1.15042	4.75328	-4.83888	-9.99553	-3.88385	4.00763	-2.00115	-6.78529	-4.65631
DMAP1	4.95905	-2.98569	10.8872	8.16944	8.31007	-0.792602	3.78823	-5.95601	-9.85341	-5.76291	0.715311	-4.28765	-7.91776	-6.68162
KAT8	6.66224	-1.09394	11.018	9.61785	12.862	0.374186	7.31174	-4.00132	-12.3842	-7.64505	0.107131	-5.66512	-10.9746	-9.90151
CXXC1	4.65602	-3.30876	11.3637	7.59539	9.01397	-0.95497	4.53496	-6.35042	-11.535	-6.26698	0.457453	-4.58703	-9.02342	-7.75745
ZFX	2.88031	-2.01125	9.1298	6.58859	7.30551	-0.889005	4.95419	-4.69686	-11.683	-8.07998	-2.01118	-5.79087	-9.67643	-8.38503
FOXA1	2.7239	3.4659	4.49675	6.89786	6.0885	-3.81365	6.17907	-2.60229	-5.50499	-3.74794	-2.09669	-4.60471	-7.85177	-10.5172
AP2A	0.917311	0.462028	9.17715	6.65553	5.56785	-3.20217	6.5984	-4.6758	-12.1672	-9.44254	-4.45768	-7.08359	-10.9997	-12.1447
HNF4A	4.98086	4.13502	8.07656	8.95072	9.62693	-1.08358	7.43436	-2.25671	-6.86668	-4.54647	-0.546013	-3.57061	-7.03678	-10.2451
RXRA	5.61119	3.19347	8.047	9.48242	9.73586	-2.00986	9.46213	-1.98311	-8.68737	-6.25246	-1.86011	-5.08503	-8.71756	-11.5217
PRGR	4.4579	1.91285	10.6826	10.1569	9.47101	-0.477054	9.23859	-1.44867	-9.00459	-4.93461	0.940483	-4.20676	-8.25414	-8.91766
ASXL1	-0.244888	-3.14512	8.40559	5.51193	6.78509	-1.83429	7.16742	-4.06921	-9.617	-3.36641	1.43895	-5.45382	-7.04134	-4.06983
SOX4	1.1373	-3.85383	10.7083	6.29226	5.74224	-0.122142	6.61309	-4.65197	-11.54	-5.92588	-0.672685	-6.55617	-8.59486	-4.82677
HIF1A	2.4002	-2.41019	10.1245	7.51495	6.3648	-1.813	7.07161	-4.83609	-9.56357	-3.27275	2.96733	-5.80069	-5.84655	-2.13637
EGR2	2.11587	-1.43191	10.7413	9.06324	8.01423	0.661127	8.61919	-3.10877	-10.614	-5.22577	0.889745	-6.59862	-8.63737	-5.13562
ERG	3.85236	-3.09647	13.0112	9.12131	12.1786	-0.162292	9.86292	-3.88748	-11.9547	-3.77828	3.26127	-6.65246	-9.87578	-7.08716
TFAP4	3.97967	-0.999597	10.219	8.862	9.41306	3.36911	8.43856	-0.0839242	-9.38808	-4.11869	1.26145	-5.30947	-7.30927	-3.83808
NIPBL	2.7257	-2.44052	10.5015	8.29306	8.67056	2.35908	8.82353	-1.51433	-11.156	-5.49769	0.0392098	-6.49188	-8.55208	-4.50901
TGIF1	3.29589	-2.45296	11.659	9.59682	11.1877	0.465655	9.09924	-3.30109	-9.78197	-2.64344	3.80496	-5.36052	-7.26302	-4.66047
MEIS1	3.48457	0.198706	11.6082	8.99404	10.5395	1.93774	8.56172	-2.77217	-8.37642	-2.85015	3.24644	-4.34511	-5.96786	-4.01103
JUND	4.63156	-1.06	12.6452	10.1795	10.307	2.3391	9.76628	-0.996321	-8.34863	-1.88611	4.50482	-3.13327	-5.63198	-3.27026
ZMIZ1	2.79517	-2.91171	11.1736	8.35886	8.35111	0.982088	7.83526	-3.4564	-9.24738	-2.53133	3.31673	-4.45296	-6.08476	-3.13742
GATA1	4.2427	0.393808	10.6297	7.92916	12.399	3.89936	9.44683	-1.28211	-10.5965	-3.55286	2.18507	-5.05696	-6.03706	-4.39174
ELF1	4.95156	-3.97587	11.3077	9.23605	12.2653	2.9299	9.94121	-0.23202	-7.30939	1.60263	6.50455	-3.90169	-4.46105	1.29918
ESR1	3.2873	4.29263	8.53339	8.83795	7.53756	-0.169684	8.65126	-0.226893	-9.26281	-7.77459	-1.35618	-4.90856	-8.13181	-10.4552
CBP	3.4102	3.05967	9.10781	8.80755	6.97918	-0.708432	8.44982	-0.868807	-6.2806	-4.93814	-0.493395	-3.23898	-5.57542	-8.47209
MED1	2.95066	-0.651206	13.8689	10.1959	7.69633	-1.97268	8.32378	-5.30106	-10.0118	-5.65582	1.70055	-4.84549	-7.73182	-8.55723
ATF2	3.08859	-0.122367	9.15608	7.55394	6.16217	-0.422705	6.44948	-2.26636	-6.56544	-3.77216	1.33034	-2.45919	-5.39651	-6.46332
PPARG	3.62179	1.83838	9.94164	11.5458	8.90806	-0.696592	8.30824	-1.97103	-9.3899	-8.76428	-2.82187	-5.57581	-8.85276	-10.5472
TFE2	2.62273	-0.0201415	10.4052	8.06851	7.33475	0.836891	7.53451	-2.88127	-10.4488	-6.64597	-0.295675	-6.65766	-8.13787	-6.72519
SMCA5	1.12922	-1.86458	10.7495	5.55114	6.06844	0.405248	5.48228	-3.27686	-9.02969	-5.14286	0.215616	-3.51561	-7.34958	-6.80975
CDK9	3.26203	0.219954	9.85411	7.82219	5.75915	0.370207	6.54423	-3.70191	-9.14034	-5.99385	0.337893	-4.25142	-7.15802	-7.70474
KMT2D	1.98317	-1.58891	12.8457	9.25993	6.10783	-0.5387	8.21797	-3.69789	-13.2091	-9.35925	-1.67808	-5.80018	-10.6678	-10.3365
ETS2	7.33751	-1.52505	13.1767	9.86671	11.5436	5.04283	4.45591	-3.12205	-2.71641	4.50646	10.9128	3.30744	2.29586	4.26971
ETV6	5.25125	-4.69314	12.272	8.87895	10.3302	0.387227	6.53097	-3.98927	-7.81534	-0.518318	6.58195	-2.43299	-4.37492	-1.27323
HXB4	6.04289	-2.42319	11.9117	10.8662	12.3622	2.04722	8.38902	-4.07912	-8.732	-0.888684	6.15057	-3.51125	-5.33856	-1.89561
TCF7	3.58589	-3.94816	11.8931	9.22107	10.4536	1.53425	9.24511	-3.3489	-11.478	-3.58043	2.29631	-6.61545	-7.98809	-2.53784
FLI1	5.64819	-4.01725	13.3881	11.2089	13.3783	2.95625	9.54208	-3.55309	-11.3442	-2.48291	5.49451	-5.6181	-7.49059	-2.06555
ASH2L	6.57992	-3.7342	12.097	10.9758	12.5957	2.93962	9.02315	-1.81323	-8.55402	-0.567854	5.601	-3.1076	-5.67325	-1.89239
BAP1	3.12093	-2.1711	10.0444	8.95801	11.2951	0.538859	8.0707	-3.9826	-10.3113	-3.76194	2.86727	-4.95748	-7.85695	-4.89226
NELFE	4.90168	-3.46441	12.4467	9.69951	11.3523	1.63822	8.10375	-3.90886	-11.6222	-4.26895	2.61913	-5.37888	-8.46093	-5.1319
SPT5H	4.74787	-3.00846	13.5075	10.3596	12.1549	2.26542	8.80265	-3.31252	-12.1461	-5.29121	1.8841	-5.86995	-9.31249	-6.26746
TYY1	3.61007	-3.90899	11.5612	8.2028	10.3258	0.139427	7.57688	-4.27029	-11.6945	-4.98256	1.65618	-5.92916	-8.83411	-5.55275
HCFC1	5.34601	-3.74785	13.4852	10.0716	12.2057	0.593362	8.79058	-4.53229	-12.5167	-4.72807	2.6634	-5.30863	-9.42441	-6.60828
MXI1	4.91015	-1.19302	11.2786	9.13295	11.0267	1.19887	7.80508	-3.20987	-10.9394	-4.85691	1.29198	-4.98814	-8.52	-6.0259
MYCN	3.83488	-2.63506	6.55965	3.42783	4.60425	-0.983905	0.234664	-5.06178	-1.64139	0.68733	4.91496	0.226632	-0.0829699	-0.578813
NELFB	4.4398	-2.27788	13.2666	9.82087	9.8969	0.661818	7.4528	-3.54121	-11.2595	-5.81909	1.64381	-4.35615	-9.1633	-8.1074
KMT2C	4.1835	-3.38909	13.5808	9.31328	10.4001	0.731692	7.52102	-4.48652	-12.7513	-6.86435	0.97034	-4.91249	-10.2739	-8.92172
MEN1	3.45687	-3.21463	11.0885	8.01609	7.60059	0.70343	5.94885	-2.95906	-9.18614	-4.2	1.82124	-2.57149	-6.72195	-6.05515
TBP	5.5649	-3.23119	14.1891	11.3433	11.3458	0.640823	9.0592	-4.56513	-12.2949	-5.87312	1.6521	-5.26143	-9.79189	-8.2945
ING1	2.50652	-5.7015	13.9727	7.93672	6.86973	-1.6122	5.95244	-6.93197	-13.6981	-7.35025	1.31797	-5.22688	-9.98196	-7.9905
RUNX2	3.44621	-1.73178	11.85	9.06978	8.45773	0.521113	7.40557	-3.18339	-12.3388	-7.95618	-0.0996003	-5.30965	-10.1848	-8.98345
WDR5	3.03291	-3.01533	11.2862	7.4327	6.23659	-0.3283	5.45714	-4.79182	-11.3442	-7.59686	-0.650239	-5.20283	-8.66916	-8.37378
OTX2	2.59087	-0.643162	9.67612	6.44264	5.98504	0.451335	5.20149	-3.84822	-10.0889	-7.36344	-1.6087	-4.81117	-7.76304	-7.91676
KDM1A	2.93354	-3.14407	14.2493	9.60824	9.10474	-0.658743	8.38582	-5.4349	-14.3935	-8.57361	-0.451877	-5.87416	-11.5464	-10.0438
KAT2A	4.46634	-3.62771	12.8949	8.34806	9.61664	-0.264627	6.91569	-6.05039	-13.4264	-6.8583	0.711435	-5.97171	-9.97139	-7.42092
CNDD3	3.30924	-2.95638	11.3802	8.23866	8.30105	-0.390289	6.00233	-5.54102	-13.2137	-8.50289	-1.11173	-6.11605	-10.5061	-9.18636
SIN3A	4.05232	-2.44492	13.831	9.46829	9.32114	-0.309637	6.38254	-6.78632	-14.7575	-8.82877	-0.066037	-5.97408	-10.8954	-9.00684
KLF1	2.54827	-3.55342	10.6023	6.777	7.76486	-2.48394	5.64556	-7.3888	-12.4199	-6.14337	-0.0834199	-5.78996	-8.89488	-6.72918
FOS	2.00742	-3.47728	11.0603	6.79627	4.83706	-1.54456	3.38219	-7.31911	-11.3575	-7.53285	-1.20054	-4.6568	-8.28614	-6.9352
SIN3B	6.82089	-3.63012	13.8245	9.2213	10.2005	0.235738	3.28538	-7.80852	-10.7487	-4.35605	5.97271	-2.05926	-5.80082	-3.80515
CREB1	6.05133	-3.37949	13.726	10.0569	10.9888	-0.429595	7.33601	-5.34968	-11.989	-5.6335	2.71496	-4.70202	-8.95656	-7.91875
MAX	5.6683	-1.34104	12.7696	9.57369	9.71635	-0.0143649	6.22938	-5.1026	-11.3339	-6.82019	0.885783	-5.1541	-8.78488	-8.20418
MYC	6.56495	-3.18518	16.1877	12.2517	12.581	-0.244249	8.48912	-6.67108	-14.6185	-7.67014	2.22325	-6.76054	-11.3227	-8.81839
CCND1	2.09682	-1.08824	8.15448	5.89926	5.40756	0.561273	4.8923	-3.35811	-11.1844	-9.25389	-3.8108	-5.92067	-9.21318	-8.96788
E2F4	6.83006	-3.40307	13.4012	11.6513	11.129	5.09611	3.64377	-5.78036	-11.0159	-4.76652	4.42164	-2.29209	-5.01979	-2.14973
PAX6	1.20643	0.322287	7.61257	5.76636	3.39706	0.504332	4.56887	-2.64738	-11.1007	-10.1428	-4.19275	-5.07883	-9.06798	-8.52696
KDM2A	-0.275507	-2.28028	8.78045	4.83207	3.50232	-1.17082	5.18962	-3.95585	-12.5164	-10.2222	-4.48554	-6.71657	-10.484	-10.0532
KDM2B	1.59967	0.465802	8.78823	7.05265	4.86316	0.510251	5.29972	-2.91075	-12.4456	-11.5878	-5.36173	-7.27437	-11.2428	-11.5845
RFX1	0.51481	0.292047	7.26182	5.13155	2.91549	-1.76539	3.63278	-4.36664	-10.9712	-9.77543	-4.97855	-6.36392	-9.55863	-9.74423
SMAD3	2.04148	-1.45224	9.24777	7.10674	4.57584	0.0976221	5.7403	-3.40702	-11.4286	-8.89937	-2.57201	-5.15203	-9.90901	-9.24241
KDM6B	2.13285	-2.21489	11.0261	8.00615	5.42271	-0.159374	6.60488	-4.31222	-13.0382	-9.20896	-2.50383	-6.36912	-10.5997	-9.3205
TBX5	2.64199	0.553193	8.32796	7.15309	6.58845	0.692333	5.85763	-2.23848	-11.2729	-9.63989	-3.22639	-5.89917	-9.79841	-9.58566
KLF5	2.41245	-0.715137	10.5561	7.57177	6.40599	-0.118077	5.53354	-4.33168	-11.249	-8.27884	-1.78377	-5.27581	-9.46581	-9.66162
KLF4	2.48996	0.560518	11.8142	7.41952	5.93051	0.561897	5.21698	-5.46658	-12.4699	-9.64934	-2.78965	-6.24173	-10.7082	-11.1542
CSN1	0.985083	-2.11387	10.0401	6.13229	5.51838	-1.75031	5.68666	-4.99103	-12.1089	-8.48166	-2.23101	-5.84419	-10.2632	-9.8772
CDK8	2.61901	-0.634509	8.59294	6.24993	5.85002	0.104257	4.8604	-4.13988	-10.7165	-8.5357	-3.21808	-5.62343	-9.13688	-8.70221
TBX3	2.36947	2.0539	7.87849	7.67813	5.23895	0.691027	6.08593	-1.36977	-11.3758	-11.1873	-4.13562	-6.46423	-10.4374	-11.1851
GATA4	1.5294	-2.386	9.10009	7.42691	4.63085	-0.738678	6.82073	-2.98914	-13.2286	-10.5022	-2.23844	-6.42935	-11.3275	-10.7541
SRF	4.74962	-0.0544801	10.4902	9.28987	5.52	-0.439757	7.5465	-2.58271	-11.2599	-7.96547	-0.206631	-5.81761	-10.0696	-9.81637
TF2B	3.08627	-2.72415	11.6074	9.60796	8.89872	-0.133898	10.0714	-2.66159	-13.2619	-8.0165	0.103703	-6.22936	-11.2965	-10.4372
UBF1	-2.87027	-4.05888	9.23243	3.8241	0.0305492	-3.4069	5.29778	-5.26684	-10.547	-6.13389	-2.26318	-6.17317	-7.72493	-5.06578
FOXO1	-0.174293	-2.75043	8.12098	6.98762	4.58855	0.539766	10.5431	-0.238475	-9.95924	-4.52083	-1.94299	-9.23207	-8.36051	-2.85012
CTCF	3.40983	4.56304	9.02772	7.89359	7.53108	3.94749	8.62393	1.13616	-10.5576	-8.14605	-1.46063	-5.18944	-8.27743	-8.29065
CHD4	0.36382	0.0434985	11.131	7.46162	4.79899	0.0896469	8.00439	-3.03498	-13.7815	-10.5992	-4.08714	-7.54688	-11.8236	-11.2402
RAD21	2.73618	4.32358	6.81934	6.6825	5.73666	4.25338	7.39691	2.24952	-7.70678	-5.96331	-0.49379	-3.2065	-5.49467	-5.56943
COE1	0.9967	0.433596	9.03012	6.56228	5.07675	1.57639	7.55658	-0.987943	-9.46931	-6.69179	-2.09132	-7.76571	-7.63979	-5.80926
SMCA4	1.05181	0.902663	10.8127	8.40145	5.3076	0.862807	8.77082	-1.25482	-11.0248	-7.14771	-0.682896	-6.22531	-8.4714	-6.77855
MAZ	0.227263	-1.34302	9.55827	6.0036	6.20332	1.57455	9.08257	-1.17805	-10.4842	-5.09023	-0.854191	-6.41323	-7.72894	-5.01638
ZBT17	-1.22443	-3.20483	9.90287	4.73544	3.017	-0.91551	6.46091	-3.88268	-10.9988	-6.81709	-2.47673	-6.5617	-8.32098	-5.45127
OGT1	1.03492	1.00803	10.0468	5.59481	7.48701	2.99933	10.1518	1.08969	-6.79003	-0.708218	3.71045	-2.82536	-3.62251	-2.67361
RORG	2.92218	-1.36769	8.55677	7.63903	5.67771	2.1299	8.1026	-1.07513	-7.12728	-1.15521	3.1767	-4.1288	-3.90145	1.12066
BRD4	-0.00784406	-4.41545	13.0216	7.23974	5.64186	-1.34421	9.7903	-3.59621	-11.8258	-5.05997	2.83314	-5.82911	-9.08902	-6.9834
NFKB1	1.92472	5.42118	8.62428	5.8343	3.71712	5.00589	7.121	2.92056	3.61046	6.10005	7.70808	2.80425	4.50667	5.07297
TBX21	0.234843	-0.981089	8.3534	5.11768	4.13624	2.99723	8.86133	1.69158	-4.13037	1.48934	4.39818	-3.87212	-1.0154	3.74946
REL	2.92717	4.80966	7.30566	4.35685	6.16798	3.02062	5.69844	2.16989	3.27735	6.2885	7.80037	2.42365	4.47486	5.45292
RELB	2.97138	2.52411	7.96981	5.44255	6.11643	4.41078	8.61456	4.45424	5.07938	8.97047	10.3525	3.25565	5.9961	7.03441
STAT4	5.51707	-0.522619	12.076	9.30243	10.4364	5.36664	10.9003	3.16092	-1.41833	6.78971	11.1191	0.123634	2.15366	6.39541
STAT3	5.41774	-2.37888	14.3372	11.2166	12.0869	5.25895	13.5569	2.47297	-4.77005	5.54623	11.1108	-1.95727	-0.294076	5.16383
MAF	3.82889	-0.92827	10.9431	9.15731	9.8899	4.48472	10.2129	1.24145	-3.98387	3.36339	8.09777	-1.50977	-0.551122	4.4151
TF65	4.6163	1.19892	14.6555	12.0974	14.4408	4.88967	14.023	1.2425	-5.36108	3.71319	10.6021	-1.89993	-1.75419	1.20491
GRIP1	3.61562	1.67148	8.89076	7.92703	10.3482	2.33685	8.41458	-0.109404	-1.5629	4.21321	8.61197	-0.384067	0.603311	2.22106
ATF3	4.3974	2.59464	8.86138	6.3266	7.31757	3.36629	7.38472	0.671739	1.46755	5.52559	9.23855	1.84855	2.16012	2.04945
FOXP3	0.0746327	-3.1941	7.73092	5.35984	5.08632	2.51456	9.17715	1.05332	-4.4691	2.62926	4.57602	-4.87873	-1.7486	4.96123
PAX5	2.71427	-1.16578	8.98368	8.82734	7.72895	4.87735	11.2451	2.25578	-7.04366	-0.19433	4.12352	-4.8055	-3.72775	2.39222
IRF8	6.92822	2.75074	8.4738	6.00424	12.2426	11.8853	12.5441	11.2711	10.3226	15.0136	15.9375	8.05445	11.6304	12.9133
IRF1	6.36873	0.250831	13.5552	9.94098	13.741	9.82454	15.9747	8.70756	5.93277	15.0872	17.8443	4.74894	8.57345	10.9914
STAT2	7.40563	-1.23746	13.6953	8.42145	12.2283	10.4339	16.4254	11.4872	7.63371	15.5329	17.6608	8.62231	9.95946	10.2481
STAT6	5.31373	0.0557731	10.8189	10.074	12.4364	5.29765	12.1609	2.72571	-0.86691	7.16556	11.6247	-0.731086	2.25402	6.12417
STAT1	8.63813	-0.799421	16.8159	11.6969	16.6073	12.1715	19.2076	10.9944	5.26023	16.3402	20	6.84345	9.43685	11.7878
JUNB	3.984	2.07633	11.7253	10.4042	11.3381	4.26117	12.751	2.62951	0.93781	8.8819	13.7504	0.659395	3.47656	6.5088
STA5B	5.21658	-0.0780474	13.861	10.5073	11.0126	5.37719	13.2213	3.64371	-2.67926	5.78494	10.5544	-1.77743	0.641839	5.30054
IRF3	2.33349	-0.00732946	10.1051	6.90671	7.7757	2.85289	10.6848	2.66438	-2.05205	3.89201	7.82022	-0.560323	0.158687	0.873837
JUN	5.06801	1.39243	12.1283	10.5312	10.3461	1.76823	9.44978	-1.47643	-6.35183	0.455916	7.07857	-2.45498	-3.06461	-1.2605
FOSL2	4.15679	0.837769	11.8711	9.57028	9.55178	2.58343	9.83196	0.221232	-5.32407	0.213176	5.72588	-2.63844	-3.09237	-1.16008
AICDA	4.23626	0.0953584	10.152	8.69075	10.4151	4.83794	9.07981	0.597768	-7.86248	-2.24989	2.98875	-4.03862	-5.32373	-2.25445
RUNX1	4.2193	-0.111728	12.4412	10.1586	11.5047	3.4321	10.5127	-1.95169	-9.62723	-2.55037	4.14201	-6.24015	-6.41507	-1.52997
E2F1	6.79749	0.0252906	16.0938	11.9572	14.161	5.49012	10.2268	-1.07941	-3.71694	4.73731	11.7015	0.817414	0.400575	1.91699
CHD2	1.42205	-1.44064	9.26511	6.22672	7.16669	2.50259	7.01132	-1.52356	-8.92593	-3.16912	1.51415	-4.81217	-5.22305	-2.31625
SMC5	4.59645	-2.2294	10.2139	9.97034	10.4256	3.83998	9.47391	-0.0241175	-6.5197	1.01044	5.78081	-4.48077	-3.29961	2.908
RFA2	3.49608	-3.07566	8.183	7.36467	7.53689	3.89459	7.08195	0.673542	-1.88522	4.10982	7.01965	-1.21291	0.484306	5.95391
RUNX3	4.94967	-1.6317	12.356	10.9499	12.1558	3.66922	11.7764	-0.460813	-9.42449	-0.767761	5.75714	-6.27002	-5.84672	0.723213
BRCA1	4.13129	-1.00862	11.4207	10.0487	11.6014	4.56438	10.541	0.521917	-7.43638	-0.000432235	5.16963	-4.25871	-4.29708	0.540146
PAXI1	4.88613	-1.87462	12.1169	10.8458	12.9848	5.87054	11.4811	1.22906	-7.09031	1.20836	6.42856	-4.09147	-3.51332	1.73242
EP300	5.56992	-1.69946	14.7662	12.1199	12.5795	3.41698	11.8709	-1.26592	-9.95591	-1.16693	6.3781	-4.51189	-5.68889	-1.30615
IKZF1	4.00063	-3.45686	12.9308	10.2034	11.5088	4.67191	11.7223	-0.0570273	-9.90301	-1.03469	4.93355	-5.07948	-6.39475	-0.832778
SPIB	2.25882	-1.72052	9.56512	7.1356	9.5031	3.40964	9.08075	-0.998492	-7.14869	0.261081	5.12699	-4.55785	-3.84444	1.20541
ETS1	3.38505	-3.6512	12.6328	9.02703	10.5237	2.83932	12.2424	0.103582	-8.07841	1.29604	5.95324	-5.59158	-4.65968	0.715099
BATF	4.99102	-2.05287	13.1461	11.0669	11.6667	3.62759	11.6949	0.185445	-7.06701	1.92357	8.00508	-3.31223	-3.27885	2.22904
SPI1	4.86455	0.250089	12.8251	11.485	14.6669	5.2142	12.2395	0.497832	-6.41239	1.9923	8.50724	-3.50545	-3.08921	1.14341
IRF4	5.74094	-2.57889	13.9672	11.5228	13.3565	5.98263	13.451	2.56639	-6.43398	3.4646	9.47783	-2.48103	-2.32794	3.39148
CEBPB	5.42766	3.044	11.0976	11.2232	11.1645	-0.187772	10.3786	-1.58255	-5.13285	-0.464336	5.34405	-2.38254	-3.73337	-5.20099
CEBPA	5.84761	2.7314	11.0195	11.6195	12.7376	0.921818	11.393	-1.24441	-5.30683	0.189628	5.84666	-2.58989	-3.7286	-4.09326
NR1D2	4.26706	1.81883	8.52867	8.04261	9.35174	0.106289	8.39938	-1.47128	-4.92628	-0.946181	2.94867	-2.77353	-3.88353	-3.98046
NCOR2	5.25898	1.87297	8.22709	9.04977	10.0732	0.967651	10.093	-0.469583	-4.65476	0.133846	4.52811	-2.07272	-3.04133	-3.45243
NCOR1	3.50904	1.85905	8.00038	9.46117	9.04058	-0.0648814	10.1396	-0.123357	-4.01367	-0.0155754	4.21257	-2.25987	-2.42794	-3.24347
ATF4	1.63347	-0.988729	10.0274	7.06626	5.4045	-0.988892	6.39165	-2.60119	-5.24835	-0.83416	4.04166	-2.79996	-3.76587	-3.65321
GCR	3.92157	6.68683	4.65699	8.49273	6.7099	-2.74941	7.61696	1.62962	-1.06508	-0.626752	2.91227	-1.32907	-1.83038	-5.47747
STA5A	3.85449	1.10458	11.928	9.75634	8.19538	2.11221	10.9552	2.62541	-3.98694	1.85382	6.90019	-0.995253	-1.60549	-0.441624
HDAC3	2.55221	3.96443	5.26356	6.73013	7.62407	-1.28184	9.05995	-0.184743	-3.10572	-0.753564	1.54983	-3.01787	-2.93928	-4.91363
EZH2	-3.72012	2.62488	1.92737	1.07639	-6.08319	1.15754	1.07365	1.97834	-6.95972	-12.125	-9.68371	-5.98058	-7.3428	-10.7611
SUZ12	-3.7945	2.51772	3.03522	1.72069	-5.16961	1.424	2.39555	1.67058	-8.40458	-12.78	-9.79633	-6.63582	-8.35164	-11.5427
RING2	-1.54494	0.65591	6.34447	3.95776	-2.4382	-0.268984	2.82543	-2.14132	-9.96923	-11.8678	-7.59143	-7.14257	-8.99652	-11.3574
GRHL3	-3.93096	-3.68453	7.01282	1.28551	-3.02464	-3.52913	2.5823	-5.33775	-10.4606	-9.96365	-7.23636	-6.73361	-9.25556	-9.6725
DNM3B	-1.04717	4.16291	3.164	2.35539	2.91997	4.0118	4.72547	1.82272	-6.72768	-7.81207	-5.09688	-3.96586	-5.64936	-6.2202
TOP2A	-0.922037	3.73373	6.32569	3.09865	2.15931	1.06598	4.25908	-1.69845	-9.93605	-11.0609	-7.07631	-6.53059	-8.31074	-9.80693
MYOG	0.805834	0.852757	7.90225	7.09795	1.89281	-0.781936	6.31268	-1.78513	-13.3326	-13.2889	-4.36858	-7.82187	-12.1045	-12.7228
MYOD1	0.56105	2.24839	6.95	6.81487	-0.411673	0.417246	6.17595	0.256639	-12.2312	-13.4668	-4.68391	-7.34577	-10.7756	-12.2768
MBD3	-0.921192	1.9135	8.46548	5.51781	2.08897	-0.0395598	5.6652	-2.65439	-11.4769	-10.6143	-5.47101	-5.94984	-9.78657	-10.8948
TET1	-0.0217419	2.01874	7.77129	5.16772	2.49666	0.703343	5.64886	-1.69488	-11.7726	-12.444	-7.29162	-7.46962	-11.0694	-11.6846
E2F3	-1.68737	-4.31007	9.9638	3.9234	0.614924	-1.71513	3.44367	-5.6172	-12.3573	-9.73784	-4.60005	-6.43854	-10.2128	-9.09656
WT1	-1.20734	-0.146656	7.67972	4.72788	1.58298	-1.3124	5.09471	-3.55974	-11.3629	-11.0128	-6.353	-7.02893	-10.4334	-10.9749

## Sheet: Pandemic H1N1
Table S8b. Temporal changes in TF activities of mouse lungs infected with the mildly pathogenic virus from the 2009 pandemic season.
Transcription Factor	C_Virus_0	C_Virus_3	C_Virus_6	C_Virus_9	C_Virus_12	C_Virus_18	C_Virus_24	C_Virus_30	C_Virus_36	C_Virus_48	C_Virus_60	C_Virus_72	C_Virus_D5	C_Virus_D7
TAF7L	-2.00753	-2.58824	1.12228	9.33421	6.49827	-2.41224	2.64809	-3.11027	-1.91788	-7.59274	-4.64127	-6.60452	-1.49319	0.012536
CBX3	-4.27585	-3.62856	0.160991	7.31072	3.79001	-2.56372	2.25189	-2.90337	-1.59737	-7.10747	-4.7902	-6.12349	-0.964719	0.459278
SIR6	-4.96293	-3.98077	0.282103	8.53189	4.06857	-2.14433	3.1616	-3.36993	-2.48437	-8.5229	-5.75995	-7.03634	-1.55309	-0.630022
SOX2	-2.8787	-1.77352	0.440841	8.53025	2.51295	-3.21045	2.22512	-3.09683	-2.9726	-8.18751	-6.22661	-6.74177	-0.936436	-0.0741855
PO5F1	-4.35545	-2.33184	0.159701	8.17728	2.75828	-2.77522	2.1853	-3.23296	-3.1748	-8.78089	-6.51121	-7.43503	-2.09235	-1.49088
NANOG	-4.19496	-1.58687	-0.24917	6.47117	0.938039	-3.35842	1.04657	-3.54966	-3.63372	-8.06516	-6.50313	-7.18528	-2.55427	-1.97717
FEZF2	-5.62176	-4.23141	-0.631105	7.68611	3.31755	-2.02174	2.40925	-4.05814	-4.57992	-10.3658	-8.02791	-9.60973	-4.34243	-3.54264
TAF3	-6.06813	-3.73065	-1.37848	7.64984	4.16308	-2.45275	3.17139	-2.18394	-2.41453	-9.16432	-6.55247	-8.21461	-3.15161	-1.89806
NFIB	-4.76903	-3.72237	-1.38185	5.61714	1.64115	-3.85026	1.93911	-1.962	-1.37832	-6.51373	-4.16195	-5.90513	-2.54389	-2.28444
RBBP5	0.49934	-2.19963	3.21756	10.4213	5.04636	-0.022765	3.17794	-5.44663	-4.41903	-8.63708	-7.28078	-8.95994	-2.90613	-2.03042
FOXA2	-3.99843	-2.37754	-1.22095	7.22057	3.61006	-4.22623	1.89719	-2.46792	-2.59104	-8.66836	-6.39861	-8.69977	-4.86959	-4.38661
RARA	-4.08395	-2.87507	-0.0686236	8.59196	5.96198	-2.76282	3.76609	-1.6037	-0.317049	-7.10642	-4.38159	-6.69245	-1.96901	-0.761893
RARB	-2.39912	-3.0407	0.849636	8.96998	6.79529	-2.94474	2.91492	-2.0869	-0.350924	-6.42162	-3.92255	-5.99183	-1.24701	0.325493
INSM1	-4.20537	-2.64581	-0.615054	6.98393	4.32114	-2.60738	2.26806	-1.94225	-2.1154	-7.86579	-5.5613	-7.51293	-3.31254	-2.08256
DPY30	-1.28169	-2.86465	1.93537	9.14358	6.51699	-0.923279	1.72004	-4.68462	-3.57704	-8.8794	-7.05621	-8.95356	-3.72376	-2.57676
KDM4C	-4.10742	-3.87143	1.06011	9.38239	5.16318	-1.48414	2.2159	-5.21038	-4.8764	-10.7811	-8.72108	-10.2835	-4.35495	-3.37718
KMT2B	-3.01952	-2.92925	0.819013	8.36438	5.27595	-1.37688	2.23514	-3.4917	-3.55527	-9.37225	-7.27084	-8.8391	-3.9287	-3.06953
KANL3	-2.96871	-4.93116	1.76439	10.6776	8.56766	-0.588286	3.14664	-5.88921	-4.20122	-10.7938	-7.92229	-9.34201	-2.372	0.0792635
MCRS1	-4.56224	-4.11237	0.345001	7.8333	5.4053	-2.20288	1.64911	-4.86268	-4.07386	-9.55435	-7.08581	-8.34221	-3.01915	-1.16877
NDF1	-3.35179	-3.28019	0.272479	7.26598	4.59791	-2.30084	1.86358	-3.03526	-2.56608	-7.82763	-5.36334	-6.69113	-2.14946	-0.842306
EP400	-4.85464	-2.89568	-0.651938	6.27077	2.6679	-2.45562	1.21113	-2.82776	-3.00809	-8.21241	-6.22857	-7.28768	-2.95937	-2.42759
KDM5A	-3.33663	-6.01646	1.90356	8.38323	7.9928	-1.42393	1.25983	-5.75343	-1.31633	-6.20231	-3.02101	-3.37433	3.22335	5.62035
DMAP1	-2.82946	-3.71631	2.37105	8.29074	5.55541	-1.66349	0.826057	-5.14585	-2.18272	-7.13145	-5.05325	-5.5292	0.448846	1.63864
KAT8	-5.21953	-5.34308	-0.611063	7.73051	7.73062	-2.6161	2.01314	-4.27235	-1.96454	-8.86328	-5.38786	-6.88017	-1.20014	1.49032
CXXC1	-3.53114	-4.34496	2.02107	8.09607	6.59329	-1.82761	1.35118	-5.32564	-2.44158	-7.18868	-4.66194	-5.58287	0.0908111	2.29743
ZFX	-4.32669	-3.18477	0.328388	7.13077	4.89927	-1.68557	2.1079	-3.56497	-3.51008	-8.18049	-5.51795	-6.85209	-2.16546	-0.325819
FOXA1	0.371923	0.65793	-1.73119	5.78877	3.95437	-5.55306	2.43053	-0.821993	-0.528293	-5.45809	-4.17952	-9.43941	-8.8083	-8.16004
AP2A	-4.62569	-1.6451	-1.74841	5.77702	2.22363	-4.32629	1.83185	-3.48471	-3.99078	-9.14696	-6.68023	-9.67418	-7.07114	-6.05648
HNF4A	-3.5047	-0.971196	-2.57885	5.38452	3.84919	-6.0797	1.56446	0.201646	1.59283	-4.59668	-1.95247	-5.66554	-3.96411	-3.67414
RXRA	-3.67195	-1.09673	-2.66399	6.41949	4.20163	-5.88608	3.28133	1.22074	1.42203	-5.44014	-2.45608	-5.819	-3.85132	-3.56726
PRGR	-3.42938	-1.32498	-1.03731	7.91963	4.00405	-3.97189	4.1275	0.564362	1.87782	-4.67699	-1.79766	-4.99626	-2.12757	-1.08713
ASXL1	-3.50777	-3.68794	-2.0995	4.62763	3.85364	-2.96793	2.90021	-3.28773	-0.3862	-4.01611	-1.04344	-2.10406	1.01429	5.16159
SOX4	-4.0135	-2.7275	-0.601825	6.58639	3.32617	-1.94087	3.0139	-3.08385	-2.12772	-6.54882	-4.41781	-5.09983	-0.121847	3.32791
HIF1A	-1.69905	-0.161396	0.244507	7.51978	3.81145	-2.75931	3.87832	-1.12289	1.24794	-3.14395	-0.271435	-1.08508	3.35968	8.6425
EGR2	-4.41524	-1.50878	-1.22396	7.62508	4.00776	-2.7467	4.89002	-0.503082	1.47741	-4.80232	-1.86219	-2.92811	1.24046	5.87546
ERG	-4.207	-4.22983	-0.789042	8.15403	7.4259	-3.10689	4.05106	-2.88497	2.28813	-3.65983	-0.444244	-3.34003	1.58456	5.6164
TFAP4	-5.33803	-3.31052	-1.51685	6.52759	3.99282	-2.28996	3.82918	-0.00161056	1.61628	-4.72813	-2.2484	-4.07016	0.753217	4.50549
NIPBL	-5.65288	-3.651	-1.96328	6.93424	4.13177	-2.32838	4.11906	-1.07165	-0.110149	-6.16716	-3.48516	-5.14005	0.0765756	4.15823
TGIF1	-3.94418	-3.4849	-0.524117	7.86188	5.77464	-3.47305	4.06677	-2.27955	3.12873	-2.3998	1.02681	-1.15639	3.34971	7.32405
MEIS1	-4.00424	-1.94734	-1.52702	6.35946	4.6072	-3.57352	3.63665	-0.557788	3.75652	-2.05425	0.997802	-0.817264	3.14419	5.92694
JUND	-3.98893	-2.10062	-0.26826	8.17419	4.78507	-1.9996	5.70284	1.71017	5.06859	-1.19657	2.06563	0.217881	4.4356	7.58021
ZMIZ1	-3.58264	-2.46788	0.0616015	7.60562	4.54662	-2.18334	4.14693	-0.991006	2.34068	-2.65577	0.0200614	-1.66656	3.13448	7.03024
GATA1	-3.86625	-2.608	-2.37209	5.30613	5.27621	-3.01972	4.46511	-0.550509	1.48298	-2.91397	0.220935	-1.93017	1.29913	5.40118
ELF1	-2.49297	-3.74942	-0.662656	8.00457	7.56367	-1.32521	5.62805	0.881419	5.79622	-0.0581598	3.07091	0.866199	6.09697	12.8062
ESR1	-6.34147	-1.00813	-3.66611	4.42128	-0.0514362	-5.82131	2.63241	1.05875	1.0512	-4.19526	-0.702643	-3.52877	-1.77453	-2.0456
CBP	-4.98274	-0.64732	-2.44385	4.69997	1.60427	-4.9024	3.18729	3.64647	3.36961	-2.58191	0.583235	-1.44706	0.2699	0.15077
MED1	-3.84854	-0.867291	0.436632	9.01963	4.00748	-3.46091	4.12458	0.331718	2.89208	-3.18825	0.507976	-1.4482	2.64948	3.45639
ATF2	-3.641	-1.56322	-0.510683	5.44672	2.50856	-2.42795	3.23032	1.09015	2.63526	-1.92925	0.778643	-0.589007	2.07377	2.19015
PPARG	-4.76824	-1.56882	-2.06593	8.60965	4.01754	-3.88335	3.3456	1.6516	0.503028	-7.15693	-3.62774	-5.60786	-1.27997	-1.1911
TFE2	-6.16664	-3.01477	-3.13761	5.03191	0.989292	-4.52114	2.14011	-1.60814	-0.308313	-5.78316	-3.03093	-4.30889	-0.0481089	2.42483
SMCA5	-4.65495	-3.22127	-0.423936	4.45009	2.45058	-2.10822	1.87667	-2.53604	-0.261496	-4.30688	-1.80908	-3.04663	0.270388	1.12623
CDK9	-5.49576	-2.36069	-2.05457	4.98073	0.314889	-3.98701	2.3286	-1.21364	-0.172887	-4.74498	-1.89297	-2.80637	0.987601	1.91499
KMT2D	-6.50911	-3.19616	-1.10536	7.8447	1.23906	-3.16469	3.6353	-1.09877	-1.78347	-7.93496	-4.59427	-5.86829	-0.692866	-0.831887
ETS2	-1.33258	-3.00566	3.84241	6.81273	4.12013	-1.57566	2.10166	-1.90421	6.24809	4.17174	5.64961	6.30277	11.9254	13.5839
ETV6	-2.00402	-3.93995	1.6971	8.49868	6.54921	-1.30883	3.64462	-1.67127	3.92839	-1.35323	1.77926	0.596114	6.39001	9.81175
HXB4	-0.854473	-2.87588	0.886136	9.75688	7.80611	-1.9195	4.82169	-1.58415	3.66946	-1.98692	1.08478	-0.305536	5.49518	9.3885
TCF7	-3.76299	-3.62421	-0.915387	8.59032	6.52985	-2.19137	4.63378	-1.73802	0.719544	-5.58808	-2.72571	-4.07422	2.24192	8.13912
FLI1	-3.70815	-4.56008	-0.299556	9.56425	7.77384	-1.95142	4.54487	-2.92198	2.44238	-3.7118	-0.0579876	-1.1768	5.6101	11.1936
ASH2L	-1.36403	-3.34027	1.68386	10.9534	9.28493	-0.106581	5.79297	0.145733	3.78981	-2.97423	-0.0043017	-1.73623	4.73604	9.06318
BAP1	-4.29921	-4.75396	-1.38888	6.55665	5.87409	-2.95837	2.84256	-3.88218	0.705678	-5.01399	-1.64843	-2.76613	1.89794	5.59137
NELFE	-4.64024	-4.33688	0.357542	8.74081	7.06028	-2.09714	3.84149	-3.05271	0.788846	-5.39636	-2.17044	-3.5293	2.32578	6.46929
SPT5H	-5.94722	-5.23724	-0.609562	8.42977	6.26179	-2.53702	3.77096	-2.57707	0.857034	-6.19277	-3.02666	-4.78318	1.47039	5.22516
TYY1	-4.15423	-4.41022	-0.338154	8.07903	6.93746	-2.01744	3.3372	-3.0658	-0.945106	-6.99616	-3.83422	-5.18086	0.845889	4.4963
HCFC1	-4.5702	-5.02083	0.806803	9.50053	7.68714	-2.24007	4.02484	-3.97757	0.58384	-5.94782	-2.67076	-4.3541	1.8194	5.52167
MXI1	-4.97115	-3.7603	-0.0792667	7.41307	6.11127	-2.66297	3.11269	-2.48518	0.604548	-5.72058	-2.82215	-4.42264	0.433168	4.05753
MYCN	-0.0188408	-1.11452	3.74829	3.99444	4.4335	0.370116	-0.403957	-2.31259	2.96008	-0.028724	1.56815	2.8529	5.91467	6.23821
NELFB	-4.51652	-3.46789	1.40976	9.21293	5.4585	-1.51443	3.96276	-1.99645	0.627688	-5.5378	-2.46042	-4.01841	1.44349	2.44636
KMT2C	-6.18559	-5.09352	0.877516	8.86051	5.59951	-1.71134	3.38844	-3.4503	-0.7377	-6.79717	-3.7984	-5.31156	0.777373	1.962
MEN1	-3.68357	-3.91788	1.30575	7.72417	3.98099	-0.936097	3.20255	-1.89942	0.5322	-4.50623	-2.52836	-3.72348	1.45424	1.98832
TBP	-4.10973	-4.21443	0.749403	10.6611	6.91883	-2.00601	4.51319	-2.07978	0.606373	-6.84197	-3.41524	-5.41107	1.10719	3.4412
ING1	-4.29721	-4.81134	1.49716	9.07827	3.74688	-2.13012	2.48885	-5.84527	-2.59493	-7.49496	-4.29135	-5.37956	1.67859	2.79444
RUNX2	-6.13777	-4.00909	-0.401053	7.87237	3.64818	-1.867	3.43767	-2.13913	-1.11383	-7.26164	-3.98744	-5.13627	0.0902581	0.938548
WDR5	-4.39584	-3.62472	0.482892	7.46064	3.37725	-1.8891	2.36847	-3.30101	-2.05837	-7.11183	-4.79618	-5.83837	-0.357884	0.482645
OTX2	-5.99093	-3.38549	-1.75488	4.89142	1.13211	-3.64777	1.37315	-2.27129	-2.42521	-7.06926	-4.64291	-5.58722	-1.14998	-0.383703
KDM1A	-5.62002	-3.79967	0.477479	9.69048	5.3723	-2.10003	4.22538	-3.29139	-1.95061	-8.67962	-5.2219	-6.74295	-0.859852	1.0393
KAT2A	-5.11668	-4.56033	0.499196	7.78354	5.28882	-2.83316	2.38778	-5.07946	-2.30849	-7.58147	-4.50793	-5.24513	0.989169	4.19206
CNDD3	-6.27111	-5.05434	-0.661521	7.00739	3.69391	-3.02978	1.80837	-4.46779	-3.36147	-8.55948	-5.39512	-6.28597	-0.347104	1.50749
SIN3A	-6.43711	-5.01592	0.356361	8.4589	4.08885	-3.70378	1.65301	-5.95185	-3.32908	-9.19615	-5.88725	-6.76381	0.0772964	2.1858
KLF1	-3.17131	-3.94386	0.712499	7.48792	5.49916	-2.78962	1.83854	-5.4788	-3.35634	-6.8421	-4.15913	-5.79814	-0.430951	2.73478
FOS	-4.07279	-4.33217	0.701368	6.35386	2.16973	-2.95882	1.05615	-4.59925	-3.5024	-6.90235	-4.58941	-5.52273	-0.639041	1.18721
SIN3B	-2.80384	-5.5855	2.90515	8.63974	5.21885	-2.2284	-0.221698	-7.62118	-1.45788	-4.95493	-1.35294	-1.28395	6.5626	8.12769
CREB1	-4.60341	-5.30947	1.01862	8.58558	6.07323	-2.4398	2.97097	-3.58166	0.493028	-5.55597	-2.01446	-3.44777	3.07138	4.8741
MAX	-4.90592	-3.44726	1.08669	7.89973	4.99967	-2.8965	1.90102	-3.76252	-0.5023	-6.9645	-3.81828	-4.41299	0.710931	2.42754
MYC	-5.29744	-4.72852	1.31079	10.9174	7.21378	-2.97149	3.2044	-4.55405	-0.375332	-8.62495	-4.40553	-5.01682	2.29215	5.50062
CCND1	-7.15497	-5.43514	-2.93027	2.90093	-0.220353	-3.23553	0.177381	-4.06511	-4.53344	-8.66918	-6.32376	-6.74441	-2.58361	-2.08166
E2F4	-6.79053	-7.20055	1.49554	8.74377	2.44691	-2.64207	-0.0210448	-6.71814	-2.07493	-5.24227	-2.80473	-2.12716	7.90812	9.011
PAX6	-6.34649	-2.35202	-2.24834	3.67265	-0.953229	-2.66326	1.61454	-2.00458	-4.41363	-9.38048	-7.31751	-7.0284	-3.51928	-3.22838
KDM2A	-6.33739	-3.1831	-1.22583	4.77468	0.766723	-2.96696	1.47093	-4.37708	-5.87239	-9.53747	-7.50739	-8.37776	-4.71332	-3.93307
KDM2B	-7.13689	-2.68279	-2.17599	5.48829	0.371301	-3.33231	1.35164	-3.18959	-5.4811	-10.2651	-8.06706	-9.25913	-5.28258	-5.02579
RFX1	-5.25863	-2.08729	-1.62843	4.32267	0.11981	-3.24882	0.116214	-4.23452	-5.82541	-9.15378	-7.53631	-8.65502	-5.24348	-4.85857
SMAD3	-5.69509	-2.9628	-1.29231	6.10272	0.637422	-2.41101	2.48624	-2.49312	-2.77662	-7.95764	-5.58708	-6.54017	-2.3757	-2.24861
KDM6B	-6.1359	-3.83763	-1.68538	6.55192	0.901392	-3.37511	2.3906	-3.23594	-3.53785	-8.8761	-6.24601	-7.40181	-2.36397	-1.1724
TBX5	-6.25995	-2.6083	-2.29389	5.17707	1.27907	-3.34904	1.91059	-2.21617	-3.4334	-8.42736	-5.6251	-7.3081	-3.40669	-2.46504
KLF5	-5.64815	-3.08782	-0.966344	6.19532	1.98548	-3.08556	1.69174	-3.0795	-2.06711	-7.186	-4.63098	-5.90437	-1.88831	-1.52134
KLF4	-7.69603	-3.2457	-1.22257	5.3967	0.402788	-3.41704	1.30696	-2.79707	-2.42852	-8.09036	-5.56111	-6.37647	-2.28777	-2.14845
CSN1	-5.90143	-3.12531	-0.408293	5.95189	2.42327	-2.43471	1.92794	-4.00269	-3.15615	-7.88289	-5.41545	-6.6795	-2.71327	-1.75877
CDK8	-5.54123	-3.10034	-1.57289	4.85767	1.71605	-2.88779	1.36726	-3.3943	-4.0454	-7.95078	-5.57547	-6.33197	-2.56306	-1.38368
TBX3	-6.70695	-1.74406	-3.54682	4.87207	-0.876409	-4.44536	1.70146	-1.66204	-3.58774	-9.56572	-6.4371	-8.33971	-5.00119	-4.94812
GATA4	-3.90632	-1.48749	-1.53708	8.59836	1.56171	-2.28656	4.18392	-2.03493	-3.50811	-10.1289	-7.00134	-9.01188	-3.86407	-3.53757
SRF	-4.13628	-1.94575	-2.06341	7.08456	0.795608	-3.84326	3.46026	-1.24554	-0.923294	-7.65083	-4.21949	-5.78206	-1.50277	-0.308653
TF2B	-4.25485	-2.71541	-0.776356	10.0505	5.09275	-2.0945	5.9118	-0.687483	-0.311267	-8.12413	-4.62158	-7.4152	-1.76512	-0.757813
UBF1	-1.07959	0.634579	0.223017	6.91317	1.16857	-1.50811	3.96899	-2.23264	-2.75177	-5.5352	-4.19173	-5.74622	-2.08212	0.368482
FOXO1	-1.85645	0.148046	-3.41214	7.08615	2.65357	-2.11399	7.17912	2.86628	-0.00628154	-5.65956	-3.75293	-6.38358	-2.5821	3.84162
CTCF	-9.39097	-1.84748	-5.84552	2.07058	-1.90671	-5.9072	2.2851	0.427617	-0.252171	-6.07987	-2.8885	-4.14114	-1.45334	-0.916082
CHD4	-7.63667	-1.73991	-3.09159	5.80214	-0.37461	-3.7623	3.63841	-1.23402	-2.85299	-9.12211	-6.45245	-7.7571	-4.00326	-2.9987
RAD21	-7.83801	-0.85997	-5.71076	1.11441	-2.74502	-4.95961	2.45484	1.52837	0.800566	-3.83063	-1.32535	-2.28196	-0.652917	-0.145603
COE1	-6.81002	-2.00891	-4.17288	3.84163	-0.5196	-4.15975	2.25844	-0.16598	-0.638665	-5.13387	-2.80952	-4.1835	-0.924319	1.33441
SMCA4	-5.83967	-0.259403	-3.37077	6.25398	-0.452057	-4.04499	4.45943	1.23876	0.4097	-5.34621	-2.67809	-4.49284	-0.966076	1.01842
MAZ	-6.97478	-2.80715	-3.91717	3.6492	0.717351	-3.54997	4.24791	0.0478027	0.617609	-4.42665	-2.22123	-3.68262	-0.617214	2.97749
ZBT17	-4.65744	-1.69915	-1.5912	5.37605	1.1719	-1.90207	3.57701	-1.45146	-2.52608	-6.59482	-4.24423	-5.40084	-1.70861	1.36121
OGT1	-7.77478	-1.35586	-3.30933	2.39034	0.228537	-3.60025	4.77834	2.13517	5.04597	1.26172	3.83382	2.57743	4.46581	6.99341
RORG	-2.21896	0.431027	-1.19826	6.60406	2.74147	-1.26253	5.4401	1.77948	3.48231	-1.30478	0.930744	0.0495608	4.07548	9.76273
BRD4	-3.24545	-1.47113	-0.63407	8.61807	3.30015	-1.38271	6.71134	0.603923	2.49987	-3.72056	-0.120761	-2.19062	2.18424	3.95067
NFKB1	0.406478	6.33815	-1.10926	-0.308323	-3.78646	-2.25359	4.30364	5.49496	8.69691	8.13676	8.51655	8.19937	7.45827	8.77181
TBX21	-2.87906	1.10229	-2.36109	3.48044	0.194811	-2.20624	5.81347	3.87908	6.03774	2.79831	4.54055	3.30515	5.77819	10.7189
REL	1.37127	5.31555	1.09717	1.15025	0.560312	-2.05948	4.07189	4.12016	8.49465	8.27286	8.65123	7.69791	7.50906	8.86646
RELB	1.61509	4.47102	-0.11763	1.50501	-0.213014	-1.84723	6.12561	7.17015	12.1744	11.5605	12.0335	10.7446	10.4612	12.1171
STAT4	-1.06716	0.980762	0.606601	7.07383	4.20948	-1.4729	7.07442	5.81348	11.9951	7.63171	10.0372	7.68005	11.5555	16.2468
STAT3	-2.01085	0.889813	-0.244209	9.02254	5.30622	-1.76463	9.58268	6.64666	12.7241	6.1301	9.14852	6.51884	11.3244	18.0328
MAF	-1.81651	0.650713	-0.0494976	8.06843	5.00575	-0.606758	7.30157	4.5297	8.5374	3.28303	5.82875	4.17075	8.30773	13.9138
TF65	-3.75556	0.38084	-1.84101	7.87364	5.07653	-3.78015	8.07607	4.11487	11.7515	5.73574	9.13986	6.81647	10.3193	14.2278
GRIP1	-1.1866	0.218564	-1.02713	4.52034	3.65199	-2.99302	4.39591	1.94486	8.9763	5.99478	8.25894	6.62621	8.28316	10.9217
ATF3	1.19712	2.68128	1.11939	3.90069	2.86818	-1.06049	5.04235	4.0018	10.1708	7.88518	9.41928	7.965	8.77071	10.1929
FOXP3	-0.969367	0.388195	-2.73899	4.71268	2.57687	-1.64073	6.20071	4.38723	6.0844	2.07638	3.65463	1.4528	4.90394	12.1767
PAX5	-5.03592	-1.48196	-5.70558	3.89004	0.536491	-3.54961	6.24099	4.26875	5.16651	-1.20243	1.5809	1.27177	4.18345	9.8043
IRF8	1.63944	1.54199	-0.30447	2.28706	3.60073	2.58883	9.41791	11.9867	17.4506	16.9129	17.6747	15.4372	16.7148	18.5417
IRF1	1.38642	1.89733	0.68051	6.92722	5.56539	0.448279	11.7051	11.9726	20	17.1933	18.8999	15.4196	18.201	20
STAT2	1.19884	1.49482	2.38875	6.5919	4.32965	2.39503	12.8168	13.6079	19.5031	17.2445	18.3305	15.0806	17.5834	19.0854
STAT6	0.0012012	0.678104	-0.595163	7.62458	5.71271	-1.29626	8.25416	6.06942	13.3526	8.51828	10.8777	8.76546	12.1171	17.0214
STAT1	0.308728	0.870727	0.892437	8.41771	6.31399	0.83244	13.9237	13.9101	20	18.3274	20	17.6729	20	20
JUNB	0.70272	3.47641	-0.29162	7.48249	4.24468	-2.35454	9.02235	7.3662	15.8256	12.0717	14.7942	12.3478	14.2207	18.15
STA5B	-1.71335	1.13764	-1.13959	7.08902	3.91569	-2.36815	8.07462	6.32277	13.0896	6.9814	9.7875	6.7017	10.5769	16.5779
IRF3	-2.21354	0.710148	-1.00353	5.24407	3.04125	-1.8495	6.76872	5.51104	9.6331	5.76215	7.98837	5.74729	7.90866	9.61086
JUN	-2.69223	0.379932	0.107173	7.75063	4.40001	-3.09273	5.83536	2.66506	7.72471	2.75485	6.07006	4.22659	7.52965	10.7493
FOSL2	-3.54387	-0.169851	-0.870038	6.48921	3.22331	-3.01115	5.63203	3.71179	7.59649	2.14032	5.16949	3.06319	6.36175	9.54617
AICDA	-5.97631	-2.74907	-2.22693	5.24092	3.94633	-2.43309	4.04355	1.42597	3.25949	-2.4572	0.197488	-0.991824	2.92182	6.81927
RUNX1	-4.703	-2.06545	-2.3688	6.90356	4.43958	-3.53224	4.86206	-0.158737	3.91031	-2.02825	1.20579	-0.0527904	4.30251	9.43345
E2F1	-2.87142	-1.07176	1.36395	8.38139	5.34538	-2.55947	5.75157	2.7041	10.8885	6.1243	8.60026	6.75999	12.1743	14.9213
CHD2	-7.07893	-3.784	-3.12613	2.91347	0.427896	-4.03754	2.3392	-0.681701	0.949102	-2.66262	-0.443255	-1.53998	2.2212	5.72517
SMC5	-1.49363	-1.69411	-1.61928	7.47812	5.26591	-2.4713	5.57733	2.11473	5.38525	-0.402988	2.39775	1.11392	5.69781	11.7776
RFA2	1.63465	0.459255	0.767335	7.57417	5.36803	0.636805	6.01264	3.71175	7.24309	3.09318	5.21378	4.09116	7.44449	12.2435
RUNX3	-4.10259	-2.20732	-2.18531	7.93721	5.56122	-3.11261	6.1316	0.977731	5.41635	-1.00231	2.44193	0.420906	5.62723	12.5766
BRCA1	-5.00622	-2.5384	-2.71114	6.15889	4.65876	-3.05459	5.10346	1.95077	5.63766	-0.72544	2.45841	0.908686	4.8856	10.3308
PAXI1	-4.51752	-3.31682	-2.18904	7.18321	5.80014	-2.07936	6.10787	2.85742	6.50473	0.297389	3.35338	1.57161	6.87644	12.5932
EP300	-4.15333	-2.05062	-0.757278	9.9171	5.85336	-2.84913	6.7288	1.61436	6.15909	-1.30004	2.34733	0.0519406	6.18305	11.495
IKZF1	-4.43941	-3.39851	-1.6984	8.54388	5.48394	-1.66121	6.76161	1.31238	4.39005	-2.34126	0.775962	-1.19313	4.43233	9.76752
SPIB	-4.3772	-2.7495	-2.84138	4.26983	3.63407	-2.63739	4.41692	0.463119	4.5323	0.0504053	2.76919	1.83801	5.53715	10.4864
ETS1	-3.29491	-2.2356	-1.85718	7.4688	5.42158	-2.37922	6.98572	2.73187	6.60923	0.74243	3.7876	1.1348	5.83651	12.445
BATF	-2.51227	-0.775175	-0.168251	9.57164	6.25059	-1.65577	7.4291	3.42197	8.19296	1.50036	4.80892	2.57067	7.98819	14.1606
SPI1	-4.06048	-1.92042	-2.15536	7.66425	6.11741	-3.07195	6.28639	2.29673	9.24304	2.64229	5.94455	3.73524	8.2998	12.807
IRF4	-3.08144	-2.0515	-0.810683	9.59265	6.53613	-1.28744	8.50626	4.82408	9.66516	2.54891	5.79544	3.28212	9.27762	15.3602
CEBPB	-1.58992	0.764383	-0.837323	8.06104	4.49602	-5.03308	5.10056	2.98713	7.74842	1.76503	4.70483	1.30581	3.42294	4.15298
CEBPA	-2.08135	0.202757	-1.54811	7.93556	5.68754	-4.68019	5.54485	2.9756	8.08334	1.66727	4.88765	1.78623	4.28746	6.22268
NR1D2	-1.72224	0.0334303	-0.937713	5.59565	4.56637	-3.35138	4.30521	1.52812	5.17742	0.270289	2.75451	0.501701	2.25888	4.1453
NCOR2	-1.77618	-0.246302	-1.76251	5.68543	3.98404	-4.32349	4.86804	2.34837	6.16968	1.14399	3.83035	1.47412	3.71357	5.56973
NCOR1	-1.0025	0.958963	-1.99151	6.95179	4.14599	-3.83588	5.80484	4.59971	7.46556	1.93388	4.9907	2.36775	4.15204	5.71208
ATF4	-0.697494	0.436531	1.40449	7.44574	3.03818	-2.06064	3.93559	0.421618	4.69514	0.726532	2.38498	-0.00486701	2.71782	3.56484
GCR	-1.53085	2.7752	-2.77435	3.88977	-0.696912	-7.08023	2.90466	4.40927	6.43958	4.092	6.7167	2.65539	1.74322	0.944951
STA5A	-2.38911	1.90225	-0.914617	6.98583	1.92385	-2.90075	7.06459	5.46334	9.56159	3.48666	6.02269	2.7234	5.26678	8.07287
HDAC3	-2.60582	-0.268719	-4.95141	1.21412	0.631055	-7.51664	2.3365	2.42768	4.81785	0.905181	3.26359	0.449377	0.615606	1.47949
EZH2	-6.19762	1.58419	-3.80831	0.381782	-7.61727	-1.69807	0.223055	0.460302	-6.44705	-8.19287	-8.17985	-8.48555	-8.98198	-12.3417
SUZ12	-7.1166	0.896116	-4.27492	0.631828	-7.46272	-2.47017	0.481512	-0.0190118	-6.86387	-8.91916	-8.59347	-9.08782	-9.16163	-12.0151
RING2	-5.99359	-0.0962885	-2.32061	3.39397	-4.48466	-2.58649	0.75783	-1.4375	-5.93598	-8.99787	-7.94976	-8.41796	-6.55058	-8.22461
GRHL3	-3.25321	-0.836225	-0.456642	4.48757	-1.00598	-1.4303	0.81503	-4.67311	-7.14378	-9.2848	-8.95123	-9.9387	-7.5142	-7.47791
DNM3B	-11.2398	-1.23087	-5.94446	-3.31163	-4.60471	-3.64652	0.845206	1.05812	-1.94256	-4.15078	-2.45656	-1.78451	-2.00078	-1.41031
TOP2A	-11.074	-1.94127	-5.26515	-1.50343	-4.46484	-5.05703	-0.663824	-1.7995	-4.73728	-8.01612	-6.23058	-6.03893	-5.05853	-5.06575
MYOG	-8.07022	-2.08441	-4.92994	4.33584	-4.22852	-5.35373	1.80769	-2.32911	-4.6751	-10.8077	-7.02814	-8.28885	-4.17596	-4.48708
MYOD1	-9.55771	-1.64227	-6.83071	2.09282	-7.82616	-6.48424	1.56782	-0.535594	-3.85926	-9.82856	-5.97885	-6.80281	-3.49303	-4.87574
MBD3	-7.68055	-0.29319	-3.27932	3.53758	-2.67222	-4.068	2.06001	-1.03515	-3.9727	-8.79411	-7.00621	-7.57455	-5.36881	-5.53908
TET1	-8.19675	-1.85206	-4.16486	2.52955	-2.74156	-4.2133	1.11349	-2.5684	-6.27612	-10.517	-8.55375	-9.47172	-7.25869	-7.22022
E2F3	-4.6902	-2.29734	0.630494	6.48254	0.584196	-1.10389	1.32335	-5.20764	-6.10304	-9.10214	-7.74512	-8.49468	-3.70346	-3.55317
WT1	-6.84784	-2.31175	-4.13378	3.02845	-2.89984	-3.64046	1.14786	-2.16901	-5.29908	-9.50444	-7.24453	-8.03676	-5.8259	-5.86392

## Sheet: Highly Pathogenic H5N1
Table S8c. Temporal changes in TF activities of mouse lungs infected with the highly pathogenic H5N1 avian virus.
Transcription Factor	VH_Virus_0	VH_Virus_3	VH_Virus_6	VH_Virus_9	VH_Virus_12	VH_Virus_18	VH_Virus_24	VH_Virus_30	VH_Virus_36	VH_Virus_48	VH_Virus_60	VH_Virus_72	VH_Virus_D5	VH_Virus_D7
TAF7L	-3.13101	-9.07375	5.28115	-0.307661	-4.37283	0.0207498	-1.38169	-5.19	0.807219	-0.130442	1.17519	2.34648	3.20299	-0.28424
CBX3	-4.08138	-9.11075	4.81012	-1.32526	-5.45822	-0.229353	-2.60429	-6.0414	-0.814552	-0.546955	1.04083	2.27823	2.66313	0.124458
SIR6	-5.76118	-9.36028	4.31371	-2.54439	-6.7483	-0.383573	-2.81971	-6.6996	-1.59996	-1.17136	0.647711	1.57972	2.59594	-0.334311
SOX2	-4.75252	-8.62247	3.39753	-1.35458	-7.52853	0.292102	-2.33369	-6.21196	-1.54216	-1.99768	-1.03767	0.492128	1.3483	-1.30913
PO5F1	-5.89427	-8.2316	2.52435	-2.04834	-7.03832	-0.338667	-3.04669	-6.65775	-2.25085	-2.53283	-0.927661	-0.215559	0.543521	-2.24609
NANOG	-5.82303	-7.41723	1.41883	-3.03775	-7.31949	-0.994703	-3.19502	-6.32286	-2.53437	-2.93615	-2.11166	-1.35612	-0.560951	-2.70906
FEZF2	-6.61688	-9.36914	2.66147	-3.13598	-6.63613	-1.40361	-4.40544	-8.08843	-3.49882	-3.75746	-2.08454	-1.74923	-0.412942	-2.91452
TAF3	-5.91565	-10.1762	2.11839	-2.8532	-6.04932	0.130836	-3.33799	-6.87354	-2.16022	-2.60745	-0.696263	-0.576353	0.249705	-2.28461
NFIB	-4.85825	-6.92612	3.92663	1.47521	-5.48483	-0.386516	-2.19205	-5.37599	-0.00571038	0.0641115	0.827499	0.172248	0.391508	-2.24756
RBBP5	-4.95171	-6.46187	5.03733	-1.60927	-4.8744	-0.0825774	-0.64897	-4.52232	-0.836126	-1.72716	-1.09369	-0.976963	0.464545	-2.58049
FOXA2	-4.198	-8.79905	4.16503	-1.05957	-5.23044	-0.206885	-3.4684	-6.77109	-0.954262	-2.34177	-1.31928	-2.06964	-1.9876	-5.13671
RARA	-4.1607	-8.72639	5.78987	-1.53641	-4.78601	1.38652	-0.725157	-4.67402	1.39154	0.702729	1.97925	2.08717	2.06356	-1.46016
RARB	-2.13206	-8.84489	7.23758	0.212989	-2.81969	1.38308	-0.830328	-4.56907	1.98201	0.969682	1.83757	2.49088	2.11942	-1.67521
INSM1	-4.30699	-8.68507	3.71464	-1.64058	-4.12869	0.330671	-3.00155	-5.97559	-1.36434	-2.07361	-0.628007	-0.810872	-0.524841	-3.22244
DPY30	-1.71795	-9.17155	5.49043	0.397246	-2.04275	-0.454082	-3.88041	-6.91159	-2.29105	-3.61501	-1.84495	-1.5325	-1.5875	-4.2988
KDM4C	-5.05837	-9.29797	4.52212	-1.46041	-4.9092	-1.2921	-4.77834	-8.43743	-3.6083	-4.22051	-2.37666	-1.93344	-0.901229	-3.98326
KMT2B	-3.58298	-8.76998	4.17657	-0.859838	-3.8227	-0.209449	-4.25193	-7.43987	-3.01377	-3.89573	-1.70423	-1.40407	-1.12296	-3.69057
KANL3	-2.94066	-11.2968	6.83785	-0.599015	-3.47256	-0.49908	-4.25679	-8.57069	-2.46376	-2.72021	-0.334512	1.59563	2.196	-1.35409
MCRS1	-3.73683	-9.82015	4.26249	-1.3447	-4.06514	-1.27501	-5.24189	-8.4663	-3.09196	-3.3598	-1.15568	-0.108419	0.122315	-2.46975
NDF1	-3.5453	-8.3212	4.50402	-1.34834	-4.09601	-0.108855	-3.23088	-6.41298	-1.43063	-1.70688	-0.366669	0.0474327	0.490611	-2.4332
EP400	-4.44832	-8.36782	1.934	-1.92627	-4.98149	-1.21996	-4.13503	-6.98844	-3.20768	-3.39586	-1.7701	-1.27932	-0.680921	-3.07302
KDM5A	-0.244139	-12.3191	7.31677	1.96476	-1.44821	0.36463	-3.61107	-7.0714	-0.377298	-0.0549031	2.86065	6.16806	5.48976	2.3469
DMAP1	-2.15103	-9.66519	5.65278	0.076644	-3.1462	-0.357488	-3.26086	-6.57694	-1.5737	-1.36771	0.753259	3.11148	2.50722	-0.417399
KAT8	-2.13398	-12.1276	6.15654	0.160933	-2.6239	-1.02801	-3.98896	-7.85167	-1.79749	-1.77046	1.04281	3.41306	2.97101	-0.526319
CXXC1	-2.77307	-9.90078	6.10416	-1.18375	-3.16051	-0.894062	-3.63171	-7.04827	-0.917815	-0.495892	1.54482	3.69414	3.63814	0.49349
ZFX	-4.47233	-8.0701	2.53905	-1.60533	-4.304	-1.3714	-3.50541	-6.55076	-1.9754	-1.99268	-0.196964	0.578012	1.32061	-1.09669
FOXA1	-1.01079	-3.35066	7.47833	3.01891	-1.37401	0.792724	-0.556108	-2.46802	3.85682	1.03169	-0.179864	-5.1313	-7.22365	-10.387
AP2A	-6.55532	-5.80359	2.54962	-3.3788	-5.97425	-2.16783	-3.2649	-6.49531	-1.37673	-1.92901	-1.22836	-3.63395	-3.4708	-6.3621
HNF4A	-2.74292	-6.37706	5.13126	0.268599	-3.29867	1.49368	0.0896084	-2.45526	4.35941	2.6298	3.14854	0.911835	-0.447731	-4.19776
RXRA	-3.80532	-6.63395	4.89755	-1.03372	-5.40656	1.33182	0.935103	-2.42937	4.20428	2.41471	2.72068	1.64721	1.40511	-2.6309
PRGR	-4.18221	-7.3532	4.68759	0.603048	-5.37134	2.86141	1.50188	-1.84182	3.94614	2.46849	3.38086	1.79171	1.61282	-1.63126
ASXL1	-4.38017	-6.95169	2.05054	-3.54946	-4.07357	1.20298	2.14886	-0.853312	1.68963	3.00748	4.13846	4.1756	6.79858	3.64068
SOX4	-6.79498	-7.41879	0.54901	-4.97342	-6.17531	0.672009	0.410023	-2.92181	-0.910406	0.0186307	0.845267	1.77079	3.56594	1.27389
HIF1A	-4.78904	-6.27041	2.93265	-1.89083	-5.77382	2.29183	3.87989	0.810915	2.85881	4.06695	5.06601	6.76042	8.20678	5.13149
EGR2	-5.76779	-7.72011	2.35506	-3.14574	-6.32563	2.67398	2.79025	-0.317514	1.88486	2.85873	4.37511	4.96426	6.35447	2.97278
ERG	-4.07014	-10.1574	6.25824	-1.49677	-4.01627	3.5711	3.57299	-0.149792	4.3084	5.42869	7.00364	7.5421	7.80364	3.43751
TFAP4	-5.29702	-9.10761	1.55971	-3.07858	-4.98047	2.42001	0.981953	-1.8701	0.690691	1.23989	2.64058	2.67939	4.05308	1.13573
NIPBL	-6.37929	-9.1371	0.57432	-3.97676	-5.91863	1.51885	0.533616	-2.72774	-0.213967	0.428648	1.6906	1.71002	3.7861	0.954715
TGIF1	-3.77517	-9.07538	4.934	-0.782396	-4.17513	4.43792	4.94363	1.50803	5.44936	6.41062	8.10487	8.45539	9.72099	5.65951
MEIS1	-3.95847	-7.9833	2.27713	-2.03081	-5.02807	4.28523	3.79862	0.801753	4.45095	5.17248	6.94579	7.02495	8.49027	4.95676
JUND	-4.09321	-8.27859	3.92636	-0.952056	-5.32077	5.17728	4.98549	1.79429	5.51808	6.23809	7.73267	8.13854	8.83979	5.53519
ZMIZ1	-4.38953	-8.03255	3.26605	-2.66129	-5.36593	3.48853	3.34289	0.437233	3.58511	4.75673	5.81997	6.38543	7.15253	3.92327
GATA1	-3.56536	-9.23125	1.17488	-3.36844	-4.0071	3.6458	2.05173	-0.241014	2.24648	3.64825	5.26795	5.34437	6.48012	3.33752
ELF1	-1.73339	-10.0071	4.94619	-0.491159	-1.70081	6.33567	6.46165	3.57117	5.99617	7.1298	8.35171	9.11331	10.6416	6.47532
ESR1	-7.11523	-5.19418	-0.438449	-2.59986	-8.54634	0.0921659	0.399419	-2.02059	3.32724	2.68958	3.89076	2.64926	3.67657	0.885396
CBP	-5.46091	-5.60235	1.32527	-2.98209	-7.12384	1.76425	2.00528	-0.587582	4.36433	3.56828	4.58068	4.92876	5.51022	2.67893
MED1	-5.7288	-7.35562	3.59348	-2.48651	-8.61926	2.68467	3.38627	-0.184582	5.17421	5.28914	6.95114	8.26421	9.13603	5.40011
ATF2	-3.69094	-5.66919	2.9382	-1.60056	-5.75514	1.66625	1.90033	-0.607432	3.81776	3.92381	5.10367	6.17687	6.82765	4.38442
PPARG	-6.11957	-9.02017	0.300927	-2.02241	-7.60916	0.924469	-0.266478	-3.74512	1.77948	0.123273	1.71613	2.91172	4.17648	1.14667
TFE2	-6.76768	-8.48462	-0.118607	-2.6295	-7.69861	0.308998	-0.076272	-3.32524	-0.475291	0.542366	1.92892	2.39658	3.74687	0.84818
SMCA5	-5.55245	-6.13054	1.60231	-3.50852	-5.33525	0.456322	-0.509616	-3.28748	0.242574	1.13145	2.89167	3.62161	4.1512	2.71704
CDK9	-5.49826	-5.95575	2.08197	-3.39157	-8.07286	0.290467	-0.685466	-3.8273	0.543614	1.37055	2.87117	3.90409	4.67373	2.47891
KMT2D	-9.03439	-8.94408	0.229053	-5.18704	-10.5648	0.17607	-1.27804	-5.34195	-0.59853	-0.506633	1.14517	2.00452	4.22309	1.58869
ETS2	0.237268	-7.5382	5.95576	0.465699	-2.33648	7.04495	5.57676	2.9778	5.91636	7.84273	9.59375	13.0712	13.04	10.0122
ETV6	-1.32207	-10.0177	6.26783	0.562065	-3.39497	4.3763	3.96185	0.597087	4.71181	5.46255	7.33307	9.73474	10.0649	6.23737
HXB4	0.0750173	-9.92945	6.57855	1.09465	-2.66125	6.42253	4.53582	1.14617	4.68982	5.5737	7.60395	9.29847	10.2936	6.51369
TCF7	-4.70035	-10.2091	3.15552	-2.88517	-4.67436	2.89926	2.13197	-1.6842	1.27192	2.38123	3.65005	4.8407	6.74161	3.15543
FLI1	-3.01561	-11.5838	4.82681	-1.64101	-3.99978	4.71026	3.68002	-0.150566	3.36549	5.08375	7.28913	9.46521	10.8379	6.66093
ASH2L	-0.541633	-11.0567	7.31706	1.73085	-1.80096	6.15028	4.12303	0.641901	4.4407	4.42943	6.25156	7.94046	7.90594	4.12347
BAP1	-2.97725	-9.63166	4.37105	-2.0611	-3.60358	2.25332	0.997709	-2.34998	1.67723	2.73374	4.70323	5.73496	7.16283	3.45134
NELFE	-3.62446	-10.9592	4.74644	-1.85857	-4.00146	2.7935	1.08044	-2.453	1.80048	2.59339	4.69126	6.01012	6.77678	3.22346
SPT5H	-4.70814	-11.864	4.33794	-2.41626	-4.90239	1.81222	-0.0931566	-3.84357	0.905432	1.67578	3.94524	5.23615	5.86262	2.31579
TYY1	-4.03414	-11.3834	4.14454	-2.16543	-4.27152	1.20836	-0.392568	-4.29576	-0.283351	0.492455	2.24447	3.93541	4.49214	1.26727
HCFC1	-3.66288	-11.4507	6.75501	-1.80486	-3.93284	2.56647	0.733116	-3.37891	1.86651	2.64164	4.87021	6.27984	6.86721	2.69945
MXI1	-3.57614	-9.73149	5.04381	-1.89957	-3.28952	1.67888	-0.0924765	-3.51363	0.849462	1.36293	3.28889	3.97565	4.65627	1.06763
MYCN	1.87192	-4.80222	5.82951	2.1892	0.743372	1.16046	1.35911	-0.687439	1.12605	2.12628	4.67349	9.26776	6.97834	4.97847
NELFB	-4.33187	-9.78309	5.08517	-1.444	-5.34378	2.24277	-0.308877	-3.87123	1.73764	1.84871	4.19413	5.28409	5.88541	2.80515
KMT2C	-5.48622	-11.359	4.32053	-2.66072	-6.401	1.15363	-1.55043	-5.62694	0.310095	0.822092	3.04351	4.62009	5.62355	2.4405
MEN1	-3.84131	-8.38798	5.03196	-1.11658	-5.09912	1.70159	-0.152595	-3.43126	1.36668	1.28486	2.84443	3.9824	5.07138	2.4381
TBP	-4.16385	-11.4077	5.99178	-1.54894	-5.94331	2.89168	0.291995	-4.02702	2.19861	2.03344	3.95028	5.19262	6.1856	2.25368
ING1	-6.54766	-10.5317	3.94649	-2.96566	-7.67979	0.158208	-0.991758	-5.48266	-0.339237	0.699817	2.64114	4.43557	6.27432	3.24563
RUNX2	-6.46025	-10.4453	1.99985	-3.16179	-7.42095	0.39446	-1.93379	-5.62887	-0.805206	-0.450612	1.88646	2.95193	4.68422	1.75246
WDR5	-5.64197	-8.54657	3.22232	-2.3278	-6.2039	0.157242	-1.91994	-5.27358	-0.983549	-0.825691	1.03851	2.24982	3.3407	0.546918
OTX2	-6.12316	-8.35597	0.380192	-4.01742	-7.08078	-0.899289	-2.88837	-6.04406	-1.96002	-1.72752	-0.330624	0.500802	1.30942	-0.663679
KDM1A	-7.01181	-10.4433	4.32568	-3.85943	-7.40987	0.778547	-1.55919	-5.9606	-0.386048	0.0265365	2.17734	3.3615	4.5321	1.27661
KAT2A	-5.11342	-10.2348	4.35441	-3.14999	-5.5537	0.113443	-1.86507	-5.81185	-1.02394	0.247215	2.31521	4.61896	5.20664	1.93681
CNDD3	-5.89806	-10.4306	2.8225	-3.64912	-7.01978	-1.57582	-3.8608	-7.68952	-2.27091	-1.27716	0.687645	2.39672	3.47753	0.967209
SIN3A	-6.82572	-11.4842	3.62494	-3.97248	-7.29521	-1.14573	-3.61592	-8.07014	-2.37037	-1.31599	1.03975	2.59274	4.05493	0.42977
KLF1	-4.42312	-8.61852	4.01014	-2.69627	-4.89324	-0.582964	-1.53475	-5.15255	0.127381	0.943106	1.79217	2.77994	4.27418	1.24652
FOS	-5.44863	-9.2157	3.11045	-3.2261	-7.18005	-1.05525	-3.72249	-6.33346	-1.25654	-0.538804	0.655231	1.41902	3.003	0.522748
SIN3B	-2.13721	-12.4407	5.51647	0.0637387	-4.57338	0.853108	-1.53928	-5.59606	0.520942	1.73326	4.66247	8.67925	9.02405	5.4685
CREB1	-3.02111	-11.7139	6.60267	-0.532706	-5.51651	1.43565	-0.630984	-4.69553	1.76324	2.52357	4.89688	7.11387	7.85483	3.90332
MAX	-4.09157	-9.72297	5.27975	-1.74067	-4.7321	0.321692	-1.7359	-5.33906	-0.813086	-0.187632	2.71534	4.7866	4.46295	0.662126
MYC	-4.69473	-13.3163	6.64349	-1.33549	-5.80884	1.42867	-0.849766	-5.91329	-0.459657	0.562909	4.07263	7.45619	7.46552	2.91683
CCND1	-6.30983	-8.5111	-0.380969	-4.17956	-6.71248	-3.13802	-5.44775	-8.65569	-4.84336	-4.16829	-2.58818	-1.57453	0.202123	-1.64026
E2F4	-5.6972	-13.29	0.980182	-3.78944	-8.78498	1.50812	-3.92072	-7.78246	-1.26996	0.225688	2.14301	5.48168	8.05973	5.33886
PAX6	-7.46344	-6.4983	-1.74868	-4.12172	-7.84257	-3.09227	-5.63987	-8.67497	-6.34657	-6.1193	-4.24358	-3.22833	-1.85691	-2.92469
KDM2A	-8.81528	-5.95681	-0.427087	-5.77832	-7.38034	-3.38958	-4.55795	-7.68337	-4.82018	-4.1757	-2.93681	-3.13747	-2.08591	-3.73859
KDM2B	-8.62534	-7.20776	-0.889284	-4.41576	-8.24292	-2.91709	-5.47062	-8.40104	-5.11848	-5.10413	-3.52522	-3.77084	-2.39712	-4.31538
RFX1	-7.50673	-5.93844	-0.00522703	-3.9168	-6.89319	-3.28425	-5.05039	-7.96955	-5.03453	-4.67908	-3.93831	-4.0229	-2.39683	-4.47558
SMAD3	-6.97565	-7.06613	0.662067	-3.2258	-8.00884	-0.897574	-2.65399	-6.14808	-2.51548	-2.50095	-1.0784	-0.596575	1.05697	-0.898685
KDM6B	-7.74906	-8.48858	1.07454	-4.92558	-9.0932	-1.15076	-3.06816	-6.86479	-2.49183	-2.13391	-0.832059	-0.363306	2.06674	-0.32021
TBX5	-7.00218	-7.97635	-0.553434	-3.17578	-6.8422	-1.82314	-4.0371	-6.69345	-2.76192	-2.8248	-0.900803	-1.17603	-0.253895	-2.24643
KLF5	-6.46643	-7.59956	1.32465	-2.88975	-6.80899	-1.01587	-2.66594	-5.75751	-1.34514	-1.0014	0.824047	1.04584	1.49603	-1.04035
KLF4	-8.22383	-8.26691	0.179882	-4.25819	-8.5669	-1.99377	-4.1217	-7.61013	-3.64761	-2.44152	-0.682301	-0.199819	0.111783	-2.10749
CSN1	-7.09528	-7.16543	2.18301	-4.23062	-6.71586	-1.84017	-2.9722	-6.45691	-2.33802	-1.32447	0.169059	0.719978	1.88657	-0.488892
CDK8	-5.79923	-7.33183	0.327793	-3.7441	-6.13139	-2.13971	-4.19669	-6.87674	-3.00932	-2.56146	-0.989838	-0.442817	0.317734	-1.68293
TBX3	-8.35038	-7.59581	-2.20572	-3.3853	-8.67425	-2.14271	-4.08448	-6.85235	-3.02436	-4.06942	-1.90759	-2.88725	-1.69407	-3.44939
GATA4	-8.17634	-9.04571	-0.549548	-3.87775	-9.41048	-0.0947249	-1.43333	-5.37688	-2.10696	-3.14288	-0.959199	-1.26813	0.268138	-1.92467
SRF	-5.80363	-8.47888	2.97501	-1.45845	-8.58099	0.591139	-0.603275	-4.26674	-0.714386	-0.501626	1.44801	1.61943	2.19238	-0.438146
TF2B	-6.13974	-10.4356	3.3925	-2.3728	-7.57846	2.23849	0.797176	-3.75319	1.32335	0.354434	2.4778	2.27995	3.5246	0.512298
UBF1	-8.10882	-2.66604	0.0115155	-5.29713	-8.14716	0.951839	3.02471	0.138434	1.04949	1.43699	1.0059	-0.328839	2.22656	0.105389
FOXO1	-7.6	-4.96929	-0.656098	-3.68238	-6.60367	2.44024	3.73939	1.01072	1.57966	1.2766	0.472678	-1.20205	3.0472	0.00663656
CTCF	-8.88704	-6.82897	-2.90793	-5.57056	-9.01467	0.14754	-1.59163	-4.18958	-2.06001	-1.22907	0.989386	0.357571	1.12288	-0.386852
CHD4	-10.4901	-6.52781	-1.89901	-6.38289	-10.3373	-1.01122	-2.36243	-5.86691	-3.15801	-2.4014	-0.8644	-1.64955	0.0424242	-1.93227
RAD21	-7.71614	-4.57363	-3.4789	-4.97201	-7.68146	0.859786	-0.123595	-1.8482	-0.924766	-0.265539	1.51176	0.615517	1.41055	0.448955
COE1	-8.60322	-6.23553	-3.98554	-6.20059	-8.30468	0.676932	1.04678	-1.66919	-1.16353	0.067191	0.757143	0.2871	1.97133	-0.327804
SMCA4	-9.67883	-6.57219	-2.03779	-5.18523	-10.2373	2.48453	2.58809	-0.592659	0.969134	1.34321	2.12036	1.20311	3.11012	0.812941
MAZ	-8.33151	-6.5554	-1.17115	-5.7035	-7.01588	0.976069	1.49946	-1.22203	0.226518	1.63782	2.3866	1.74146	3.35414	1.11595
ZBT17	-8.66473	-5.70781	-1.66934	-6.18297	-8.14437	-0.238677	0.240034	-2.88433	-1.49812	-0.447326	0.166677	-0.00798215	2.4686	0.487881
OGT1	-8.40674	-4.63991	-0.785754	-6.96025	-7.53366	4.69519	6.72764	4.49929	5.31493	7.20906	8.19664	7.86302	9.54823	6.81421
RORG	-4.64251	-4.45533	0.262365	-3.21627	-6.02669	4.75484	5.92935	3.45825	3.53839	5.08059	5.3278	6.11615	8.41908	5.82541
BRD4	-7.2188	-7.37632	1.48324	-4.24118	-9.13521	4.09782	5.35602	1.2292	3.91759	4.8146	6.74934	7.07522	9.02402	6.58858
NFKB1	-2.43987	4.79804	0.9815	-4.10657	-4.95296	7.9609	10.4049	10.5282	8.44849	10.1886	10.2361	9.33191	9.74064	8.96151
TBX21	-6.61041	-2.61175	-2.60717	-5.38505	-6.40335	6.01288	9.57374	7.92075	5.98382	7.55993	7.559	6.82722	9.22246	7.0916
REL	0.180425	2.96118	2.23489	-1.88644	-1.08561	8.00279	10.1327	10.4014	9.30418	10.2072	10.6064	10.3024	9.85501	8.56433
RELB	-0.269227	2.08442	2.94222	-1.18361	-2.02072	11.4746	14.9862	15.1141	13.329	14.188	14.105	13.2727	13.6273	11.6598
STAT4	-1.61299	-4.49403	4.04015	-0.2513	-3.8578	11.3263	13.8727	12.1565	12.659	13.6803	14.1545	14.0049	15.4012	11.6135
STAT3	-3.70265	-6.61461	4.19377	-2.41857	-5.86567	12.7869	15.3482	12.3919	12.9094	14.1948	14.8145	14.9688	16.6888	12.6494
MAF	-3.3173	-5.77255	2.27764	-1.46102	-4.1364	8.73277	9.84236	7.59756	8.49463	9.57212	10.4338	10.6234	12.1042	8.76309
TF65	-4.09989	-6.94609	4.0003	-2.83902	-5.95814	12.308	14.3268	11.5834	13.1266	14.4744	16.012	15.8964	17.1365	12.6879
GRIP1	-0.631779	-4.21249	3.6245	-0.814764	-2.41323	9.0193	10.708	9.35381	10.5202	11.4381	12.6289	12.587	13.7958	10.4171
ATF3	0.906562	-0.837615	4.73956	0.701462	-1.76296	9.32577	11.0625	10.2981	11.0742	12.2417	13.311	13.4317	14.0524	11.3604
FOXP3	-4.0377	-4.47752	-0.503598	-3.44524	-4.54103	6.22176	8.96618	7.26336	6.0605	7.10195	6.7047	6.16765	9.10539	6.56452
PAX5	-6.2583	-7.76048	-2.8986	-5.14579	-6.74275	5.42477	6.55027	3.85169	2.0293	3.79367	4.4583	4.72858	5.48541	3.78773
IRF8	3.12478	-1.51881	3.4601	1.43009	2.16223	17.3434	20	20	19.1629	19.2351	19.4615	18.5517	19.6855	17.0294
IRF1	0.906524	-3.15802	6.8104	0.695794	-1.30848	20	20	20	20	20	20	20	20	19.3291
STAT2	0.373884	-2.85628	8.81358	1.92185	-1.06885	19.7506	20	20	20	20	20	20	20	17.9007
STAT6	-0.0502123	-5.44894	4.07583	-0.329473	-2.44597	13.6841	16.2448	14.3104	14.3522	14.6408	15.7789	15.9935	17.9866	13.9038
STAT1	-0.0501907	-5.89398	7.94146	0.637453	-2.57194	20	20	20	20	20	20	20	20	20
JUNB	-0.599611	-2.58487	4.56958	0.185989	-3.66266	15.647	19.7682	18.4308	18.0553	19.4392	20	19.7843	20	17.2412
STA5B	-3.00153	-5.04956	3.76144	-1.79658	-4.95746	12.5379	15.7806	13.6215	13.4304	14.3118	15.0579	14.195	15.4909	11.3253
IRF3	-3.51355	-4.20496	3.09268	-1.65254	-4.56853	9.57066	12.8607	11.0619	11.0822	11.4633	12.0824	11.902	12.8237	9.55168
JUN	-2.73274	-5.74651	4.83148	0.711047	-5.13432	7.01961	8.34685	5.8243	9.00398	10.31	12.0353	12.4175	12.993	9.21444
FOSL2	-3.8422	-5.75096	3.08962	-0.6207	-5.72831	6.42518	7.84747	5.53973	8.30134	9.08964	10.1968	10.1215	11.0577	7.58641
AICDA	-4.8734	-8.07343	0.97426	-3.48778	-4.73774	3.46008	2.57427	0.047537	2.055	3.14275	4.73987	5.1227	5.94868	3.42179
RUNX1	-5.1027	-8.89328	1.16282	-3.96642	-5.86874	5.34178	5.16393	2.14577	3.67928	5.34203	7.16404	7.84473	9.54219	5.97935
E2F1	-2.42711	-7.93774	6.14561	-1.83096	-5.20499	11.3655	11.2668	8.47384	11.8504	12.941	14.4756	15.7979	16.4306	12.7455
CHD2	-6.7012	-7.60374	-1.25752	-5.79239	-6.47438	1.59336	1.43128	-0.812105	0.920472	2.76731	3.43339	3.67903	5.00484	3.25483
SMC5	-2.65603	-9.18273	1.1138	-1.77888	-3.50544	7.43933	7.58144	5.13241	4.95497	5.8743	7.18221	7.42485	8.23709	5.37872
RFA2	-0.765076	-5.47052	0.917146	-0.865477	-1.19285	8.61541	9.67734	8.1762	7.14334	7.60358	8.53688	8.50473	9.22525	7.01207
RUNX3	-4.85275	-10.1168	2.1247	-3.11582	-4.93499	6.29441	7.35792	4.28393	5.57283	6.99898	8.37807	9.03486	10.924	6.90724
BRCA1	-4.34074	-9.38013	1.02913	-2.48639	-4.2625	6.09998	6.18122	3.6336	4.58331	5.97095	7.4491	7.39436	8.40819	5.0278
PAXI1	-3.57766	-10.3013	2.21326	-1.96051	-4.21918	7.50711	7.14829	4.45215	5.92327	7.17146	8.46564	9.04831	10.5521	7.22862
EP300	-5.11987	-10.0965	3.83013	-2.09321	-6.59226	7.0157	7.23757	3.45249	6.61349	7.4788	9.13147	9.62442	11.1422	6.72288
IKZF1	-5.31773	-9.93134	1.93138	-3.31164	-5.59301	6.87266	6.27093	2.64892	4.45167	5.44406	6.67649	6.71409	8.3551	5.13697
SPIB	-4.28594	-7.8907	-0.134803	-4.3223	-3.98416	5.47645	6.3518	3.9282	4.07611	5.88343	7.1149	7.73683	8.82334	6.05031
ETS1	-4.31974	-7.84394	3.33303	-2.63312	-4.93231	7.00938	9.01372	6.04431	7.59392	9.05469	9.54216	9.15115	11.5229	7.20202
BATF	-3.74752	-7.93316	4.17579	-1.02664	-4.96996	8.5563	9.88762	6.81642	8.49515	9.63805	10.8484	11.209	12.7103	8.45536
SPI1	-2.99929	-9.24593	2.87159	-2.03766	-4.311	10.0639	10.6287	7.77355	9.32282	10.4312	12.3314	12.5016	14.0506	9.6582
IRF4	-4.14491	-9.75077	3.76457	-1.71454	-4.83865	10.7096	11.4717	8.21633	9.52425	10.4596	11.7083	11.9203	13.4934	9.12492
CEBPB	-2.16292	-6.11845	5.60757	0.823444	-5.24393	7.61425	8.46903	5.69731	10.5821	9.64789	10.5353	9.60529	9.67846	4.85218
CEBPA	-1.79437	-6.98547	5.37916	0.296091	-4.43474	8.0736	8.89587	6.02078	10.3896	9.85776	10.9582	10.4486	10.7586	5.79573
NR1D2	-1.7276	-5.03554	4.2005	-0.525591	-3.22974	5.36058	5.98419	3.64524	7.2718	6.92066	7.76405	7.15415	7.43187	3.90435
NCOR2	-1.30894	-4.92516	5.29373	-0.00596941	-3.46462	6.66902	7.36097	4.80594	8.51628	8.17664	8.93591	8.52632	8.48366	4.73469
NCOR1	-2.23348	-4.74484	3.21477	-0.266137	-4.66534	7.24584	9.16893	6.67781	9.76745	8.90138	9.64773	9.27838	10.41	6.61342
ATF4	-3.47594	-4.35397	4.39103	-0.966906	-4.9653	5.39662	6.35608	4.31811	6.59228	6.60097	7.56539	6.95141	7.47467	3.82974
GCR	-3.10624	0.683975	2.43889	0.0862743	-6.2908	4.47836	6.90195	6.07707	12.4107	10.3125	9.62347	7.11613	7.57877	4.64843
STA5A	-4.33507	-3.73852	3.73941	-0.612238	-6.34149	8.98869	11.0853	8.66794	10.2377	9.9881	10.4406	8.81488	9.00043	5.70899
HDAC3	-3.0274	-2.93242	2.1728	-2.93774	-4.97971	4.18409	6.04411	4.10609	7.95907	6.96015	6.79686	5.13216	5.9487	2.49456
EZH2	-11.389	1.76136	-8.15779	-6.86557	-10.1467	-3.59583	-4.71948	-5.15146	-7.77908	-8.22072	-7.79323	-10.4942	-8.3301	-7.84268
SUZ12	-12.3623	1.01193	-7.86197	-7.51546	-10.8524	-3.75448	-4.97116	-5.72939	-7.751	-7.98593	-7.36773	-10.2045	-7.74089	-7.6411
RING2	-10.5712	-2.04092	-4.43973	-6.63184	-10.5138	-2.75696	-4.34927	-6.02585	-5.88584	-5.99447	-5.07487	-6.52304	-4.24531	-5.48369
GRHL3	-9.88322	-1.85981	-2.27872	-6.57173	-7.88106	-3.78925	-3.58194	-5.81716	-4.59163	-4.71876	-4.95535	-6.49564	-3.75063	-5.3504
DNM3B	-9.14334	-1.98756	-6.97905	-7.36451	-7.09275	-3.86089	-4.48932	-5.38842	-5.10859	-3.01667	-1.74305	-1.70456	-0.230569	0.308749
TOP2A	-10.8625	-3.86209	-6.22233	-7.72063	-9.48696	-6.404	-7.08648	-8.93305	-7.57305	-5.84719	-4.43458	-4.55444	-2.92834	-3.55181
MYOG	-11.1175	-7.70987	-3.81243	-2.78951	-12.0608	-3.34715	-3.84785	-7.1648	-4.35841	-4.65734	-2.06716	-2.21838	-0.539012	-1.84217
MYOD1	-12.4283	-6.80827	-6.90335	-2.83309	-14.3874	-3.39631	-3.34969	-6.12613	-4.36383	-4.62876	-2.10853	-2.61971	-0.604962	-1.1446
MBD3	-10.8607	-3.25241	-3.51932	-6.24947	-9.99769	-2.7868	-4.10723	-6.77489	-4.78049	-4.10369	-3.15839	-4.31566	-2.60999	-3.68569
TET1	-10.6064	-5.28423	-4.45271	-7.03875	-9.71285	-4.27405	-5.88806	-8.69916	-6.70765	-6.352	-4.97991	-6.118	-4.29459	-5.6615
E2F3	-9.85319	-5.14235	-0.906322	-6.53028	-8.61963	-2.34206	-3.56135	-6.42623	-3.98383	-3.38426	-2.63761	-2.93043	-0.0291678	-1.95499
WT1	-10.1995	-5.41439	-3.89919	-6.16558	-9.7645	-2.74771	-4.00077	-6.72032	-4.49516	-4.28958	-3.57914	-4.65269	-2.18851	-3.67119

## Sheet: H5N1 vs Seasonal H1N1
Table S8d. Temporal changes in relative TF activities of mouse lungs of the highly pathogenic H5N1 avian virus compared with those of seasonal H1N1 virus infection.
Transcription Factor	VHvsK_Virus_0	VHvsK_Virus_3	VHvsK_Virus_6	VHvsK_Virus_9	VHvsK_Virus_12	VHvsK_Virus_18	VHvsK_Virus_24	VHvsK_Virus_30	VHvsK_Virus_36	VHvsK_Virus_48	VHvsK_Virus_60	VHvsK_Virus_72	VHvsK_Virus_D5	VHvsK_Virus_D7
TAF7L	-6.18943	-5.83925	-0.713723	-6.70102	-8.79272	1.27986	-4.95365	-3.82778	6.89389	5.77179	2.07454	4.7678	8.13894	4.13727
CBX3	-6.99869	-5.76933	-1.86937	-7.44659	-9.39393	-0.300736	-6.06794	-4.9231	5.04595	4.90091	1.48944	4.56992	7.37021	4.32766
SIR6	-7.61601	-4.6921	-3.0529	-8.94386	-10.104	-0.359671	-6.83393	-5.64754	5.33979	5.40588	1.74396	4.10714	8.07433	4.85636
SOX2	-7.35968	-5.46771	-2.87689	-7.49905	-9.6992	1.10245	-5.14054	-4.42595	4.42552	3.59547	-0.84143	2.54129	5.42104	2.60131
PO5F1	-8.14284	-5.17664	-3.80857	-7.71446	-9.48103	-0.21075	-6.26677	-5.33759	3.88318	3.7422	0.057624	2.04985	5.07897	2.3628
NANOG	-7.60293	-5.27347	-3.9136	-7.82863	-8.62035	-0.648308	-5.76718	-4.83484	2.91507	2.97122	-1.01279	0.688056	3.37869	1.27231
FEZF2	-7.92941	-4.98929	-3.43072	-8.78301	-9.59597	-1.52607	-8.23877	-7.47912	3.40335	3.35165	-0.34517	0.835191	5.08296	2.32606
TAF3	-8.89606	-7.20727	-4.12944	-9.57608	-10.8336	-1.20945	-7.84603	-6.79065	4.23317	3.92681	0.614163	1.78669	5.38328	2.44518
NFIB	-6.78848	-4.85117	-1.96561	-4.29378	-8.7014	0.106942	-5.83392	-4.71285	5.67739	5.91243	2.21145	1.98851	4.32551	2.33107
RBBP5	-4.50175	0.521246	-1.23118	-5.21051	-5.18603	1.94074	-2.99204	-2.23253	5.53937	3.32407	-0.496019	1.11052	4.75611	1.00427
FOXA2	-7.8653	-7.65066	-1.2012	-7.70129	-9.62853	0.0402539	-7.2878	-6.29226	4.61559	3.56265	-0.180058	-0.15395	2.36009	-0.539475
RARA	-7.73257	-5.90245	-0.922271	-8.06384	-9.86919	1.43691	-5.19311	-3.85813	7.70293	6.43341	2.91687	4.33712	6.88921	3.39744
RARB	-6.6706	-6.02996	1.61209	-6.63253	-8.54301	2.16058	-4.71695	-3.62266	7.68379	5.43371	2.09118	4.3604	6.3342	2.35034
INSM1	-7.47425	-6.85846	-1.82894	-7.54755	-8.53573	-0.143533	-6.56094	-5.80535	3.94531	3.11961	0.225392	1.10751	3.82818	0.877053
DPY30	-5.36116	-5.49519	0.319304	-5.26704	-6.34131	0.0652654	-6.37095	-6.00083	3.06088	1.21551	-1.471	0.340676	2.66245	-0.664229
KDM4C	-7.06519	-4.87008	-1.5379	-7.26297	-8.28905	-1.09818	-8.14687	-7.50973	3.17156	2.36451	-1.10654	0.42956	4.40607	0.984257
KMT2B	-6.57432	-5.56664	-1.56083	-6.69965	-7.72248	-0.404029	-7.49105	-6.86648	2.86127	1.79151	-0.725538	0.579072	3.5554	0.573222
KANL3	-6.5657	-5.01032	-0.270983	-6.84814	-8.82406	-0.127385	-8.13202	-7.06027	5.30935	3.57638	0.0875513	4.45834	8.3471	3.71779
MCRS1	-7.07663	-6.31645	-1.86502	-7.13609	-8.67054	-1.73466	-8.73623	-7.56619	3.25759	2.53734	-0.311609	2.22515	5.1577	2.01148
NDF1	-6.57907	-5.40732	-1.30872	-7.13394	-8.09992	-0.139093	-6.59311	-5.71592	4.01572	3.23964	0.403229	1.79382	4.67776	1.51595
EP400	-6.94758	-6.0745	-2.6807	-7.07444	-8.01084	-1.71932	-6.95326	-6.50926	2.06018	2.09464	-0.798093	0.727107	3.55109	1.05587
KDM5A	-5.51371	-7.14215	0.716064	-5.14637	-8.83707	-0.428794	-6.73979	-5.98814	5.26635	3.19666	0.857748	7.7056	9.43093	5.21595
DMAP1	-5.97242	-5.1308	-0.916241	-5.86034	-7.64625	-0.146664	-5.77809	-5.02125	3.67913	2.94379	0.459173	5.24817	6.47812	2.96735
KAT8	-7.32024	-8.28948	-0.435618	-6.88705	-10.0075	-1.54668	-8.49898	-7.2319	4.92877	4.118	1.30597	6.21847	8.58646	4.55477
CXXC1	-6.40105	-5.25745	-0.786857	-6.64433	-8.06786	-0.691986	-6.56934	-5.37949	5.42311	4.56244	1.69704	6.02786	8.34525	4.66915
ZFX	-6.44833	-4.67389	-2.72508	-6.18682	-7.94404	-1.21472	-6.62628	-5.51073	4.1965	4.0277	1.08207	3.02145	5.98114	3.06073
FOXA1	-3.11956	-4.96121	4.23241	-2.1471	-4.88984	2.7701	-3.79325	-1.83012	7.24951	4.57634	1.27095	-3.88754	-4.63228	-6.86347
AP2A	-6.83345	-4.66343	-2.83862	-7.96948	-8.42467	-0.956037	-7.18366	-5.48272	5.13022	5.214	1.47787	-1.08836	1.19705	-1.16282
HNF4A	-6.47058	-7.68427	0.235698	-6.34758	-8.68316	2.16305	-3.70326	-1.92208	8.65819	7.64289	4.8649	2.48994	2.80676	0.344898
RXRA	-8.0422	-7.28699	0.00155759	-7.92214	-10.5624	2.4564	-3.7769	-2.01895	9.45479	8.88088	5.30377	4.00503	5.76612	2.85107
PRGR	-7.48002	-6.9009	-1.64785	-6.75486	-10.3229	3.35662	-2.9312	-1.56412	9.27255	7.70514	4.08042	3.74781	5.70518	2.64808
ASXL1	-3.961	-3.09868	-2.77683	-7.26976	-7.64299	2.09707	-1.38503	0.518553	7.2899	6.9052	4.57666	6.95036	11.0221	6.38503
SOX4	-7.28773	-2.92388	-5.30036	-9.08402	-8.58228	0.65065	-3.03559	-1.51514	5.34839	4.98616	1.59295	4.723	8.02432	4.00359
HIF1A	-6.5194	-3.18749	-2.98147	-7.17722	-8.7861	3.30936	0.755847	2.62559	8.41819	8.17258	4.72605	9.93566	11.9856	6.99791
EGR2	-7.11945	-4.85265	-3.83908	-9.56209	-10.2757	2.47964	-1.20082	0.785917	7.93287	8.21758	5.3625	8.22226	11.1978	6.09347
ERG	-7.03161	-5.59142	-1.6338	-8.09853	-10.9327	3.87761	-1.08435	1.23332	11.4749	10.6856	7.33107	11.2482	13.5906	7.70382
TFAP4	-8.10232	-6.08498	-4.15721	-9.39614	-9.95839	0.850329	-3.18651	-2.08268	5.92043	5.33517	2.76191	5.21247	8.13188	3.39484
NIPBL	-8.08395	-5.15199	-5.23613	-9.72458	-10.2176	0.300312	-3.96194	-2.49862	5.86694	5.3047	2.2994	4.60756	8.32014	3.49577
TGIF1	-6.2254	-5.16086	-1.97887	-7.67563	-10.5079	4.59769	0.974049	2.85109	11.5434	11.1312	8.48126	11.626	14.4908	9.00304
MEIS1	-6.42635	-6.11065	-4.34382	-8.43204	-10.7607	3.72266	0.0102713	1.89866	9.62843	9.74537	7.41917	9.63399	12.4912	7.84541
JUND	-7.57276	-5.50626	-3.34056	-8.26214	-10.8915	4.58816	0.847277	2.37778	10.8897	10.5817	7.63916	10.5035	12.849	8.18082
ZMIZ1	-6.46542	-4.14653	-3.19785	-8.52947	-9.73011	3.21478	-0.192349	1.75026	9.07492	8.58127	5.54956	8.99713	10.9329	6.1859
GATA1	-6.82279	-7.27679	-4.7579	-8.99687	-11.0457	1.97535	-2.50339	0.164417	8.43495	8.13758	5.6842	8.01812	10.1686	6.0957
ELF1	-5.77597	-4.83731	-1.67271	-7.21655	-9.08857	5.66697	2.41004	4.13102	11.0598	8.83078	6.93452	12.0904	14.5367	6.90326
ESR1	-9.16545	-6.99723	-5.16437	-8.78914	-11.9101	0.0915743	-3.94825	-2.20844	8.75747	10.4161	6.46256	4.96633	7.98585	6.29357
CBP	-7.70191	-6.4562	-3.75988	-9.06438	-10.4118	2.27585	-1.95574	-0.354567	8.41346	9.58458	7.06585	6.99223	9.0312	7.52348
MED1	-7.64712	-5.10019	-4.3758	-9.66753	-11.9806	3.82334	-0.439516	1.69906	11.1985	12.1215	8.46944	11.2778	13.9528	10.5977
ATF2	-5.89853	-4.24513	-2.41398	-6.91639	-8.67899	1.9641	-1.13058	0.141628	7.9585	8.84675	6.28541	8.04856	10.447	8.50556
PPARG	-8.46502	-8.0633	-5.16879	-10.1654	-11.9036	1.25575	-4.58609	-3.50492	7.05221	7.82188	4.57777	5.59843	8.93641	6.74342
TFE2	-8.29331	-6.30553	-5.81507	-8.23909	-11.001	-0.236822	-4.0676	-2.66723	5.22212	6.41537	2.85439	5.44195	8.08469	4.46984
SMCA5	-6.04351	-3.33603	-4.3867	-7.16744	-8.09675	0.155104	-3.47262	-2.47504	5.22859	5.9257	3.78033	5.50986	8.16643	6.61126
CDK9	-7.77492	-4.69305	-3.51443	-8.85632	-10.498	0.0019432	-4.20452	-2.86768	5.65314	7.01162	3.72361	6.17841	8.66528	6.78472
KMT2D	-9.99289	-5.67065	-6.83114	-11.4224	-12.6517	0.278271	-5.69702	-4.63181	6.52414	7.25731	2.79202	4.62612	9.83007	7.11262
ETS2	-5.96114	-5.05666	-1.88223	-6.80635	-9.40317	5.42526	4.40091	4.65721	8.61105	7.33005	4.91658	13.5225	14.1149	9.5237
ETV6	-5.53776	-4.42664	-1.0824	-5.8618	-9.21621	4.58362	1.11548	2.16191	9.73844	8.07589	5.30073	12.0226	13.65	7.94107
HXB4	-4.92704	-5.85694	-0.560869	-6.95945	-9.93682	5.95906	0.917619	2.70436	10.0711	8.48035	6.0581	11.7537	14.2071	8.52922
TCF7	-7.3265	-4.99185	-3.63281	-9.41524	-10.297	2.28243	-2.43594	-0.650997	7.79088	6.36193	3.34102	8.22149	11.4847	5.02898
FLI1	-7.53692	-6.12886	-2.9471	-9.68964	-11.6473	3.52553	-0.800987	1.11972	10.171	9.12725	5.979	12.9623	15.9176	8.84288
ASH2L	-5.95559	-5.78658	0.0346455	-6.3838	-9.23732	5.32256	0.0531562	1.36755	9.77758	6.69863	4.52862	10.2861	11.776	5.83863
BAP1	-5.35587	-5.83742	-1.5816	-8.43884	-9.93675	2.0576	-3.04622	-1.19906	7.54415	6.91298	4.37096	8.38858	11.7769	6.55533
NELFE	-7.45639	-5.93655	-2.5584	-8.83292	-10.3135	2.07346	-3.00609	-1.30895	8.37516	7.17878	4.51625	8.96519	11.6986	6.47559
SPT5H	-8.23239	-6.82512	-3.45295	-9.78445	-11.5347	0.644509	-4.75067	-3.08852	7.70908	6.87461	4.03957	8.32395	11.0988	6.01989
TYY1	-6.75285	-5.85369	-2.63252	-8.05204	-9.85018	1.08704	-4.48836	-3.21167	6.19449	4.92715	1.82614	6.90828	9.32386	4.43016
HCFC1	-7.8458	-6.11529	-1.33037	-9.03366	-10.77	2.36276	-3.75619	-2.11878	9.07129	7.76756	4.76536	9.27974	12.3639	6.67235
MXI1	-7.35509	-6.51879	-1.67098	-8.51124	-9.50551	1.10969	-4.19782	-2.7382	6.98873	6.07488	3.61184	6.5525	9.35328	4.46814
MYCN	-1.40413	-1.87573	1.40094	-0.530732	-2.17944	1.69438	1.35743	1.19642	2.06412	2.15361	2.6938	10.3175	7.82497	6.01698
NELFB	-7.69892	-5.93275	-2.79155	-8.48075	-10.5434	1.9763	-4.14135	-3.02919	8.11233	7.50102	4.59809	7.71279	11.0549	7.47729
KMT2C	-8.46349	-6.18943	-3.56572	-9.20683	-11.6775	0.708924	-5.67904	-4.62186	7.3487	6.9685	3.47226	7.18704	11.2339	7.43771
MEN1	-6.36992	-4.07268	-1.63117	-6.93158	-8.82951	1.39575	-3.27463	-2.76456	6.54042	5.37593	2.60995	5.53364	9.00361	6.00469
TBP	-8.45929	-6.40494	-2.34828	-9.65958	-11.9737	2.70803	-4.39467	-2.82837	9.22171	7.8222	4.23189	8.03898	11.6658	6.96566
ING1	-8.19449	-4.05309	-4.12135	-8.4641	-10.7387	0.790241	-4.31896	-3.49971	7.18346	7.03743	2.56277	7.08661	11.7446	7.9231
RUNX2	-8.78017	-6.65108	-4.73424	-9.46601	-11.4075	-0.0137861	-5.98958	-5.10949	5.86085	6.14134	2.66075	5.49912	10.1335	6.66438
WDR5	-7.62683	-4.28685	-3.31192	-7.57625	-8.92784	0.146241	-5.04224	-4.10221	5.1238	5.2353	1.83037	4.64124	7.83385	4.94119
OTX2	-7.62342	-5.71046	-4.97688	-8.43466	-9.55355	-1.40727	-6.0969	-5.31308	3.34536	3.90527	0.66442	2.5265	5.1076	3.27031
KDM1A	-8.85759	-5.6395	-3.93618	-10.5229	-11.7148	0.974005	-6.16931	-4.6241	7.49596	7.26956	3.27049	6.19906	10.5926	6.70535
KAT2A	-8.41728	-5.20969	-3.19448	-9.00859	-10.5652	0.0304591	-5.88173	-4.20954	6.37527	6.0801	2.56838	7.67391	10.6065	6.16584
CNDD3	-8.16454	-5.84954	-3.68722	-9.37172	-10.9607	-1.77464	-7.62607	-6.46651	4.81929	5.42537	1.69627	5.2483	8.88116	5.92181
SIN3A	-9.59591	-6.94979	-4.33716	-10.5917	-11.8096	-1.34314	-7.52617	-6.41205	5.54045	5.6214	1.43174	5.35747	9.67249	5.18514
KLF1	-6.2729	-4.18239	-2.26922	-7.39901	-8.81392	0.472207	-4.82733	-2.93844	7.05896	6.27944	2.37511	5.50928	8.93285	4.98046
FOS	-6.69199	-4.54863	-3.34278	-8.01661	-9.03145	-0.560053	-6.12467	-4.23414	4.93216	5.53558	1.72149	3.53611	7.27039	4.23888
SIN3B	-7.56315	-6.96117	-2.52549	-6.51923	-10.2251	0.626918	-3.61304	-3.18986	6.65937	6.01096	1.89601	10.4824	12.8689	8.29669
CREB1	-7.79837	-6.64559	-1.65774	-7.74237	-11.5265	1.58446	-4.61903	-3.25616	8.67193	8.24871	4.706	9.93022	13.2121	8.68911
MAX	-8.34681	-6.37178	-2.28147	-8.69411	-9.87051	0.177255	-5.24585	-4.04491	5.2521	5.43252	3.03955	7.45385	9.14874	5.01083
MYC	-9.73003	-7.88505	-2.9298	-10.159	-12.5319	1.4696	-5.46763	-4.10869	7.47994	7.1533	3.90081	11.117	13.7297	7.95971
CCND1	-7.4343	-5.66219	-4.80693	-8.11171	-8.99834	-3.87775	-8.71245	-8.25696	0.84102	2.07228	-0.809424	0.74346	4.57529	2.747
E2F4	-10.785	-7.71228	-6.38316	-11.9594	-14.3185	-1.20347	-6.44578	-6.48828	4.64062	4.38662	-0.402203	7.05267	11.5033	7.32001
PAX6	-7.70471	-5.02134	-5.78483	-7.94508	-8.60237	-3.81439	-8.82122	-8.63817	-0.897756	0.157304	-2.88011	-1.50338	2.113	0.915193
KDM2A	-7.85725	-2.83978	-5.2523	-8.87459	-8.21846	-3.30443	-7.93504	-7.05458	1.58084	2.87943	-0.867987	-0.701813	2.55144	0.83892
KDM2B	-9.08115	-5.62564	-5.63226	-9.23001	-9.77953	-3.65698	-8.99807	-8.22554	1.17268	2.71459	-1.07517	-1.22644	2.51923	0.869907
RFX1	-7.27302	-4.58622	-4.02127	-7.37146	-7.50925	-2.86016	-7.65155	-7.1599	0.541504	1.81591	-1.84299	-1.81782	1.77552	-0.177163
SMAD3	-8.0675	-4.32872	-4.48737	-8.07333	-9.50771	-1.22165	-6.02415	-5.56534	3.42058	4.00667	0.307709	1.42599	5.78389	3.61078
KDM6B	-8.90766	-4.84107	-5.06673	-10.3695	-10.9172	-1.41446	-6.96579	-6.04853	4.36601	4.80788	0.617402	2.22757	7.27552	4.40513
TBX5	-8.5155	-6.35802	-5.03213	-8.07104	-9.80651	-2.53667	-7.66464	-6.62242	3.11735	4.30415	1.03541	1.10653	4.29346	2.28607
KLF5	-7.78821	-5.12547	-4.55273	-8.15926	-9.55242	-1.23827	-5.94962	-4.78635	4.62351	5.58242	2.36187	3.30266	6.04365	3.69979
KLF4	-9.43585	-6.51413	-6.32373	-9.32714	-10.7868	-2.67773	-7.41974	-6.40874	2.71908	4.67001	0.993209	2.31429	5.05201	3.17342
CSN1	-7.37483	-3.91102	-3.59181	-8.3512	-8.92106	-1.30219	-6.37298	-5.29485	4.11788	5.28055	1.77453	3.20525	6.91081	4.50569
CDK8	-7.35115	-4.99048	-4.41995	-8.00652	-8.64125	-2.5958	-7.36395	-6.08063	2.58629	3.64947	0.872327	1.80904	4.5782	2.48999
TBX3	-9.51097	-7.07839	-6.36016	-8.62022	-10.5043	-2.91461	-7.84555	-7.15509	2.85252	4.00361	0.334025	-0.562405	3.00806	1.66257
GATA4	-8.80857	-5.02788	-5.48204	-8.88417	-10.7265	0.103696	-5.1875	-4.91166	4.95001	4.78059	0.259659	1.25004	5.73811	3.29331
SRF	-9.3075	-6.37417	-3.06626	-8.06561	-11.0437	0.708403	-4.61534	-3.83637	5.42876	6.12174	2.13107	4.23714	7.22554	4.49757
TF2B	-8.25252	-6.00487	-3.26354	-9.12439	-11.9119	2.43745	-4.28075	-3.25745	8.80988	7.52241	3.3795	5.19095	9.43417	6.01098
UBF1	-5.21124	1.00399	-4.96813	-7.62453	-6.76436	2.68047	0.686842	2.07204	6.91668	6.89914	2.8708	2.16037	5.99936	2.69042
FOXO1	-6.89126	-1.76522	-4.96688	-8.46709	-8.37637	2.36689	-1.15289	1.20237	7.31612	5.69546	2.06589	2.57244	7.42864	1.50813
CTCF	-10.746	-8.24846	-7.64967	-10.9021	-12.31	-2.00716	-6.26069	-5.13791	3.41455	5.36965	2.40435	2.51884	5.17836	3.72891
CHD4	-9.8884	-4.88001	-7.85325	-11.3012	-11.5863	-1.33971	-6.796	-5.40001	3.95755	5.55745	1.6799	1.20578	5.48162	3.41751
RAD21	-9.1203	-6.40956	-6.96569	-9.46847	-10.0478	-1.28409	-3.90945	-2.92784	3.11616	4.8308	2.43956	1.96744	4.14647	3.27428
COE1	-8.64737	-4.99	-8.56583	-10.4504	-10.2143	-0.184831	-2.71425	-1.50277	3.86214	5.7569	2.55401	3.51768	5.76054	2.62732
SMCA4	-9.72258	-5.52726	-7.80371	-10.8889	-11.8423	2.22712	-1.43331	-0.185748	7.08858	8.01038	3.46297	3.89204	7.49161	4.39494
MAZ	-7.8591	-3.98627	-6.28916	-9.76605	-9.79966	0.16827	-2.89189	-0.956658	5.96759	6.68556	3.96171	4.59999	7.49765	3.93462
ZBT17	-6.97171	-2.00724	-6.93931	-9.15224	-8.56982	0.0855182	-3.11515	-1.75191	4.40332	5.10994	1.97781	2.71539	6.65039	3.38033
OGT1	-8.76	-4.32152	-6.35632	-10.7101	-11.137	3.92098	2.92033	4.76634	10.0499	11.2934	9.11299	10.156	12.9621	9.53842
RORG	-6.78436	-2.44411	-4.46198	-8.55508	-8.67937	4.14732	2.68887	4.29561	7.93949	8.09865	5.03924	8.65399	11.4988	6.10477
BRD4	-6.78564	-2.48919	-5.79526	-9.09163	-11.2161	5.1234	1.20955	2.66465	10.9451	11.1025	7.36138	10.3591	14.6665	11.2487
NFKB1	-4.15993	0.170405	-4.02796	-8.37299	-7.4026	7.50026	9.66836	11.3182	9.20377	10.8306	9.94297	10.1835	9.83781	8.16398
TBX21	-6.23955	-1.18417	-6.92984	-8.74477	-7.99512	5.39353	6.90696	8.44804	9.21633	9.76003	7.64929	9.34541	11.2108	6.24728
REL	-2.31247	-1.29518	-2.34373	-5.02762	-5.29292	8.08257	9.66285	11.1009	10.0907	10.714	10.4575	11.3381	9.99762	7.58903
RELB	-2.84726	-0.159221	-1.80582	-5.16818	-6.03738	12.0407	14.4212	16.1417	14.2728	14.3809	13.9217	14.5561	13.8914	10.4737
STAT4	-6.12007	-3.08501	-2.99704	-7.08748	-9.96141	10.5384	11.1274	12.9025	15.7441	14.11	12.0873	16.0655	17.06	10.2248
STAT3	-7.97234	-3.35379	-4.03858	-10.4669	-12.6589	12.1642	11.4518	13.3439	17.7701	15.835	12.9832	17.9466	19.6049	12.0729
MAF	-6.19341	-3.68107	-3.87589	-8.00412	-9.60462	7.84896	6.52128	8.25834	12.1557	11.0293	8.89136	12.7595	14.353	7.87163
TF65	-7.63522	-6.17137	-4.55919	-11.5274	-14.2525	11.7028	9.9608	12.6735	18.288	17.9647	15.3105	18.9133	20	14.3923
GRIP1	-3.54153	-4.48078	-1.64736	-6.59663	-8.79803	9.22111	8.44426	10.4968	13.2775	13.2766	12.0741	14.6006	15.923	11.1697
ATF3	-2.8697	-2.5696	-0.720464	-4.01669	-6.60167	9.21636	9.65773	11.459	12.8186	13.7688	12.9064	14.8232	15.7965	12.6368
FOXP3	-3.80287	-1.08846	-4.56127	-7.01441	-7.06937	5.81945	5.9014	7.87697	9.49339	7.96759	6.19649	9.13611	11.4377	4.86494
PAX5	-7.97123	-5.05249	-7.36515	-11.2321	-10.7998	3.58911	1.86836	3.47184	6.20018	5.65445	3.28232	7.49138	8.10599	3.11545
IRF8	-3.17227	-3.18831	-1.44773	-3.11254	-6.71528	16.7827	19.7792	20	19.3426	16.9128	17.8636	19.2647	18.5367	14.2317
IRF1	-4.61287	-2.56433	-1.19325	-6.6794	-10.2593	20	20	20	20	20	20	20	20	17.6063
STAT2	-6.20835	-1.32551	0.598415	-4.33191	-9.17167	20	20	20	20	20	19.5735	20	20	16.8198
STAT6	-4.51621	-4.24929	-2.16701	-7.6697	-10.0198	13.3544	13.3784	15.4616	17.4345	15.3429	14.2813	18.6858	20	13.2769
STAT1	-7.48476	-3.97587	-1.96607	-7.94082	-13.0395	20	20	20	20	20	20	20	20	20
JUNB	-3.9012	-3.44999	-2.36789	-7.52499	-10.601	16.3018	17.4278	20	20	20	20	20	20	17.1428
STA5B	-7.14904	-3.80382	-4.13074	-9.35511	-11.2842	11.972	12.1453	14.3168	17.1518	15.8412	13.8686	16.9882	17.7158	10.4825
IRF3	-5.13702	-3.13293	-2.77105	-6.60775	-8.86088	9.78871	9.9861	11.7085	14.1724	13.5318	11.8021	13.9102	14.9178	10.8932
JUN	-6.68683	-5.34295	-2.33962	-6.94458	-10.9706	6.98518	4.92329	7.0598	13.8797	14.4107	11.9482	15.0965	16.5126	11.4835
FOSL2	-6.94766	-4.95717	-3.73665	-7.57314	-10.8188	5.96931	4.23738	6.19269	12.4458	12.8173	10.3027	12.5138	14.1227	9.40615
AICDA	-7.90714	-6.11582	-4.64859	-9.59675	-10.439	1.33609	-1.69133	-0.186965	6.64797	6.43166	4.43152	7.48833	9.34954	5.16864
RUNX1	-8.21075	-6.71974	-5.81876	-11.1276	-12.1842	4.09607	0.599922	3.07523	9.47961	9.75071	7.01687	11.3656	13.9983	7.78585
E2F1	-7.88913	-6.18375	-3.23983	-10.444	-13.4747	10.4062	8.35079	10.1302	16.1709	14.8448	12.022	17.7893	19.0915	14.1532
CHD2	-7.37549	-4.80145	-6.29732	-10.0137	-9.92673	0.393023	-1.96857	-0.36252	5.96861	6.58716	3.67519	6.14449	8.221	5.04345
SMC5	-6.24814	-5.4289	-4.50856	-8.91567	-9.43957	6.40405	4.04289	5.7664	9.2202	7.48122	5.88507	10.2588	11.0753	4.71559
RFA2	-3.50983	-1.81506	-3.453	-6.15476	-5.63087	7.89821	7.8118	9.01866	9.2982	7.47387	7.05373	10.2674	10.5493	5.00792
RUNX3	-8.67617	-6.56403	-4.81096	-10.8623	-11.8031	5.10032	2.5888	4.98008	11.5771	10.6664	7.56393	12.8042	15.3877	7.68524
BRCA1	-7.45835	-6.45168	-5.2528	-9.61559	-10.8357	4.55054	1.93859	3.91308	9.40321	8.5923	6.74524	10.1861	11.7825	5.60036
PAXI1	-7.3828	-6.61872	-4.51119	-9.73314	-11.7399	5.52727	2.60143	4.61313	10.774	9.32285	7.2537	12.1009	13.9891	7.58262
EP300	-9.28083	-6.41291	-4.58383	-10.7603	-13.3815	6.09005	2.36759	4.35449	13.0112	11.6806	8.14824	12.7426	15.5055	8.53401
IKZF1	-8.23052	-5.10081	-5.2914	-10.5204	-11.8335	5.31764	1.3042	3.01041	10.5317	8.66011	5.74118	9.73532	12.6543	6.43046
SPIB	-5.85938	-4.8484	-5.30341	-9.19474	-9.38667	4.36122	2.75067	4.78171	8.59657	8.11962	6.23831	10.6558	11.9308	6.36638
ETS1	-6.86428	-3.39216	-3.84658	-9.02752	-10.7945	6.51864	4.28577	6.82648	13.2283	11.8195	9.09782	12.8102	15.5756	8.01467
BATF	-7.55874	-4.56052	-3.36541	-9.0188	-11.4469	7.87026	5.62186	7.67873	13.6999	12.1319	9.42274	14.0876	16.23	8.64225
SPI1	-6.73991	-7.14523	-4.43272	-10.2996	-12.8211	8.82007	6.26582	8.55459	14.1858	13.2923	11.3448	15.5938	17.7092	10.7214
IRF4	-8.5728	-5.53868	-4.14974	-10.0002	-12.417	9.3545	6.79874	8.48662	14.6712	12.1831	9.65132	14.6699	16.8049	8.88368
CEBPB	-6.39073	-6.79154	-0.971882	-7.37559	-11.4434	8.72446	4.69006	6.98394	14.8758	14.3191	11.2239	11.8576	12.8741	8.36161
CEBPA	-6.42513	-7.22132	-1.11745	-8.16933	-11.8056	8.73301	4.67468	7.21965	14.8056	14.1349	11.4731	12.9354	14.1672	8.95682
NR1D2	-5.09598	-5.1299	-0.900055	-6.32385	-8.56361	6.04505	2.76217	4.63967	10.9614	10.7898	8.97271	9.2675	10.3786	6.67045
NCOR2	-5.53867	-5.09504	0.303449	-6.63173	-9.37316	7.18577	3.55284	5.60536	12.3861	11.8214	9.55157	10.606	11.2809	7.42527
NCOR1	-4.89963	-4.93536	-1.4275	-7.08938	-9.69341	8.37987	5.6847	7.58243	13.4551	13.1428	10.9771	11.5804	13.2179	9.53725
ATF4	-4.48982	-2.49481	-1.59557	-6.01028	-7.5449	6.47872	4.20005	5.7798	10.3117	10.0957	7.83354	8.9811	10.3376	6.32163
GCR	-5.99195	-4.28351	-0.29545	-6.07937	-9.55127	6.50171	4.27405	6.28318	14.8828	15.53	11.8661	8.69879	9.62672	8.24985
STA5A	-7.19007	-3.61507	-3.22771	-7.65461	-10.5154	9.33294	7.62095	8.98148	14.0679	12.8155	9.82412	10.4789	11.1313	6.95276
HDAC3	-4.81779	-5.1438	-0.983388	-7.70655	-9.06995	5.48543	2.61302	4.71959	10.8336	10.8092	8.82213	7.11769	8.2895	5.48429
EZH2	-7.03616	-0.326839	-8.39188	-7.08513	-4.44201	-4.56949	-5.83086	-6.32222	-4.74688	-1.24443	-4.06935	-9.26019	-5.9969	-3.7834
SUZ12	-7.87575	-0.801776	-8.72442	-8.18873	-5.60448	-4.89801	-6.7951	-6.85753	-3.95074	-0.410916	-3.39693	-8.66656	-4.88001	-3.14815
RING2	-8.18905	-1.7909	-7.51761	-9.06104	-7.07033	-3.00538	-6.36264	-5.84689	-1.1059	1.56004	-1.71549	-4.39255	-0.695573	-0.717994
GRHL3	-5.71927	1.44142	-5.89104	-6.97119	-4.47894	-2.49841	-5.44981	-4.42133	0.792147	1.88956	-1.71514	-4.39448	0.0835359	-1.21447
DNM3B	-7.35374	-4.36131	-8.17721	-8.62175	-7.7198	-6.29305	-7.46756	-6.56809	-1.80752	2.5097	1.16126	-0.256534	2.41155	3.47989
TOP2A	-8.99168	-5.43108	-9.21713	-9.27947	-9.35581	-7.77789	-10.327	-9.25454	-2.719	1.40399	-1.11248	-2.37272	0.625873	0.838947
MYOG	-10.9268	-6.40175	-7.93609	-7.61919	-11.5452	-3.4778	-7.68698	-7.32269	2.45126	4.86085	0.229195	0.705025	5.00636	4.1885
MYOD1	-11.9858	-6.71364	-10.3601	-7.4187	-12.2945	-4.1401	-6.99521	-6.94755	1.81812	5.13412	0.422114	0.0396069	4.34919	4.72759
MBD3	-9.06867	-3.6867	-7.83772	-9.79518	-9.57882	-3.17703	-7.55649	-6.50102	0.961703	3.18915	-0.506101	-2.40343	1.51577	1.14899
TET1	-9.53911	-5.29506	-8.3095	-10.2707	-9.58946	-5.23055	-9.64129	-9.00674	-0.914294	1.75718	-1.72361	-3.76326	0.301514	-0.67205
E2F3	-7.61565	-0.684517	-6.26925	-8.93314	-7.42371	-1.8916	-5.88624	-5.00098	2.41876	3.48024	-0.371251	-0.585701	4.7099	2.4395
WT1	-8.31171	-3.87854	-7.73691	-9.12232	-9.06011	-2.49191	-7.17534	-6.12256	1.24356	3.22507	-0.47941	-2.33618	2.28145	1.21834
