# Supplementary material for: Weighted enrichment method for prediction of transcription regulators from transcriptome and global chromatin immunoprecipitation data
Source: Nucleic Acids Res. 2016 Apr 30;44(11):5010–21. doi: 10.1093/nar/gkw355 (PMC4914117; doi:10.1093/nar/gkw355)
Supplement: Supplementary Data [file gkw355_Supplementary_Data.zip › nar-03307-n-2015-File009.xlsx]

## Sheet: interTF_spearman_hierarchy.txt
Table S2. Similarity in binding targets between each pair of TFs.
	THA	PRD16	PRGC1	NR5A2	ERR1	ERR2	PO3F1	UBP16	SMCA5	NR6A1	SMAD4	MTOR	TBX20	CTCFL	VDR	GRHL2	EOMES	ELF5	NPAS4	MITF	TFE3	USF2	USF1	MAFK	MAFF	BACH2	NFE2	FOXL2	FOXO3	CEBPD	ATF7	ATF3	NKX31	ANDR	NPAS2	CRY1	CRY2	CLOCK	BMAL1	PER2	PER1	NFIL3	RORA	GCR	ESR1	THB	HNF4A	HDAC3	NR1D1
THA	1	0.0663883	0.0834823	0.0709546	0.0699602	0.0694983	0.0365274	0.0197038	0.0663216	0.0913256	0.0405959	0.0244612	0.0205592	0.0347928	0.0216765	0.0246915	0.0185375	0.0258271	0.0192569	0.0181791	0.0113437	0.0456989	0.0517785	0.0334129	0.0204731	0.0475533	0.0402203	0.0343611	0.0386165	0.0274631	0.0429665	0.029073	0.0108094	0.0363128	0.0223306	0.0607635	0.0519245	0.0504777	0.0608818	0.0502708	0.0481728	0.0549433	0.047873	0.0975123	0.12776	0.19365	0.073443	0.10071	0.0903337
PRD16	0.0663883	1	0.0935876	0.129167	0.122864	0.103203	0.0418042	0.0341264	0.100676	0.145428	0.0490616	0.061051	0.057868	0.0443257	0.0579015	0.0287115	0.028585	0.0324621	0.0449005	0.0151235	0.0434117	0.0601181	0.0993656	0.0647307	0.0509638	0.0647295	0.0463723	0.0499299	0.0467531	0.115152	0.106025	0.0816598	0.0510263	0.114889	0.0818044	0.153654	0.152724	0.125099	0.13242	0.122606	0.119168	0.188451	0.161199	0.247932	0.223468	0.199238	0.172536	0.231231	0.224426
PRGC1	0.0834823	0.0935876	1	0.123659	0.218558	0.178785	0.0352258	0.0603057	0.0891203	0.151453	0.0457467	0.0518038	0.0508559	0.0366221	0.0498543	0.0111823	0.0401803	0.0283215	0.0246874	0.0185947	0.0406717	0.0484549	0.078341	0.0508639	0.0378973	0.048544	0.0423071	0.0291345	0.0503206	0.0422743	0.0808659	0.0656661	0.0264651	0.0546609	0.0539258	0.0931426	0.0852237	0.0699673	0.0734074	0.0607457	0.0554736	0.0788896	0.0926529	0.144403	0.210741	0.152608	0.120947	0.125061	0.131033
NR5A2	0.0709546	0.129167	0.123659	1	0.251644	0.249094	0.0681701	0.0345198	0.139807	0.196577	0.046154	0.0955491	0.0694451	0.0800237	0.0569256	0.0526019	0.0639326	0.0674952	0.0321019	0.0244239	0.0779885	0.113795	0.15055	0.097081	0.0585067	0.0968778	0.058454	0.0845476	0.0711062	0.0654033	0.0813784	0.0688159	0.12637	0.155357	0.112102	0.200856	0.19135	0.135998	0.160646	0.168711	0.136875	0.181041	0.189095	0.226918	0.23862	0.277071	0.279063	0.238717	0.255312
ERR1	0.0699602	0.122864	0.218558	0.251644	1	0.417488	0.0423575	0.0353357	0.117303	0.148316	0.0639999	0.091713	0.0350972	0.0683437	0.0497122	0.0233279	0.0109247	0.0351533	0.0195234	0.00778939	0.0721133	0.090367	0.126024	0.06921	0.0442677	0.0411547	0.0364278	0.0345883	0.0398484	0.0308355	0.0744031	0.0558525	0.0324723	0.0989451	0.111959	0.216426	0.18908	0.13373	0.139218	0.159257	0.137576	0.203276	0.202544	0.219877	0.244844	0.286324	0.273953	0.26259	0.272216
ERR2	0.0694983	0.103203	0.178785	0.249094	0.417488	1	0.0798294	0.0465309	0.153173	0.160372	0.0594477	0.080766	0.0499682	0.117896	0.0457171	0.0499482	0.048156	0.0840385	0.0277583	0.0274867	0.147849	0.14585	0.152023	0.101587	0.047219	0.0754674	0.0505697	0.0386008	0.0488486	0.0375928	0.0858944	0.0574364	0.0415175	0.0955053	0.0637316	0.142415	0.116727	0.105986	0.120656	0.108034	0.0875896	0.0815334	0.107004	0.157897	0.243794	0.230931	0.223026	0.187358	0.182992
PO3F1	0.0365274	0.0418042	0.0352258	0.0681701	0.0423575	0.0798294	1	0.146321	0.19273	0.160033	0.0944922	0.105493	0.0581711	0.105159	0.109593	0.0338686	0.0920165	0.0632818	0.0421909	0.0212473	0.0576688	0.0736891	0.0878585	0.0685084	0.0385182	0.0762348	0.0336038	0.0603547	0.0787458	0.0569567	0.101199	0.0574618	0.0361295	0.0263893	0.0237469	0.0847055	0.0918981	0.0504224	0.0577862	0.0697073	0.0572851	0.0302115	0.0747197	0.0898443	0.152139	0.127664	0.128181	0.105685	0.108828
UBP16	0.0197038	0.0341264	0.0603057	0.0345198	0.0353357	0.0465309	0.146321	1	0.237443	0.234486	0.113118	0.145064	0.0748481	0.0552072	0.139095	0.0090433	0.0385093	0.0384469	0.0368727	0.0565588	0.0288968	0.0417626	0.0505237	0.0398056	0.023465	0.0618124	0.0141662	0.0499668	0.0717026	0.0547661	0.163804	0.0491736	0.0367276	0.00589382	0.0240548	0.0879918	0.0981092	0.0522533	0.0454305	0.06397	0.0463627	0.0301138	0.0954009	0.0986734	0.181742	0.116495	0.0955111	0.104328	0.144675
SMCA5	0.0663216	0.100676	0.0891203	0.139807	0.117303	0.153173	0.19273	0.237443	1	0.34204	0.171154	0.193358	0.11385	0.293098	0.239287	0.0571267	0.112144	0.0886763	0.0406248	0.0828786	0.0971861	0.178532	0.184123	0.133168	0.0570398	0.161459	0.0678968	0.0997522	0.100699	0.104841	0.218479	0.115391	0.0620744	0.0758096	0.0461369	0.177179	0.156588	0.0886341	0.113816	0.128416	0.0967646	0.0742008	0.153447	0.249479	0.410898	0.312719	0.27715	0.252878	0.279226
NR6A1	0.0913256	0.145428	0.151453	0.196577	0.148316	0.160372	0.160033	0.234486	0.34204	1	0.180341	0.151629	0.111527	0.119953	0.231098	0.0418305	0.0930493	0.0853144	0.054792	0.0691927	0.0908253	0.125974	0.170534	0.135112	0.077022	0.159679	0.0803206	0.106381	0.101595	0.159958	0.217892	0.155532	0.0760093	0.0743978	0.0631995	0.172508	0.158618	0.0976268	0.108904	0.127044	0.0994157	0.123684	0.169081	0.30226	0.364386	0.244814	0.227074	0.246156	0.258251
SMAD4	0.0405959	0.0490616	0.0457467	0.046154	0.0639999	0.0594477	0.0944922	0.113118	0.171154	0.180341	1	0.113581	0.0584502	0.0782183	0.0947227	0.0174633	0.0137564	0.0193395	0.0295369	0.0326195	0.0318866	0.0546879	0.0683997	0.0619736	0.0249486	0.0624141	0.0241601	0.0393162	0.0457431	0.0551493	0.0881875	0.0577365	0.0229675	0.0318396	0.0282647	0.0792429	0.0750809	0.0536828	0.0602512	0.0625046	0.0415074	0.0443106	0.0731646	0.133776	0.169326	0.0987125	0.0980908	0.104317	0.115497
MTOR	0.0244612	0.061051	0.0518038	0.0955491	0.091713	0.080766	0.105493	0.145064	0.193358	0.151629	0.113581	1	0.0459167	0.0620335	0.0819779	0.0414286	0.0719135	0.0525845	0.0290228	0.0228662	0.0652335	0.0956276	0.102722	0.0821342	0.0328878	0.0739571	0.0489311	0.0433207	0.0536298	0.0485102	0.110662	0.0751361	0.0528969	0.0444739	0.0695902	0.14187	0.122019	0.0819802	0.0971893	0.106364	0.0772834	0.107916	0.13358	0.149933	0.184143	0.19691	0.18354	0.171218	0.199109
TBX20	0.0205592	0.057868	0.0508559	0.0694451	0.0350972	0.0499682	0.0581711	0.0748481	0.11385	0.111527	0.0584502	0.0459167	1	0.0601626	0.071219	0.014095	0.0357535	0.0242775	0.030374	0.0116028	0.0380868	0.0568849	0.0631293	0.0467946	0.0211442	0.0662441	0.0301953	0.0447997	0.0594152	0.0388553	0.0674535	0.049893	0.0392836	0.048701	0.0211023	0.0890827	0.0797906	0.0472422	0.059598	0.0791578	0.0629906	0.0534915	0.0701007	0.0998738	0.127403	0.0932183	0.0947787	0.0984069	0.0969485
CTCFL	0.0347928	0.0443257	0.0366221	0.0800237	0.0683437	0.117896	0.105159	0.0552072	0.293098	0.119953	0.0782183	0.0620335	0.0601626	1	0.137513	0.0242035	0.0272772	0.047394	0.0257684	0.0197172	0.0572074	0.0681792	0.0730302	0.0449934	0.0133836	0.0491041	0.0243306	0.0251615	0.0563737	0.0308523	0.074908	0.0341349	0.020468	0.0529456	0.00248492	0.0805601	0.0565607	0.0322223	0.0483089	0.0566709	0.0377024	0.0190649	0.0539142	0.090985	0.150554	0.126197	0.114397	0.104428	0.10786
VDR	0.0216765	0.0579015	0.0498543	0.0569256	0.0497122	0.0457171	0.109593	0.139095	0.239287	0.231098	0.0947227	0.0819779	0.071219	0.137513	1	0.0147532	0.0448511	0.036811	0.0197911	0.0128847	0.0255253	0.054645	0.0598264	0.0479994	0.022156	0.0683358	0.0325256	0.0514563	0.0511948	0.101467	0.138202	0.0551469	0.0297925	0.027218	0.0160658	0.092984	0.0741714	0.0558279	0.0474353	0.0593196	0.0464537	0.0386338	0.0913857	0.147178	0.166951	0.116003	0.0985897	0.116325	0.125652
GRHL2	0.0246915	0.0287115	0.0111823	0.0526019	0.0233279	0.0499482	0.0338686	0.0090433	0.0571267	0.0418305	0.0174633	0.0414286	0.014095	0.0242035	0.0147532	1	0.0567412	0.0675866	0.0241871	0.0216089	0.0379644	0.0515479	0.0556855	0.0412206	0.0167944	0.0471047	0.0216638	0.0203263	0.0280187	0.0116363	0.0254607	0.0306803	0.119979	0.0449293	0.00759419	0.0519456	0.0417574	0.0218399	0.0288893	0.0332674	0.0289303	0.0293587	0.0502656	0.0527835	0.0736667	0.0717514	0.0913079	0.0653133	0.062606
EOMES	0.0185375	0.028585	0.0401803	0.0639326	0.0109247	0.048156	0.0920165	0.0385093	0.112144	0.0930493	0.0137564	0.0719135	0.0357535	0.0272772	0.0448511	0.0567412	1	0.177985	0.0215946	0.0381685	0.0696764	0.0895422	0.0939763	0.0677197	0.0222945	0.0897624	0.0459128	0.0650866	0.0613095	0.0700537	0.0883261	0.0594356	0.0479022	0.0327671	0.0225035	0.067656	0.0678881	0.0375366	0.0544964	0.0516991	0.0290935	0.033602	0.0616015	0.0952389	0.0996317	0.115165	0.104547	0.0894309	0.0945834
ELF5	0.0258271	0.0324621	0.0283215	0.0674952	0.0351533	0.0840385	0.0632818	0.0384469	0.0886763	0.0853144	0.0193395	0.0525845	0.0242775	0.047394	0.036811	0.0675866	0.177985	1	0.0141082	0.0393647	0.0638377	0.0753215	0.0878233	0.0574647	0.0309527	0.0669981	0.0386396	0.0531117	0.0375459	0.0456232	0.0686865	0.0474328	0.0440355	0.0448243	0.0139723	0.0703696	0.063401	0.0453214	0.0492276	0.0515464	0.0372237	0.0367568	0.0812467	0.0929431	0.112734	0.11625	0.118863	0.087091	0.0809436
NPAS4	0.0192569	0.0449005	0.0246874	0.0321019	0.0195234	0.0277583	0.0421909	0.0368727	0.0406248	0.054792	0.0295369	0.0290228	0.030374	0.0257684	0.0197911	0.0241871	0.0215946	0.0141082	1	0.0458802	0.0365394	0.0392894	0.0506892	0.034423	0.021384	0.086015	0.0243474	0.0342912	0.0405513	0.031745	0.0777957	0.0638715	0.0216365	0.0238533	0.0504147	0.0528945	0.046994	0.0592603	0.0657312	0.0498391	0.0469931	0.0457289	0.0506315	0.074081	0.0683713	0.0499734	0.0513892	0.0617418	0.0658834
MITF	0.0181791	0.0151235	0.0185947	0.0244239	0.00778939	0.0274867	0.0212473	0.0565588	0.0828786	0.0691927	0.0326195	0.0228662	0.0116028	0.0197172	0.0128847	0.0216089	0.0381685	0.0393647	0.0458802	1	0.0950416	0.119216	0.118379	0.0527991	0.0540355	0.0818322	0.0351179	0.0229887	0.0270709	0.0245947	0.0394658	0.0634073	0.0265854	0.0338012	0.0217243	0.0556858	0.0366936	0.0429859	0.0545133	0.0421313	0.0244657	0.00858232	0.052371	0.0603158	0.0682456	0.0677413	0.052843	0.0941227	0.0686749
TFE3	0.0113437	0.0434117	0.0406717	0.0779885	0.0721133	0.147849	0.0576688	0.0288968	0.0971861	0.0908253	0.0318866	0.0652335	0.0380868	0.0572074	0.0255253	0.0379644	0.0696764	0.0638377	0.0365394	0.0950416	1	0.532398	0.524578	0.0600316	0.0451151	0.0752841	0.0486052	0.0276045	0.0452691	0.0430422	0.0738671	0.0918654	0.0450778	0.0371394	0.0923845	0.202682	0.124513	0.184402	0.203329	0.134307	0.104178	0.0445987	0.0920701	0.104087	0.135217	0.151808	0.124546	0.183351	0.146922
USF2	0.0456989	0.0601181	0.0484549	0.113795	0.090367	0.14585	0.0736891	0.0417626	0.178532	0.125974	0.0546879	0.0956276	0.0568849	0.0681792	0.054645	0.0515479	0.0895422	0.0753215	0.0392894	0.119216	0.532398	1	0.666925	0.127007	0.0636741	0.128104	0.0753978	0.0588753	0.0693819	0.0635144	0.110613	0.121562	0.0823452	0.0683528	0.11835	0.281182	0.185485	0.230427	0.26361	0.203303	0.153882	0.053756	0.135405	0.140571	0.213237	0.239888	0.200217	0.24371	0.213167
USF1	0.0517785	0.0993656	0.078341	0.15055	0.126024	0.152023	0.0878585	0.0505237	0.184123	0.170534	0.0683997	0.102722	0.0631293	0.0730302	0.0598264	0.0556855	0.0939763	0.0878233	0.0506892	0.118379	0.524578	0.666925	1	0.101115	0.0660258	0.130594	0.087474	0.0764392	0.087712	0.0827369	0.13563	0.13341	0.075756	0.0818467	0.193954	0.404512	0.291903	0.331081	0.379731	0.305592	0.255875	0.140583	0.207818	0.221728	0.266785	0.315187	0.259018	0.309967	0.291412
MAFK	0.0334129	0.0647307	0.0508639	0.097081	0.06921	0.101587	0.0685084	0.0398056	0.133168	0.135112	0.0619736	0.0821342	0.0467946	0.0449934	0.0479994	0.0412206	0.0677197	0.0574647	0.034423	0.0527991	0.0600316	0.127007	0.101115	1	0.454924	0.272456	0.27165	0.0446529	0.0623266	0.0530719	0.0815533	0.103376	0.0466566	0.0612164	0.0429119	0.0915205	0.0841101	0.0512412	0.0675937	0.0742237	0.0453428	0.0647208	0.106645	0.153735	0.161856	0.14561	0.149701	0.156322	0.134359
MAFF	0.0204731	0.0509638	0.0378973	0.0585067	0.0442677	0.047219	0.0385182	0.023465	0.0570398	0.077022	0.0249486	0.0328878	0.0211442	0.0133836	0.022156	0.0167944	0.0222945	0.0309527	0.021384	0.0540355	0.0451151	0.0636741	0.0660258	0.454924	1	0.211363	0.250819	0.0537597	0.0434649	0.0607828	0.0574791	0.114944	0.027594	0.0312932	0.0160994	0.056882	0.0438335	0.0279806	0.0370886	0.0378392	0.0318623	0.0542415	0.0912406	0.11563	0.0900124	0.0909048	0.0954881	0.139214	0.0951483
BACH2	0.0475533	0.0647295	0.048544	0.0968778	0.0411547	0.0754674	0.0762348	0.0618124	0.161459	0.159679	0.0624141	0.0739571	0.0662441	0.0491041	0.0683358	0.0471047	0.0897624	0.0669981	0.086015	0.0818322	0.0752841	0.128104	0.130594	0.272456	0.211363	1	0.252324	0.0739008	0.0761533	0.0824209	0.128529	0.157676	0.0550354	0.0613919	0.0418598	0.109492	0.0905064	0.0683944	0.0883911	0.0781063	0.0528576	0.0697825	0.106657	0.177135	0.1833	0.173403	0.142554	0.175836	0.164894
NFE2	0.0402203	0.0463723	0.0423071	0.058454	0.0364278	0.0505697	0.0336038	0.0141662	0.0678968	0.0803206	0.0241601	0.0489311	0.0301953	0.0243306	0.0325256	0.0216638	0.0459128	0.0386396	0.0243474	0.0351179	0.0486052	0.0753978	0.087474	0.27165	0.250819	0.252324	1	0.0325555	0.043356	0.0430863	0.0625483	0.0793747	0.0287251	0.0467047	0.0334777	0.0727101	0.060896	0.0612257	0.0699707	0.0661442	0.0470487	0.0613376	0.0847545	0.102094	0.101779	0.105885	0.0907884	0.105285	0.104145
FOXL2	0.0343611	0.0499299	0.0291345	0.0845476	0.0345883	0.0386008	0.0603547	0.0499668	0.0997522	0.106381	0.0393162	0.0433207	0.0447997	0.0251615	0.0514563	0.0203263	0.0650866	0.0531117	0.0342912	0.0229887	0.0276045	0.0588753	0.0764392	0.0446529	0.0537597	0.0739008	0.0325555	1	0.191554	0.0715103	0.0745085	0.0559281	0.0559222	0.0448981	0.0404172	0.0795522	0.0827462	0.0634924	0.0624774	0.0616314	0.051881	0.0599074	0.0928276	0.117104	0.126826	0.126101	0.125154	0.103921	0.100484
FOXO3	0.0386165	0.0467531	0.0503206	0.0711062	0.0398484	0.0488486	0.0787458	0.0717026	0.100699	0.101595	0.0457431	0.0536298	0.0594152	0.0563737	0.0511948	0.0280187	0.0613095	0.0375459	0.0405513	0.0270709	0.0452691	0.0693819	0.087712	0.0623266	0.0434649	0.0761533	0.043356	0.191554	1	0.0596006	0.0896865	0.0592367	0.0471177	0.0621919	0.0629279	0.117239	0.116412	0.101738	0.0997526	0.0888894	0.0832633	0.0562898	0.0860036	0.111389	0.143013	0.129647	0.12297	0.118179	0.106305
CEBPD	0.0274631	0.115152	0.0422743	0.0654033	0.0308355	0.0375928	0.0569567	0.0547661	0.104841	0.159958	0.0551493	0.0485102	0.0388553	0.0308523	0.101467	0.0116363	0.0700537	0.0456232	0.031745	0.0245947	0.0430422	0.0635144	0.0827369	0.0530719	0.0607828	0.0824209	0.0430863	0.0715103	0.0596006	1	0.167817	0.146572	0.0303107	0.059341	0.0546293	0.0982671	0.0912813	0.0637604	0.0580848	0.0701553	0.0510542	0.102171	0.10064	0.21286	0.159611	0.107286	0.0981573	0.144372	0.14287
ATF7	0.0429665	0.106025	0.0808659	0.0813784	0.0744031	0.0858944	0.101199	0.163804	0.218479	0.217892	0.0881875	0.110662	0.0674535	0.074908	0.138202	0.0254607	0.0883261	0.0686865	0.0777957	0.0394658	0.0738671	0.110613	0.13563	0.0815533	0.0574791	0.128529	0.0625483	0.0745085	0.0896865	0.167817	1	0.296261	0.0747504	0.0627621	0.0640119	0.163664	0.135215	0.10665	0.10683	0.115037	0.0897602	0.0923521	0.125408	0.218343	0.242103	0.200291	0.152006	0.177643	0.195424
ATF3	0.029073	0.0816598	0.0656661	0.0688159	0.0558525	0.0574364	0.0574618	0.0491736	0.115391	0.155532	0.0577365	0.0751361	0.049893	0.0341349	0.0551469	0.0306803	0.0594356	0.0474328	0.0638715	0.0634073	0.0918654	0.121562	0.13341	0.103376	0.114944	0.157676	0.0793747	0.0559281	0.0592367	0.146572	0.296261	1	0.0811352	0.0279576	0.0639564	0.125452	0.115175	0.0850825	0.088888	0.0994228	0.0763641	0.100509	0.14958	0.192569	0.159311	0.165912	0.13661	0.224349	0.180672
NKX31	0.0108094	0.0510263	0.0264651	0.12637	0.0324723	0.0415175	0.0361295	0.0367276	0.0620744	0.0760093	0.0229675	0.0528969	0.0392836	0.020468	0.0297925	0.119979	0.0479022	0.0440355	0.0216365	0.0265854	0.0450778	0.0823452	0.075756	0.0466566	0.027594	0.0550354	0.0287251	0.0559222	0.0471177	0.0303107	0.0747504	0.0811352	1	0.194866	0.0486127	0.113213	0.109061	0.065343	0.0770542	0.0900825	0.0844949	0.0950365	0.103868	0.119602	0.12179	0.142371	0.17356	0.121872	0.128536
ANDR	0.0363128	0.114889	0.0546609	0.155357	0.0989451	0.0955053	0.0263893	0.00589382	0.0758096	0.0743978	0.0318396	0.0444739	0.048701	0.0529456	0.027218	0.0449293	0.0327671	0.0448243	0.0238533	0.0338012	0.0371394	0.0683528	0.0818467	0.0612164	0.0312932	0.0613919	0.0467047	0.0448981	0.0621919	0.059341	0.0627621	0.0279576	0.194866	1	0.0850273	0.126391	0.112817	0.111804	0.124456	0.108919	0.0908484	0.12977	0.124344	0.457388	0.28615	0.172661	0.226324	0.179426	0.184072
NPAS2	0.0223306	0.0818044	0.0539258	0.112102	0.111959	0.0637316	0.0237469	0.0240548	0.0461369	0.0631995	0.0282647	0.0695902	0.0211023	0.00248492	0.0160658	0.00759419	0.0225035	0.0139723	0.0504147	0.0217243	0.0923845	0.11835	0.193954	0.0429119	0.0160994	0.0418598	0.0334777	0.0404172	0.0629279	0.0546293	0.0640119	0.0639564	0.0486127	0.0850273	1	0.313553	0.331688	0.518382	0.438612	0.345628	0.399638	0.2471	0.207704	0.192728	0.167251	0.191133	0.205832	0.246355	0.262731
CRY1	0.0607635	0.153654	0.0931426	0.200856	0.216426	0.142415	0.0847055	0.0879918	0.177179	0.172508	0.0792429	0.14187	0.0890827	0.0805601	0.092984	0.0519456	0.067656	0.0703696	0.0528945	0.0556858	0.202682	0.281182	0.404512	0.0915205	0.056882	0.109492	0.0727101	0.0795522	0.117239	0.0982671	0.163664	0.125452	0.113213	0.126391	0.313553	1	0.582428	0.475161	0.525602	0.589788	0.489085	0.377134	0.391973	0.32737	0.349003	0.44628	0.412252	0.460594	0.511694
CRY2	0.0519245	0.152724	0.0852237	0.19135	0.18908	0.116727	0.0918981	0.0981092	0.156588	0.158618	0.0750809	0.122019	0.0797906	0.0565607	0.0741714	0.0417574	0.0678881	0.063401	0.046994	0.0366936	0.124513	0.185485	0.291903	0.0841101	0.0438335	0.0905064	0.060896	0.0827462	0.116412	0.0912813	0.135215	0.115175	0.109061	0.112817	0.331688	0.582428	1	0.458934	0.459217	0.585547	0.540927	0.362798	0.370677	0.299856	0.301599	0.375271	0.36862	0.406671	0.428376
CLOCK	0.0504777	0.125099	0.0699673	0.135998	0.13373	0.105986	0.0504224	0.0522533	0.0886341	0.0976268	0.0536828	0.0819802	0.0472422	0.0322223	0.0558279	0.0218399	0.0375366	0.0453214	0.0592603	0.0429859	0.184402	0.230427	0.331081	0.0512412	0.0279806	0.0683944	0.0612257	0.0634924	0.101738	0.0637604	0.10665	0.0850825	0.065343	0.111804	0.518382	0.475161	0.458934	1	0.699996	0.493659	0.502254	0.268981	0.252583	0.233911	0.235562	0.268787	0.263048	0.329888	0.362633
BMAL1	0.0608818	0.13242	0.0734074	0.160646	0.139218	0.120656	0.0577862	0.0454305	0.113816	0.108904	0.0602512	0.0971893	0.059598	0.0483089	0.0474353	0.0288893	0.0544964	0.0492276	0.0657312	0.0545133	0.203329	0.26361	0.379731	0.0675937	0.0370886	0.0883911	0.0699707	0.0624774	0.0997526	0.0580848	0.10683	0.088888	0.0770542	0.124456	0.438612	0.525602	0.459217	0.699996	1	0.508774	0.505672	0.255961	0.248708	0.257624	0.269757	0.304732	0.28838	0.355283	0.404685
PER2	0.0502708	0.122606	0.0607457	0.168711	0.159257	0.108034	0.0697073	0.06397	0.128416	0.127044	0.0625046	0.106364	0.0791578	0.0566709	0.0593196	0.0332674	0.0516991	0.0515464	0.0498391	0.0421313	0.134307	0.203303	0.305592	0.0742237	0.0378392	0.0781063	0.0661442	0.0616314	0.0888894	0.0701553	0.115037	0.0994228	0.0900825	0.108919	0.345628	0.589788	0.585547	0.493659	0.508774	1	0.633489	0.287484	0.286865	0.260354	0.285048	0.33555	0.310037	0.346295	0.389239
PER1	0.0481728	0.119168	0.0554736	0.136875	0.137576	0.0875896	0.0572851	0.0463627	0.0967646	0.0994157	0.0415074	0.0772834	0.0629906	0.0377024	0.0464537	0.0289303	0.0290935	0.0372237	0.0469931	0.0244657	0.104178	0.153882	0.255875	0.0453428	0.0318623	0.0528576	0.0470487	0.051881	0.0832633	0.0510542	0.0897602	0.0763641	0.0844949	0.0908484	0.399638	0.489085	0.540927	0.502254	0.505672	0.633489	1	0.263918	0.243206	0.219617	0.236346	0.275992	0.250584	0.301547	0.332372
NFIL3	0.0549433	0.188451	0.0788896	0.181041	0.203276	0.0815334	0.0302115	0.0301138	0.0742008	0.123684	0.0443106	0.107916	0.0534915	0.0190649	0.0386338	0.0293587	0.033602	0.0367568	0.0457289	0.00858232	0.0445987	0.053756	0.140583	0.0647208	0.0542415	0.0697825	0.0613376	0.0599074	0.0562898	0.102171	0.0923521	0.100509	0.0950365	0.12977	0.2471	0.377134	0.362798	0.268981	0.255961	0.287484	0.263918	1	0.4607	0.366036	0.252808	0.340284	0.36241	0.471169	0.499198
RORA	0.047873	0.161199	0.0926529	0.189095	0.202544	0.107004	0.0747197	0.0954009	0.153447	0.169081	0.0731646	0.13358	0.0701007	0.0539142	0.0913857	0.0502656	0.0616015	0.0812467	0.0506315	0.052371	0.0920701	0.135405	0.207818	0.106645	0.0912406	0.106657	0.0847545	0.0928276	0.0860036	0.10064	0.125408	0.14958	0.103868	0.124344	0.207704	0.391973	0.370677	0.252583	0.248708	0.286865	0.243206	0.4607	1	0.364522	0.289388	0.378343	0.379196	0.483597	0.459465
GCR	0.0975123	0.247932	0.144403	0.226918	0.219877	0.157897	0.0898443	0.0986734	0.249479	0.30226	0.133776	0.149933	0.0998738	0.090985	0.147178	0.0527835	0.0952389	0.0929431	0.074081	0.0603158	0.104087	0.140571	0.221728	0.153735	0.11563	0.177135	0.102094	0.117104	0.111389	0.21286	0.218343	0.192569	0.119602	0.457388	0.192728	0.32737	0.299856	0.233911	0.257624	0.260354	0.219617	0.366036	0.364522	1	0.573362	0.421279	0.395999	0.469407	0.48987
ESR1	0.12776	0.223468	0.210741	0.23862	0.244844	0.243794	0.152139	0.181742	0.410898	0.364386	0.169326	0.184143	0.127403	0.150554	0.166951	0.0736667	0.0996317	0.112734	0.0683713	0.0682456	0.135217	0.213237	0.266785	0.161856	0.0900124	0.1833	0.101779	0.126826	0.143013	0.159611	0.242103	0.159311	0.12179	0.28615	0.167251	0.349003	0.301599	0.235562	0.269757	0.285048	0.236346	0.252808	0.289388	0.573362	1	0.481552	0.423759	0.426307	0.473262
THB	0.19365	0.199238	0.152608	0.277071	0.286324	0.230931	0.127664	0.116495	0.312719	0.244814	0.0987125	0.19691	0.0932183	0.126197	0.116003	0.0717514	0.115165	0.11625	0.0499734	0.0677413	0.151808	0.239888	0.315187	0.14561	0.0909048	0.173403	0.105885	0.126101	0.129647	0.107286	0.200291	0.165912	0.142371	0.172661	0.191133	0.44628	0.375271	0.268787	0.304732	0.33555	0.275992	0.340284	0.378343	0.421279	0.481552	1	0.551991	0.478823	0.53823
HNF4A	0.073443	0.172536	0.120947	0.279063	0.273953	0.223026	0.128181	0.0955111	0.27715	0.227074	0.0980908	0.18354	0.0947787	0.114397	0.0985897	0.0913079	0.104547	0.118863	0.0513892	0.052843	0.124546	0.200217	0.259018	0.149701	0.0954881	0.142554	0.0907884	0.125154	0.12297	0.0981573	0.152006	0.13661	0.17356	0.226324	0.205832	0.412252	0.36862	0.263048	0.28838	0.310037	0.250584	0.36241	0.379196	0.395999	0.423759	0.551991	1	0.460723	0.524805
HDAC3	0.10071	0.231231	0.125061	0.238717	0.26259	0.187358	0.105685	0.104328	0.252878	0.246156	0.104317	0.171218	0.0984069	0.104428	0.116325	0.0653133	0.0894309	0.087091	0.0617418	0.0941227	0.183351	0.24371	0.309967	0.156322	0.139214	0.175836	0.105285	0.103921	0.118179	0.144372	0.177643	0.224349	0.121872	0.179426	0.246355	0.460594	0.406671	0.329888	0.355283	0.346295	0.301547	0.471169	0.483597	0.469407	0.426307	0.478823	0.460723	1	0.635362
NR1D1	0.0903337	0.224426	0.131033	0.255312	0.272216	0.182992	0.108828	0.144675	0.279226	0.258251	0.115497	0.199109	0.0969485	0.10786	0.125652	0.062606	0.0945834	0.0809436	0.0658834	0.0686749	0.146922	0.213167	0.291412	0.134359	0.0951483	0.164894	0.104145	0.100484	0.106305	0.14287	0.195424	0.180672	0.128536	0.184072	0.262731	0.511694	0.428376	0.362633	0.404685	0.389239	0.332372	0.499198	0.459465	0.48987	0.473262	0.53823	0.524805	0.635362	1
PPARA	0.0871912	0.248394	0.132615	0.268137	0.315685	0.181198	0.0821937	0.0810225	0.197674	0.196383	0.0739257	0.179502	0.0810752	0.0743559	0.0994045	0.0557608	0.0680469	0.0771397	0.0427422	0.0316391	0.109734	0.152573	0.259192	0.115329	0.0749541	0.118671	0.0821649	0.0998671	0.0952492	0.112447	0.140513	0.118504	0.121727	0.166702	0.259153	0.50926	0.447681	0.326322	0.335287	0.367301	0.307733	0.574641	0.517307	0.464727	0.402544	0.567395	0.574544	0.60255	0.66075
RXRA	0.172103	0.252052	0.166646	0.307457	0.324626	0.238403	0.175364	0.189115	0.381142	0.360051	0.14615	0.248496	0.1334	0.155767	0.210333	0.080367	0.134378	0.124576	0.0650826	0.0788584	0.161578	0.257602	0.346624	0.170079	0.0976253	0.193055	0.11193	0.141325	0.159075	0.164114	0.259174	0.184989	0.152596	0.195273	0.256848	0.566809	0.49021	0.350598	0.378396	0.418199	0.338968	0.489572	0.511236	0.523208	0.562464	0.702387	0.632691	0.629307	0.698973
NR1D2	0.0974399	0.202617	0.142464	0.257215	0.241875	0.199389	0.160871	0.157451	0.367046	0.311238	0.122702	0.208015	0.104276	0.137977	0.165267	0.073184	0.127751	0.120443	0.0660365	0.106719	0.14205	0.235694	0.295142	0.166415	0.132313	0.229301	0.115057	0.127953	0.121427	0.149756	0.22595	0.22156	0.136964	0.158527	0.181114	0.418388	0.364075	0.25309	0.28346	0.303846	0.247963	0.380998	0.43607	0.45178	0.461676	0.521902	0.505222	0.54709	0.609511
NCOR2	0.0981738	0.199185	0.133363	0.225937	0.236323	0.185839	0.159647	0.156189	0.357848	0.297618	0.129187	0.20479	0.118706	0.161428	0.181997	0.0670458	0.127697	0.113282	0.0678807	0.0998517	0.142701	0.240831	0.296281	0.164928	0.129848	0.19861	0.10941	0.125164	0.145064	0.146804	0.245082	0.292844	0.130329	0.139957	0.196961	0.453432	0.392681	0.271935	0.291573	0.331415	0.266601	0.368217	0.463596	0.436573	0.447057	0.525856	0.491106	0.585292	0.566595
NCOR1	0.123279	0.321148	0.154434	0.26114	0.219819	0.185373	0.163717	0.166429	0.347982	0.354034	0.133784	0.207898	0.134431	0.116126	0.18541	0.075699	0.148348	0.131422	0.0788971	0.116493	0.172744	0.272075	0.318524	0.198248	0.160952	0.249784	0.129118	0.149341	0.164059	0.217434	0.29315	0.302774	0.150332	0.165315	0.196037	0.419188	0.361265	0.270785	0.292747	0.306986	0.255232	0.3752	0.442478	0.487441	0.481781	0.506442	0.459937	0.598951	0.569374
NFYA	0.0348145	0.0200868	0.0163693	0.104767	0.0661333	0.0895839	0.0855125	0.0453384	0.111956	0.070164	0.0238735	0.0710645	0.0450162	0.0680168	0.0301394	0.0351946	0.0655263	0.0732509	0.0357214	0.0104829	0.088962	0.158886	0.194067	0.0529745	0.0160981	0.0773812	0.0450925	0.0657158	0.104543	0.0447384	0.121688	0.11756	0.0543456	0.0207789	0.0684288	0.226695	0.230799	0.136522	0.132939	0.191291	0.139441	0.0337141	0.115536	0.0783592	0.128467	0.217689	0.163583	0.0953341	0.109699
NFYB	0.0334898	0.0109863	0.0183677	0.0909126	0.0573418	0.084706	0.0606889	0.0236425	0.0738044	0.0450591	0.0119573	0.0597525	0.0274075	0.0405041	0.000768519	0.0246452	0.0599501	0.0575988	0.0214527	0.0163946	0.100093	0.144396	0.173841	0.0458045	0.0173013	0.0725733	0.0434266	0.0432743	0.0787465	0.0284438	0.0660001	0.0581969	0.0451103	0.0193034	0.0639409	0.186562	0.202425	0.125549	0.12682	0.159957	0.127876	0.0224715	0.0824881	0.0537394	0.0989789	0.180247	0.128278	0.0682005	0.0829817
NFYC	0.0274851	0.00833331	0.0164871	0.084061	0.0554454	0.07939	0.0569454	0.0144451	0.0698407	0.0406853	0.00819854	0.0534013	0.0359497	0.0357915	-0.000282596	0.0239452	0.0611164	0.0524226	0.0136748	0.0148257	0.0772852	0.119984	0.160803	0.0540013	0.0300937	0.0646524	0.0424468	0.0420453	0.0886213	0.0337467	0.0624377	0.0476211	0.047693	0.0200547	0.0670697	0.189836	0.200464	0.133457	0.125515	0.166227	0.129271	0.0269077	0.0880452	0.0560942	0.102708	0.181643	0.131092	0.0730655	0.0828041
PKNX1	0.0616532	0.0726688	0.0520505	0.111693	0.077742	0.0987758	0.111271	0.063731	0.210636	0.206314	0.0763839	0.0968558	0.0689385	0.0880687	0.0718984	0.0530693	0.0914454	0.100386	0.0521206	0.0469437	0.117601	0.201509	0.218273	0.107183	0.0644327	0.143251	0.0720744	0.0792358	0.106446	0.0855897	0.165525	0.140468	0.069805	0.0620188	0.0565918	0.196126	0.177206	0.108658	0.129934	0.164197	0.122449	0.0509369	0.13513	0.180451	0.263264	0.271266	0.21369	0.169346	0.181244
PBX1	0.0398369	0.0847341	0.0260407	0.0912582	0.0479216	0.0576616	0.0743896	0.0144748	0.109416	0.134434	0.0177531	0.0418232	0.0425921	0.0405734	0.0709489	0.0309104	0.0775581	0.071082	0.037088	0.0246653	0.0508818	0.0994372	0.137803	0.070758	0.051299	0.106147	0.0452587	0.0838889	0.0884534	0.165474	0.146818	0.087594	0.0614233	0.0510556	0.05108	0.149536	0.162092	0.0813331	0.0820386	0.130979	0.0892027	0.0621817	0.104885	0.170723	0.162139	0.186467	0.149182	0.112877	0.112083
PKNX2	0.0424349	0.0297685	0.0169177	0.082325	0.0578515	0.0651384	0.0703239	0.00991938	0.0839136	0.0601681	0.0164106	0.0476157	0.0439695	0.0462682	0.0224996	0.0268837	0.0531507	0.04566	0.0294489	0.0166308	0.0579644	0.110939	0.120889	0.047901	0.0188877	0.0577042	0.0271266	0.0458648	0.0811807	0.0400232	0.0805129	0.0529525	0.046502	0.0229969	0.0395315	0.151298	0.15054	0.0722595	0.0812436	0.136425	0.0882657	0.025416	0.0775897	0.0648826	0.108048	0.171258	0.122059	0.0778736	0.0796417
NKX32	0.0319235	0.054623	0.0339992	0.0694496	0.0410248	0.0532279	0.0562632	0.0512991	0.13553	0.125416	0.0475051	0.0603725	0.0357588	0.0391585	0.0742353	0.0241479	0.076334	0.0653801	0.0210332	0.0281307	0.0658703	0.0956699	0.105918	0.061857	0.0495578	0.0896075	0.0577317	0.0583744	0.0628112	0.0671209	0.0906107	0.0968214	0.0650867	0.0259097	0.0460209	0.097257	0.102616	0.0653104	0.0719469	0.0889462	0.0660834	0.0446095	0.0887403	0.115163	0.13798	0.133387	0.11954	0.0976918	0.106938
NKX25	0.0603524	0.102985	0.0897277	0.122186	0.107532	0.117015	0.0778889	0.0682399	0.164053	0.128976	0.0594106	0.0869577	0.115216	0.0715969	0.0850763	0.0242202	0.0380662	0.0546297	0.041504	0.027635	0.0855361	0.121454	0.15088	0.0638843	0.0376557	0.0712659	0.0445775	0.0543218	0.0737123	0.0398223	0.10819	0.0785394	0.0880149	0.0719611	0.0509541	0.167359	0.147199	0.117022	0.134248	0.133437	0.111308	0.0718443	0.10525	0.142609	0.215027	0.206906	0.167872	0.156662	0.173215
SOX3	0.0571256	0.0568854	0.0560165	0.108229	0.0494458	0.158873	0.138448	0.0852196	0.165656	0.12707	0.0846871	0.0964768	0.0637465	0.0747024	0.0565919	0.0421952	0.0895768	0.0871358	0.0471785	0.00874221	0.0998058	0.109869	0.134906	0.0887695	0.0343492	0.108595	0.0510656	0.0574111	0.127986	0.0843262	0.140676	0.0761208	0.0589715	0.0491154	0.0620615	0.148946	0.138811	0.0984144	0.108243	0.124646	0.0959081	0.0571005	0.112497	0.121597	0.201662	0.179187	0.160533	0.133707	0.148634
SUH	0.057494	0.0783936	0.0661665	0.134693	0.0867546	0.15236	0.175579	0.206891	0.280673	0.222781	0.107128	0.175509	0.0840169	0.142259	0.118898	0.0402596	0.0962682	0.0903853	0.0769801	0.0516773	0.150517	0.186803	0.196875	0.117061	0.0506104	0.154146	0.0672899	0.0903286	0.139405	0.0916736	0.179073	0.115454	0.0609157	0.0469308	0.0590239	0.199603	0.176108	0.113998	0.123082	0.155627	0.112569	0.0619645	0.161508	0.150879	0.257787	0.239308	0.197289	0.201778	0.210151
MSL2	0.0310013	0.0648021	0.0717399	0.115192	0.0810638	0.136854	0.162048	0.172315	0.29558	0.192217	0.0918632	0.175587	0.0726111	0.128951	0.116935	0.0573899	0.119671	0.084192	0.0423871	0.0478526	0.10941	0.146085	0.156594	0.104124	0.0435622	0.127653	0.058433	0.0722882	0.0972792	0.0861393	0.167315	0.105376	0.0725248	0.0450195	0.0229434	0.130006	0.117364	0.0700117	0.0811765	0.0984862	0.0686278	0.0367819	0.114032	0.142466	0.247695	0.218606	0.189147	0.15241	0.180564
TYY1	0.0510133	0.0691888	0.0861078	0.159592	0.119839	0.183096	0.186701	0.18147	0.354462	0.222067	0.0835936	0.230845	0.0862944	0.151924	0.153921	0.0662822	0.157177	0.116505	0.0610581	0.0702923	0.178352	0.286628	0.275589	0.132558	0.0506813	0.176866	0.080924	0.101914	0.118197	0.0892378	0.213415	0.159756	0.0991676	0.0535505	0.0571017	0.23861	0.193578	0.13307	0.146668	0.164924	0.117713	0.049292	0.187466	0.173162	0.303505	0.342278	0.29295	0.219146	0.241014
INO80	0.036975	0.047287	0.0619302	0.128911	0.0736674	0.169266	0.150732	0.160042	0.266748	0.177489	0.0660589	0.178944	0.0472477	0.100196	0.140362	0.0469605	0.137519	0.100257	0.0440627	0.0401872	0.145236	0.189947	0.196079	0.0900047	0.035418	0.129775	0.0681576	0.0603317	0.0738581	0.0870326	0.171854	0.112291	0.059095	0.0252882	0.0356299	0.172367	0.137032	0.100951	0.111473	0.117703	0.0845207	0.0340523	0.133717	0.116569	0.207643	0.219084	0.189359	0.141969	0.173987
KDM4B	0.04039	0.0579155	0.0882676	0.143971	0.110584	0.221556	0.135437	0.150657	0.27443	0.193178	0.0789156	0.152491	0.0736862	0.130312	0.117278	0.0589731	0.124272	0.0849434	0.0424258	0.0417761	0.120665	0.157437	0.148349	0.115429	0.0483537	0.114235	0.0553836	0.0635904	0.0692343	0.0781651	0.142916	0.0782772	0.0580182	0.0623203	0.039853	0.137457	0.109193	0.0837104	0.104418	0.0967129	0.0815982	0.0554143	0.106604	0.14564	0.253304	0.228787	0.2018	0.173563	0.199192
CTNB1	0.0587692	0.091196	0.0804329	0.176193	0.119975	0.200177	0.145063	0.131825	0.257396	0.20292	0.0710383	0.145525	0.0622283	0.130343	0.11374	0.0745601	0.128929	0.113304	0.0488756	0.0480363	0.12806	0.169988	0.185509	0.12685	0.0521167	0.129736	0.0728337	0.0969562	0.110698	0.0850495	0.148276	0.103709	0.0966813	0.0744287	0.0774671	0.193123	0.161006	0.116039	0.138777	0.140559	0.103864	0.132959	0.170233	0.194701	0.26938	0.282817	0.27605	0.221181	0.248295
SOX17	0.0456138	0.0762274	0.0684293	0.156447	0.064421	0.203548	0.168685	0.177953	0.269912	0.212985	0.094262	0.145137	0.0847918	0.111442	0.123517	0.0740292	0.218189	0.155562	0.0511428	0.0473266	0.149516	0.158531	0.179937	0.139079	0.0656278	0.143184	0.0724231	0.100009	0.107759	0.116145	0.166393	0.112474	0.0831798	0.0648253	0.0474678	0.162459	0.152332	0.0971139	0.101012	0.113435	0.082667	0.085097	0.158536	0.173117	0.250142	0.238175	0.230407	0.182304	0.203532
E2F1	0.0654222	0.106178	0.0731873	0.167677	0.111711	0.18797	0.1755	0.142798	0.34243	0.265028	0.108947	0.195135	0.0873933	0.126072	0.145074	0.0674175	0.164651	0.148976	0.0575816	0.0959848	0.180213	0.27764	0.27247	0.177429	0.125718	0.240603	0.117959	0.103785	0.117407	0.174505	0.239476	0.277507	0.0910069	0.0705472	0.0766538	0.247529	0.20398	0.152652	0.167899	0.173543	0.116593	0.0873604	0.235064	0.254593	0.33895	0.358252	0.311902	0.304814	0.305263
CDK9	0.0708071	0.110925	0.101623	0.193884	0.145543	0.252984	0.184356	0.192508	0.40866	0.270866	0.134822	0.189035	0.0984188	0.19488	0.15208	0.0622387	0.133365	0.127734	0.0625321	0.0786275	0.169739	0.236838	0.249726	0.148082	0.0763888	0.188949	0.107509	0.0992628	0.130663	0.127952	0.222169	0.15042	0.0924392	0.0991216	0.0799871	0.272074	0.229686	0.154281	0.180482	0.204707	0.155254	0.0848812	0.19868	0.246029	0.382793	0.361442	0.322979	0.274643	0.304698
SMAD3	0.0737347	0.117378	0.0880308	0.2082	0.129736	0.259657	0.16682	0.121089	0.333496	0.221098	0.0885133	0.157982	0.0917917	0.163997	0.114781	0.0653387	0.128674	0.125653	0.068639	0.0530573	0.145669	0.211103	0.230631	0.130734	0.0553818	0.147931	0.062095	0.105729	0.136893	0.0878625	0.18787	0.123256	0.0805217	0.0930403	0.0675038	0.215558	0.166783	0.126324	0.153053	0.159573	0.12344	0.0660866	0.152605	0.201704	0.360757	0.344183	0.290991	0.21925	0.252442
CDK8	0.0648048	0.0970549	0.0900175	0.19079	0.146684	0.288281	0.186971	0.148765	0.386815	0.22549	0.0875766	0.179777	0.0793301	0.216697	0.134986	0.0724145	0.130624	0.127365	0.0525927	0.0671199	0.159764	0.231296	0.220247	0.141257	0.0614584	0.155095	0.0722317	0.100336	0.125307	0.0871627	0.186957	0.130952	0.0889491	0.091097	0.0524738	0.232196	0.186664	0.122022	0.151808	0.173792	0.133288	0.069912	0.162674	0.194085	0.350122	0.356624	0.312664	0.238669	0.261364
ARI3A	0.0605887	0.0895296	0.0861916	0.193826	0.136615	0.298447	0.169755	0.12859	0.350541	0.22113	0.090274	0.167178	0.0769066	0.214075	0.123476	0.0807154	0.134268	0.133327	0.0640036	0.0507655	0.162936	0.222762	0.227884	0.147655	0.0614671	0.143865	0.0665444	0.0990651	0.111735	0.0820093	0.176047	0.124563	0.10374	0.102672	0.0606335	0.219079	0.169839	0.12218	0.147124	0.161507	0.123314	0.0774127	0.159335	0.194432	0.334888	0.344299	0.312669	0.220912	0.246654
KLF5	0.0633122	0.139342	0.098857	0.205334	0.160136	0.310656	0.185825	0.166331	0.390594	0.284162	0.115775	0.200264	0.0963476	0.193154	0.149034	0.0774752	0.142367	0.141206	0.0764682	0.0564999	0.169358	0.241029	0.257012	0.149197	0.0741629	0.179648	0.0819379	0.11768	0.108528	0.149295	0.264937	0.215109	0.107303	0.111974	0.0750447	0.253392	0.195704	0.137206	0.167105	0.181748	0.139022	0.0946823	0.182636	0.266059	0.419254	0.396398	0.355042	0.272946	0.307422
KLF4	0.0644757	0.103765	0.0772824	0.211856	0.150185	0.319794	0.16623	0.107571	0.323788	0.228482	0.111783	0.153956	0.0854968	0.175635	0.0889235	0.0809828	0.146989	0.143685	0.0669619	0.0613405	0.17277	0.218922	0.229271	0.154004	0.0765704	0.153839	0.0861806	0.0917336	0.0984673	0.0913542	0.178359	0.111378	0.0879125	0.104756	0.0636987	0.221131	0.169885	0.126667	0.158521	0.165303	0.128518	0.0816632	0.16274	0.210837	0.355439	0.339424	0.320148	0.247168	0.270132
OTX2	0.0695157	0.115153	0.0895099	0.23134	0.147927	0.326551	0.199399	0.164071	0.376316	0.242596	0.115054	0.179147	0.0884965	0.21237	0.144744	0.0851489	0.150431	0.155839	0.064515	0.0610177	0.195039	0.239702	0.255118	0.167769	0.0730361	0.169757	0.0860895	0.117987	0.148288	0.103363	0.206847	0.132267	0.100253	0.0955391	0.0799744	0.261375	0.217468	0.15146	0.172638	0.192418	0.146554	0.0898253	0.208169	0.210543	0.361025	0.36521	0.329288	0.256827	0.282115
SOX2	0.0770449	0.100453	0.0908402	0.229971	0.11149	0.297102	0.208817	0.152075	0.314912	0.251982	0.0995036	0.171598	0.0987949	0.147045	0.126673	0.0861446	0.222772	0.198781	0.0750267	0.0702898	0.208712	0.239329	0.277408	0.169985	0.0822127	0.182131	0.0932191	0.128524	0.181839	0.115085	0.206842	0.1471	0.11111	0.0906773	0.087561	0.258952	0.229326	0.156379	0.171653	0.194639	0.14068	0.107846	0.211115	0.221524	0.337746	0.342193	0.317991	0.247512	0.261444
PO5F1	0.0666911	0.116181	0.0971359	0.243558	0.144043	0.37418	0.241217	0.190997	0.414305	0.290576	0.12165	0.216817	0.104058	0.225268	0.156983	0.08907	0.194581	0.178824	0.0789102	0.0710755	0.202225	0.243944	0.257639	0.184969	0.0756939	0.187831	0.0849392	0.120129	0.141031	0.110324	0.222751	0.138211	0.107027	0.101058	0.0676904	0.253429	0.203523	0.149388	0.178913	0.184783	0.143117	0.101854	0.192756	0.234328	0.400257	0.38986	0.362118	0.270564	0.314336
NANOG	0.0658761	0.0886585	0.0838967	0.245415	0.125709	0.36245	0.164841	0.104403	0.258017	0.199207	0.0720309	0.142042	0.0802194	0.149333	0.0947133	0.0768893	0.168915	0.156605	0.0605212	0.0520806	0.181098	0.189672	0.208361	0.155792	0.0679468	0.14388	0.0818142	0.0930381	0.110792	0.082817	0.16067	0.0935265	0.0914819	0.0829299	0.0658048	0.216558	0.177232	0.128134	0.147323	0.16558	0.127427	0.0852646	0.153991	0.181562	0.292881	0.297141	0.278376	0.207601	0.233384
TAF9B	0.0260522	0.043089	0.0467069	0.0784343	0.0619238	0.0782287	0.152249	0.142401	0.227729	0.157856	0.0949046	0.118071	0.0569293	0.137878	0.11372	0.0295705	0.0648336	0.0660985	0.0625328	0.0363741	0.0788116	0.108735	0.133391	0.0664082	0.0387214	0.0823943	0.0391755	0.0644834	0.101878	0.0529007	0.131843	0.0746965	0.0445189	0.0268906	0.0365723	0.1378	0.118243	0.0691578	0.0758183	0.0924032	0.0630856	0.0288173	0.119546	0.0962326	0.185885	0.199777	0.168349	0.109568	0.118298
ETS2	0.0251017	0.0382399	0.0507793	0.0664193	0.0533875	0.080406	0.109198	0.163368	0.188071	0.181371	0.0740535	0.14267	0.0428118	0.0593056	0.0940328	0.0497134	0.092692	0.0886964	0.0463561	0.0491249	0.0990278	0.15159	0.185065	0.112789	0.0588104	0.113612	0.0822997	0.0745681	0.0904602	0.0949098	0.155059	0.200203	0.0501419	0.0172186	0.0556244	0.17423	0.136179	0.114169	0.124778	0.119381	0.0736614	0.0312696	0.147878	0.118214	0.191198	0.183718	0.153852	0.136931	0.144522
FOXK1	0.034567	0.0570641	0.0827279	0.0955448	0.0787327	0.0838051	0.133507	0.199763	0.235014	0.241716	0.105387	0.143374	0.0821498	0.0746989	0.151612	0.0413777	0.0947153	0.0911325	0.053647	0.0470869	0.108027	0.176632	0.206625	0.0792395	0.0491866	0.10968	0.0697995	0.150299	0.189769	0.0846755	0.198531	0.14742	0.0845542	0.0485696	0.0736448	0.203538	0.176625	0.122942	0.128338	0.148535	0.0972437	0.0686959	0.151638	0.170852	0.241476	0.232602	0.197773	0.18732	0.192872
GABPA	0.0206453	0.04728	0.0750757	0.0770774	0.0716984	0.0777907	0.125875	0.185226	0.260666	0.212048	0.0827284	0.138397	0.07097	0.0983322	0.287276	0.0320498	0.0906575	0.0715464	0.0449351	0.0567903	0.0771947	0.145657	0.149836	0.132817	0.0626672	0.124974	0.14352	0.0753587	0.0822179	0.0667406	0.220728	0.210385	0.0726722	0.0150467	0.0374446	0.17222	0.132883	0.0870026	0.0984636	0.121389	0.0777652	0.046354	0.14337	0.127448	0.217176	0.233762	0.184765	0.156183	0.182174
SIN3B	0.0130619	0.0498854	0.102436	0.0979865	0.086455	0.119207	0.162202	0.224607	0.306282	0.248915	0.103553	0.158992	0.0756143	0.0849176	0.139172	0.0423054	0.128346	0.0993088	0.0510387	0.0616642	0.13819	0.221229	0.244727	0.0976169	0.0469444	0.11719	0.0695529	0.0836221	0.109863	0.0897924	0.234774	0.214267	0.0764091	0.0288046	0.0467865	0.210555	0.161662	0.118014	0.131153	0.133114	0.0901663	0.0444056	0.157518	0.139132	0.268625	0.274463	0.218927	0.187511	0.206636
KAT8	0.0279103	0.0652682	0.109265	0.148513	0.140039	0.205408	0.201395	0.252726	0.401356	0.267098	0.130387	0.241802	0.0936472	0.166955	0.216362	0.071697	0.139639	0.119727	0.0565171	0.0767044	0.189476	0.266164	0.267273	0.12156	0.0436903	0.152242	0.0752938	0.101785	0.118119	0.0942807	0.26739	0.230832	0.109705	0.0449534	0.0457641	0.260238	0.201093	0.129566	0.142471	0.168885	0.111533	0.0630898	0.206319	0.176599	0.336286	0.373959	0.310966	0.222073	0.247259
KDM5A	0.0095221	0.0262645	0.0847712	0.096586	0.0922375	0.114433	0.168381	0.234942	0.302554	0.219394	0.0944554	0.188268	0.0761422	0.111748	0.186429	0.0437456	0.0954087	0.0848793	0.0240379	0.0582302	0.145122	0.214916	0.221552	0.0714298	0.024303	0.0983955	0.057141	0.085077	0.102993	0.0792458	0.224303	0.205435	0.0962498	0.00467034	0.0421229	0.229346	0.172482	0.112821	0.117562	0.147781	0.0912049	0.0395228	0.172154	0.107642	0.223163	0.290903	0.22796	0.158525	0.182993
PITX2	0.0307315	0.0512615	0.0724805	0.101308	0.0804437	0.119449	0.104113	0.0984377	0.210535	0.135182	0.0851237	0.0987786	0.0607691	0.0939246	0.0907027	0.0322006	0.0773798	0.0719936	0.0332759	0.0309855	0.098679	0.14586	0.153138	0.0806732	0.0392975	0.0742004	0.0572134	0.0541662	0.0675501	0.0627119	0.136945	0.100156	0.0595086	0.06023	0.0481914	0.146202	0.130431	0.0905263	0.10939	0.11459	0.0883301	0.0508749	0.123114	0.125262	0.208316	0.196794	0.179992	0.157367	0.16447
SPT6H	0.0702714	0.0925447	0.088274	0.143469	0.114641	0.139246	0.113009	0.10923	0.284609	0.216691	0.111633	0.142313	0.0680901	0.0928655	0.10396	0.0521273	0.114064	0.10425	0.0492237	0.0538479	0.111657	0.208629	0.217151	0.115784	0.0507256	0.13347	0.0683159	0.0741934	0.0770693	0.0870292	0.18642	0.149836	0.0826157	0.0727156	0.0527311	0.202996	0.160299	0.108501	0.132264	0.154195	0.108378	0.0547505	0.14345	0.186636	0.287195	0.293454	0.242028	0.1899	0.215305
KDM6A	0.0311843	0.0577098	0.0696212	0.118409	0.0747089	0.140735	0.0939272	0.0829815	0.231025	0.176394	0.0819187	0.116721	0.0547621	0.12076	0.0747967	0.0476933	0.0997783	0.0838691	0.0449995	0.0297921	0.102109	0.155041	0.17251	0.087695	0.0286606	0.105418	0.0551706	0.062871	0.0731492	0.0621091	0.152334	0.0930937	0.0588837	0.045638	0.0349561	0.145427	0.115993	0.0858467	0.100902	0.107665	0.0796047	0.0351001	0.0934688	0.126512	0.214235	0.224507	0.185017	0.13858	0.154601
MYBA	0.0450184	0.0740687	0.0569198	0.118185	0.0961746	0.147344	0.119212	0.0957329	0.240859	0.146979	0.0579798	0.139331	0.0583065	0.114423	0.0921544	0.0539661	0.0870895	0.084009	0.0441358	0.0440106	0.110595	0.180888	0.174608	0.0910823	0.0290314	0.0990258	0.0469838	0.0778651	0.0895613	0.0473898	0.127911	0.0811376	0.0874292	0.0653468	0.0384058	0.166635	0.126647	0.0942963	0.120651	0.128724	0.0982033	0.0407003	0.109767	0.13481	0.240973	0.243727	0.209357	0.149315	0.177528
E2F4	0.0486557	0.069546	0.0714338	0.151498	0.129886	0.195144	0.176568	0.14128	0.356821	0.232066	0.11952	0.180701	0.0893549	0.158557	0.112568	0.0611735	0.148556	0.124627	0.0540624	0.0652551	0.160567	0.267651	0.275774	0.141615	0.0622438	0.157663	0.0797605	0.105566	0.128753	0.0984667	0.21578	0.165634	0.0979234	0.068517	0.0671126	0.271261	0.225545	0.141468	0.171418	0.19987	0.148099	0.0629704	0.189744	0.188588	0.335858	0.381159	0.304282	0.217962	0.247262
SIR1	0.044941	0.0713544	0.0739735	0.160674	0.130847	0.157268	0.147756	0.101682	0.319429	0.179905	0.0564217	0.16817	0.0818149	0.136674	0.0977691	0.0567108	0.142801	0.102156	0.0527527	0.0567343	0.13048	0.23767	0.248747	0.11288	0.056052	0.148189	0.0777763	0.0874997	0.102488	0.0824196	0.179787	0.129727	0.0977436	0.0737612	0.0748225	0.283836	0.227822	0.166427	0.198163	0.221458	0.167533	0.101772	0.181967	0.18697	0.319636	0.400258	0.319715	0.257925	0.303194
CREM	0.0394134	0.0330507	0.0612307	0.115168	0.0979677	0.123935	0.125168	0.104484	0.259991	0.15815	0.0349653	0.167022	0.0730895	0.101943	0.0863678	0.0551436	0.134249	0.0850217	0.0546236	0.0400177	0.11789	0.223897	0.211956	0.10299	0.0334164	0.113666	0.071416	0.0813492	0.0998671	0.0701825	0.235759	0.184156	0.0976218	0.0487558	0.0470856	0.213915	0.172874	0.123009	0.152238	0.161166	0.118406	0.0439503	0.125119	0.128964	0.24694	0.289115	0.229498	0.165919	0.203103
SMBT1	0.0332194	0.0381626	0.0550023	0.116721	0.0835886	0.115074	0.139203	0.160868	0.29449	0.174153	0.0515205	0.206316	0.0779474	0.118194	0.121768	0.0477373	0.135675	0.097186	0.0313722	0.0439096	0.146704	0.244078	0.235389	0.0872017	0.0286844	0.128559	0.0602072	0.0855789	0.0953136	0.0673091	0.182616	0.134238	0.0994946	0.0420713	0.035704	0.212912	0.161385	0.11728	0.144655	0.152805	0.109247	0.0413438	0.138558	0.126737	0.254003	0.298264	0.234814	0.179791	0.221808
CSN1	0.0777564	0.0880148	0.0827518	0.151412	0.135358	0.186135	0.158567	0.146845	0.405459	0.256255	0.115473	0.201879	0.101634	0.167355	0.12882	0.0662778	0.14268	0.11455	0.0515798	0.0529702	0.146864	0.251926	0.247661	0.132719	0.0548643	0.142447	0.0843894	0.0862327	0.0878471	0.111097	0.213133	0.125675	0.079246	0.0908705	0.0593904	0.227714	0.183063	0.126168	0.1708	0.17552	0.141406	0.0649899	0.138222	0.211865	0.366702	0.349634	0.29951	0.237247	0.27829
MEN1	0.072282	0.0780117	0.0795647	0.150934	0.103591	0.155107	0.155862	0.144469	0.360423	0.261004	0.0845291	0.169529	0.0649279	0.12812	0.14015	0.0532927	0.135427	0.118799	0.0478217	0.0531332	0.1177	0.224924	0.233742	0.124915	0.0580222	0.145931	0.0637322	0.109846	0.108852	0.0923659	0.188111	0.140084	0.0901934	0.0698969	0.0532981	0.20508	0.169457	0.107454	0.128978	0.149096	0.103608	0.0573004	0.157057	0.195819	0.325272	0.341331	0.293848	0.196208	0.229458
SRF	0.0691305	0.0928205	0.101853	0.178658	0.142472	0.19285	0.18313	0.185965	0.458783	0.284678	0.124192	0.202154	0.102541	0.257924	0.167714	0.0899666	0.129941	0.109249	0.0805309	0.0741541	0.144725	0.245562	0.258666	0.125709	0.061875	0.180258	0.0831633	0.115152	0.13513	0.111805	0.245335	0.212775	0.122678	0.0921173	0.0734572	0.277159	0.238186	0.14735	0.174771	0.217702	0.157463	0.083352	0.202284	0.23586	0.391041	0.398762	0.353468	0.26484	0.297207
CREB1	0.0521059	0.0740847	0.0975729	0.154976	0.12029	0.140013	0.191791	0.193308	0.382016	0.285291	0.118097	0.213624	0.0989678	0.127423	0.17073	0.0607317	0.159339	0.129327	0.0762331	0.0640851	0.169588	0.286219	0.318806	0.130561	0.0579207	0.170397	0.0865771	0.126261	0.149988	0.131855	0.380435	0.346794	0.112174	0.0544024	0.0810912	0.318324	0.265455	0.176788	0.20009	0.230786	0.165164	0.0770684	0.240923	0.221858	0.357157	0.415125	0.328441	0.240797	0.274667
RUNX2	0.099227	0.116968	0.112079	0.189724	0.150763	0.195283	0.204699	0.196435	0.478276	0.404311	0.168224	0.221648	0.1251	0.189796	0.213085	0.0722185	0.154782	0.141156	0.0679002	0.0770317	0.160621	0.276967	0.309135	0.169336	0.0878294	0.204111	0.0972664	0.14308	0.160173	0.149822	0.281135	0.192956	0.119308	0.103005	0.0888573	0.300119	0.246531	0.165124	0.195732	0.226596	0.172627	0.100711	0.233072	0.310081	0.48273	0.438111	0.36783	0.29362	0.322872
CNDD3	0.0639971	0.0783364	0.0841689	0.164599	0.1186	0.1844	0.185296	0.165481	0.374642	0.225521	0.0954226	0.199908	0.0917575	0.158768	0.128001	0.0626484	0.151654	0.112003	0.051156	0.0470064	0.168433	0.258745	0.265318	0.133254	0.0645095	0.172984	0.0894104	0.0945513	0.130161	0.0949171	0.245047	0.228414	0.10939	0.0595859	0.0624657	0.274849	0.222509	0.148037	0.174336	0.200325	0.141996	0.0758615	0.195087	0.186962	0.343996	0.387893	0.318243	0.241879	0.274728
KANL3	0.0482025	0.070333	0.0941141	0.161984	0.120791	0.183472	0.214987	0.220975	0.450529	0.269447	0.10238	0.246317	0.0913489	0.188898	0.202927	0.0687139	0.173815	0.136521	0.0500438	0.06657	0.176778	0.283706	0.279087	0.133744	0.0554384	0.173199	0.0759044	0.115784	0.132155	0.102982	0.234751	0.177196	0.114148	0.0442702	0.0460577	0.248744	0.187073	0.121984	0.147255	0.160242	0.109152	0.0578624	0.194187	0.179355	0.354341	0.402683	0.33175	0.233334	0.271768
MCRS1	0.0585213	0.091018	0.0858878	0.190061	0.145463	0.256888	0.180559	0.162257	0.39451	0.236303	0.0918094	0.212545	0.0762429	0.197898	0.146211	0.0810978	0.149375	0.136702	0.0583883	0.0594168	0.187402	0.28414	0.281107	0.143972	0.0583058	0.17322	0.0795825	0.113104	0.118459	0.0899377	0.194919	0.142756	0.105118	0.0712845	0.0630227	0.260032	0.203257	0.135368	0.158948	0.184511	0.134602	0.0677416	0.189849	0.1891	0.360838	0.407159	0.35846	0.235839	0.269445
KDM1A	0.0913483	0.130057	0.118971	0.220166	0.169731	0.253115	0.247052	0.203627	0.498268	0.332925	0.134331	0.262688	0.115364	0.204657	0.18647	0.0835547	0.198099	0.165673	0.0725211	0.0832076	0.198976	0.330989	0.335962	0.193334	0.0942082	0.220207	0.115683	0.145563	0.161178	0.1461	0.278556	0.198833	0.13044	0.102198	0.0763379	0.318535	0.25917	0.170664	0.209108	0.234398	0.172079	0.0955425	0.242095	0.277828	0.467214	0.483082	0.411776	0.315006	0.350078
SIN3A	0.0657323	0.0939801	0.115652	0.197538	0.157505	0.24338	0.210235	0.19159	0.457833	0.286167	0.112589	0.219845	0.104288	0.197717	0.160452	0.0704113	0.174969	0.145676	0.076264	0.0783836	0.185938	0.337575	0.335165	0.170531	0.0720817	0.189869	0.0992065	0.131279	0.149227	0.101938	0.255342	0.187343	0.113776	0.0879937	0.0717094	0.314759	0.236485	0.175144	0.217943	0.225149	0.16922	0.0657433	0.206191	0.222312	0.424248	0.458189	0.381569	0.29082	0.328704
SPT5H	0.0626474	0.0879482	0.0948929	0.201005	0.156585	0.220863	0.191502	0.16221	0.413791	0.244224	0.0924334	0.226043	0.0999186	0.172637	0.162592	0.0705373	0.161586	0.130928	0.0523296	0.0824657	0.180703	0.314365	0.297623	0.158855	0.0718694	0.205467	0.0863172	0.118339	0.125313	0.100103	0.223557	0.176515	0.120917	0.0747432	0.0604443	0.292434	0.226948	0.147781	0.183016	0.21235	0.150388	0.0665094	0.219605	0.208713	0.363297	0.440618	0.36907	0.26381	0.298828
NELFE	0.0650917	0.083931	0.0991149	0.185391	0.154644	0.187115	0.166862	0.149747	0.413713	0.244727	0.0931257	0.203653	0.0894462	0.152397	0.161075	0.0651399	0.149365	0.117821	0.0463117	0.0813704	0.160265	0.344087	0.291138	0.173037	0.0713716	0.200549	0.0884801	0.100958	0.105485	0.0926174	0.218822	0.178557	0.114754	0.0819952	0.0633423	0.275618	0.214531	0.141276	0.179823	0.195525	0.144318	0.070211	0.207321	0.212702	0.368255	0.429232	0.361014	0.266529	0.305139
HCFC1	0.0634702	0.0867319	0.102063	0.184093	0.150778	0.195016	0.203463	0.214109	0.443553	0.287694	0.107121	0.242502	0.103327	0.184733	0.198938	0.0687478	0.171385	0.140762	0.0515459	0.0886582	0.180464	0.346771	0.318025	0.172446	0.082279	0.201704	0.0887657	0.125282	0.140064	0.10314	0.255401	0.213432	0.128645	0.0632092	0.0679824	0.307063	0.236089	0.158785	0.190575	0.21406	0.156155	0.0683934	0.230663	0.217292	0.384099	0.451548	0.375624	0.28652	0.313527
NELFB	0.0818517	0.116666	0.0986394	0.192741	0.136846	0.18265	0.192293	0.162623	0.461577	0.309311	0.114921	0.212139	0.104112	0.165299	0.170508	0.068248	0.161873	0.139944	0.0593943	0.0664004	0.165322	0.298821	0.313824	0.159494	0.0762763	0.192969	0.0894332	0.135509	0.130085	0.13783	0.24945	0.179632	0.117705	0.0946484	0.0749352	0.284071	0.225461	0.148681	0.184041	0.197628	0.1488	0.0807453	0.213698	0.270022	0.433534	0.452048	0.385686	0.275627	0.30469
KMT2C	0.0712929	0.101194	0.0941855	0.186569	0.140851	0.197324	0.195473	0.174372	0.45496	0.300176	0.114967	0.211482	0.099862	0.156969	0.174775	0.0660603	0.154691	0.142153	0.0678957	0.0728128	0.167327	0.302133	0.31208	0.156543	0.0750204	0.189261	0.091268	0.123751	0.130386	0.123466	0.2498	0.181563	0.118733	0.0866601	0.066268	0.285528	0.225773	0.1447	0.176092	0.203231	0.148578	0.0674102	0.214055	0.235938	0.411212	0.443369	0.375786	0.263328	0.297997
TAF3	0.0761839	0.134518	0.100776	0.233384	0.207339	0.286102	0.192993	0.150882	0.446608	0.264829	0.115754	0.233249	0.100488	0.231878	0.143242	0.0951054	0.136011	0.134912	0.0625212	0.0635488	0.17502	0.290341	0.306763	0.161552	0.0809325	0.188217	0.0814662	0.125292	0.129729	0.0904456	0.209893	0.153578	0.120867	0.120501	0.0953803	0.327618	0.256349	0.173729	0.208934	0.233364	0.176651	0.141585	0.256825	0.271682	0.450751	0.516486	0.465984	0.328472	0.36765
RARA	0.076743	0.139751	0.110187	0.24282	0.218864	0.252192	0.210399	0.201341	0.488322	0.287152	0.124903	0.267631	0.109271	0.226477	0.172314	0.0901337	0.176101	0.149009	0.0689917	0.071461	0.191297	0.316197	0.338993	0.16461	0.0803456	0.207877	0.102999	0.138723	0.144512	0.131898	0.254189	0.176396	0.131993	0.120958	0.120808	0.38212	0.313332	0.21836	0.252295	0.270175	0.203374	0.200871	0.318173	0.321669	0.468573	0.553791	0.494861	0.388659	0.436163
TBP	0.0850137	0.138001	0.111866	0.231786	0.177581	0.21461	0.217708	0.201169	0.493058	0.32528	0.126578	0.265326	0.114418	0.172378	0.19699	0.0801701	0.189715	0.155699	0.0604066	0.0883259	0.202104	0.362866	0.366875	0.196021	0.0941364	0.232471	0.118725	0.141963	0.155577	0.140723	0.280486	0.210862	0.140342	0.104857	0.109447	0.375009	0.307449	0.206819	0.242248	0.269965	0.199685	0.14449	0.297924	0.306639	0.467504	0.533503	0.45817	0.366261	0.401488
TF2B	0.081988	0.163656	0.126726	0.249156	0.208821	0.239096	0.219104	0.187486	0.480474	0.317355	0.125318	0.274097	0.133303	0.1789	0.187532	0.0894616	0.188887	0.148685	0.068851	0.0774641	0.17637	0.314765	0.340646	0.174922	0.0995212	0.226235	0.108518	0.139507	0.152807	0.13342	0.268877	0.195021	0.142536	0.130185	0.113948	0.364252	0.297629	0.211244	0.244323	0.255958	0.198754	0.174925	0.30905	0.335072	0.49547	0.540947	0.487921	0.397831	0.438059
KAT2A	0.050811	0.0758379	0.0988853	0.175266	0.126507	0.205572	0.203443	0.24344	0.42248	0.28993	0.111377	0.239386	0.0906228	0.17541	0.207459	0.0613763	0.157628	0.122113	0.0429138	0.080587	0.15869	0.277899	0.261154	0.167692	0.0560987	0.174891	0.0793463	0.102661	0.12589	0.0926297	0.246318	0.191774	0.119539	0.0603306	0.0495483	0.259813	0.198748	0.134332	0.156141	0.177669	0.125398	0.0663576	0.198744	0.195999	0.361955	0.381595	0.317513	0.247798	0.292176
ASH2L	0.0515822	0.0691625	0.0895629	0.18	0.123029	0.189703	0.203888	0.226561	0.389516	0.271494	0.103137	0.23482	0.0984047	0.148974	0.195305	0.076297	0.17614	0.136204	0.0470209	0.0933081	0.180133	0.29237	0.283201	0.164614	0.0857609	0.214336	0.0944663	0.12692	0.137678	0.114478	0.2464	0.221653	0.125204	0.0496653	0.0700005	0.288794	0.233229	0.148143	0.170127	0.198585	0.131493	0.074231	0.249598	0.204006	0.329551	0.400459	0.337782	0.251908	0.277633
CXXC1	0.0501463	0.0743192	0.0922246	0.170083	0.122288	0.184326	0.204931	0.212983	0.393626	0.244122	0.10209	0.226699	0.0983961	0.155026	0.175793	0.0613725	0.163409	0.138403	0.0392419	0.0630084	0.164472	0.268412	0.273682	0.13418	0.0589644	0.156489	0.0792837	0.10099	0.124657	0.0985678	0.226203	0.163537	0.105669	0.0522311	0.0540422	0.268159	0.207743	0.139866	0.169144	0.189081	0.13047	0.0640324	0.192996	0.178063	0.332203	0.385079	0.323456	0.232007	0.272042
CBX3	0.0675914	0.0929228	0.083856	0.192987	0.133127	0.211082	0.180394	0.15605	0.398834	0.244623	0.109507	0.217318	0.080915	0.184165	0.140516	0.071264	0.158289	0.134811	0.0645929	0.0705606	0.177261	0.26874	0.274768	0.155582	0.0690245	0.182327	0.098421	0.110043	0.117681	0.106607	0.219883	0.154058	0.104169	0.0819282	0.0621644	0.264818	0.208918	0.144514	0.18682	0.191538	0.137248	0.0699375	0.184608	0.21636	0.35524	0.391939	0.335758	0.245316	0.279691
SIR6	0.0625174	0.0902995	0.087277	0.176373	0.114056	0.204394	0.201703	0.177213	0.394972	0.274938	0.109776	0.218973	0.0919452	0.173879	0.155854	0.0637351	0.199583	0.134446	0.0777135	0.0587715	0.155196	0.244867	0.270541	0.138036	0.0647422	0.173002	0.0782223	0.108336	0.129705	0.112626	0.225476	0.165094	0.0897993	0.0631753	0.0604067	0.252215	0.192676	0.136966	0.164024	0.173713	0.125636	0.0629585	0.19256	0.198273	0.368868	0.386068	0.328745	0.236368	0.278261
WDR5	0.063174	0.107264	0.0972471	0.168574	0.136324	0.232191	0.185227	0.167246	0.421038	0.275261	0.113308	0.22607	0.100211	0.19336	0.161272	0.0629532	0.163293	0.117436	0.0635342	0.0554138	0.1562	0.261795	0.265107	0.136739	0.0630358	0.181001	0.0798422	0.114433	0.118731	0.10846	0.225058	0.148086	0.101617	0.0878982	0.0663308	0.238172	0.176528	0.140951	0.17484	0.166713	0.121738	0.0686344	0.1616	0.222549	0.400045	0.377246	0.328788	0.246995	0.294105
ING1	0.0745017	0.0915409	0.113574	0.168972	0.123257	0.175374	0.193701	0.183091	0.438121	0.301672	0.0999589	0.196013	0.101676	0.13842	0.157385	0.0622978	0.17889	0.138623	0.0686013	0.0674309	0.149807	0.281052	0.293605	0.147677	0.074922	0.166037	0.0895595	0.113634	0.13093	0.115984	0.2309	0.172423	0.099655	0.0663498	0.0568916	0.262071	0.205054	0.136143	0.168	0.182109	0.13444	0.0780523	0.193792	0.2243	0.389764	0.386623	0.328499	0.258019	0.289718
TAF7L	0.073351	0.165787	0.118906	0.204229	0.159963	0.189833	0.200945	0.20571	0.468222	0.307121	0.106578	0.241644	0.109291	0.174295	0.191072	0.0706001	0.175089	0.132745	0.0635553	0.069133	0.153696	0.284938	0.298267	0.146655	0.0634491	0.192502	0.0938959	0.123954	0.135142	0.129113	0.262537	0.18378	0.126967	0.09763	0.0846433	0.311797	0.254333	0.174158	0.205592	0.220587	0.167502	0.118699	0.234379	0.284934	0.433612	0.462567	0.394172	0.310198	0.356688
FOXA2	0.0780651	0.157695	0.109904	0.28517	0.218351	0.233397	0.178335	0.134998	0.374457	0.261869	0.109405	0.21792	0.105297	0.18456	0.139045	0.0774697	0.131602	0.121662	0.0803421	0.0504117	0.163118	0.252721	0.305648	0.155505	0.0848162	0.173294	0.0941791	0.186627	0.200353	0.110624	0.200015	0.156422	0.16181	0.167039	0.170866	0.385599	0.324949	0.242054	0.268745	0.284218	0.241508	0.28948	0.333059	0.348117	0.446299	0.532147	0.510488	0.419825	0.444285
NDF1	0.0492913	0.0890111	0.0883038	0.189217	0.141512	0.178637	0.187355	0.168285	0.375256	0.237384	0.0933571	0.206344	0.0888159	0.181166	0.14634	0.0603783	0.135466	0.102875	0.0903633	0.0585573	0.154321	0.26016	0.266443	0.143893	0.0565722	0.167216	0.0801798	0.105641	0.130214	0.0820411	0.204981	0.146734	0.1179	0.0904578	0.0718901	0.268046	0.216245	0.138706	0.175675	0.196812	0.152326	0.0907932	0.193411	0.204247	0.344508	0.403405	0.350554	0.244017	0.282023
INSM1	0.0562849	0.0887057	0.084817	0.190807	0.1479	0.201801	0.184508	0.134587	0.393366	0.222811	0.0875142	0.186622	0.0847521	0.204563	0.125635	0.0716104	0.11865	0.104837	0.0819758	0.0481085	0.152221	0.251508	0.257644	0.140932	0.0580601	0.170537	0.0734796	0.109149	0.120845	0.0649181	0.175083	0.123248	0.113965	0.101626	0.067044	0.24937	0.198201	0.127811	0.160882	0.178223	0.139373	0.0873126	0.183035	0.199665	0.348325	0.408663	0.368832	0.235341	0.264923
TFAP4	0.0699607	0.0938862	0.0813183	0.179296	0.150073	0.218876	0.170107	0.138181	0.38324	0.23949	0.0900726	0.195645	0.0934617	0.193188	0.127621	0.0746125	0.127942	0.115243	0.0643575	0.078751	0.1508	0.283292	0.263474	0.167578	0.0792361	0.239406	0.0801229	0.110988	0.113718	0.079636	0.190064	0.160573	0.110673	0.0924222	0.0586086	0.248757	0.192295	0.123005	0.158136	0.177374	0.135919	0.0597117	0.182942	0.208613	0.369049	0.405896	0.35336	0.248532	0.268943
NIPBL	0.0737287	0.0832827	0.0882939	0.173035	0.151575	0.214157	0.186826	0.162216	0.394493	0.236881	0.0964055	0.197613	0.0858373	0.185103	0.135773	0.0741484	0.13352	0.119604	0.0729022	0.0830652	0.14929	0.28918	0.268433	0.169215	0.0882759	0.224927	0.0860445	0.111265	0.133526	0.0899432	0.206943	0.163672	0.106905	0.0914439	0.057393	0.252759	0.198248	0.132442	0.165801	0.179397	0.136018	0.0640327	0.190524	0.208354	0.367643	0.395485	0.335073	0.262041	0.282962
MXI1	0.0660903	0.0772954	0.0887349	0.176687	0.152257	0.190132	0.148039	0.144978	0.364327	0.221884	0.0885421	0.172937	0.0777457	0.148219	0.131235	0.0600359	0.11999	0.107788	0.0567134	0.088736	0.161487	0.349878	0.302526	0.178337	0.0766107	0.185562	0.0853646	0.110799	0.115753	0.0731312	0.206191	0.176215	0.114231	0.0795696	0.0740049	0.284829	0.208529	0.155812	0.201188	0.206828	0.154629	0.0616456	0.190995	0.197925	0.343003	0.401197	0.336451	0.252485	0.281464
MAX	0.0728709	0.0901071	0.0959179	0.184832	0.149655	0.23987	0.181622	0.156581	0.372078	0.263671	0.112611	0.221031	0.100748	0.192765	0.140698	0.0651572	0.142325	0.1193	0.072103	0.0807426	0.260183	0.41617	0.429152	0.163603	0.0658947	0.182071	0.103316	0.108178	0.120165	0.092965	0.220584	0.180818	0.108357	0.0951424	0.124165	0.351333	0.259336	0.252954	0.307525	0.268199	0.213846	0.0842735	0.195314	0.224161	0.381938	0.398929	0.329737	0.279253	0.32442
MYC	0.0789677	0.102474	0.111642	0.217805	0.161436	0.233994	0.2257	0.213869	0.47672	0.325464	0.131324	0.260422	0.117888	0.200906	0.191105	0.0746867	0.195208	0.147343	0.0816453	0.0935141	0.23085	0.393264	0.41411	0.188107	0.083498	0.233938	0.122534	0.129042	0.143888	0.130241	0.284698	0.222437	0.133192	0.0926226	0.113459	0.38515	0.291213	0.242469	0.29432	0.283673	0.218048	0.0933994	0.246824	0.259788	0.447887	0.472871	0.389228	0.31299	0.370461
DPY30	0.0298008	0.0529662	0.0659812	0.135727	0.108465	0.183229	0.167019	0.135924	0.306574	0.186602	0.0682164	0.174481	0.0761095	0.180965	0.10559	0.0605973	0.124677	0.103203	0.0590946	0.0420727	0.143191	0.221126	0.218963	0.12151	0.0449439	0.125584	0.0635189	0.0875028	0.0863846	0.0647317	0.163027	0.113448	0.101076	0.0607488	0.0454444	0.197571	0.153137	0.0942183	0.120437	0.136394	0.0983935	0.0502988	0.141997	0.138074	0.271162	0.32439	0.282379	0.17303	0.196314
EP400	0.0448169	0.0795893	0.0652048	0.172679	0.130359	0.252781	0.155775	0.114909	0.30484	0.191682	0.0844475	0.167784	0.0752026	0.172553	0.100847	0.0706923	0.119534	0.106871	0.0587726	0.0483948	0.149668	0.211187	0.217047	0.122866	0.0527568	0.133742	0.0686363	0.0947874	0.0999786	0.0708769	0.159996	0.106556	0.0887607	0.0774009	0.0592491	0.206556	0.16533	0.106938	0.142392	0.148654	0.113379	0.0526013	0.141194	0.152128	0.298157	0.323878	0.303016	0.196314	0.220643
KMT2B	0.0414671	0.0842182	0.0734201	0.146968	0.113665	0.225784	0.196959	0.183657	0.371245	0.249039	0.104502	0.196207	0.0866549	0.223698	0.154089	0.0652994	0.120007	0.11796	0.0721552	0.050562	0.136168	0.201466	0.212131	0.121715	0.0493788	0.137759	0.0573023	0.0973244	0.109836	0.0721188	0.198001	0.159302	0.10137	0.066473	0.0477149	0.212429	0.169672	0.100888	0.129322	0.143621	0.103285	0.0705684	0.157559	0.158562	0.318704	0.349603	0.312024	0.203867	0.239675
FEZF2	0.0688748	0.113208	0.0896854	0.198087	0.143882	0.242564	0.216826	0.171399	0.436847	0.265292	0.0969659	0.208307	0.0975981	0.227666	0.153775	0.0725909	0.149155	0.124208	0.0849546	0.0532211	0.159944	0.274407	0.281246	0.150992	0.0643635	0.167621	0.0760575	0.115209	0.14739	0.0839505	0.221709	0.145615	0.107697	0.0912172	0.0662305	0.271205	0.214623	0.138412	0.171273	0.192148	0.142925	0.0681183	0.186802	0.209091	0.40592	0.432365	0.369519	0.253263	0.291727
KDM2B	0.0531324	0.0991286	0.0774166	0.181605	0.150762	0.311035	0.182189	0.123998	0.381344	0.219845	0.107622	0.199333	0.0830324	0.240953	0.0899902	0.0666528	0.0985403	0.100286	0.0857265	0.031411	0.143954	0.213324	0.211608	0.132617	0.0515879	0.136273	0.0610665	0.0856327	0.0996503	0.0572584	0.167446	0.0905425	0.0793201	0.0987881	0.0535013	0.212985	0.160485	0.113897	0.154407	0.158093	0.122345	0.0561939	0.123351	0.17469	0.381672	0.355522	0.325663	0.221091	0.263863
KDM4C	0.0319421	0.0710552	0.0825709	0.159036	0.131451	0.236545	0.188409	0.160141	0.391829	0.224801	0.082139	0.215645	0.0728935	0.206796	0.126814	0.0677692	0.140994	0.110611	0.0610084	0.0453651	0.137323	0.229869	0.230704	0.137735	0.045689	0.139168	0.0586984	0.0983425	0.104686	0.0688021	0.186377	0.129254	0.0990923	0.0694858	0.0463837	0.223807	0.168287	0.110633	0.139182	0.156898	0.111759	0.0510828	0.147243	0.154658	0.347292	0.379998	0.330621	0.205445	0.254018
ZFX	0.0535275	0.0800013	0.0814669	0.163636	0.130227	0.229591	0.143424	0.121616	0.337914	0.182847	0.0712804	0.180776	0.060704	0.15427	0.110625	0.0792929	0.135942	0.107349	0.0334445	0.0371768	0.141327	0.215938	0.202809	0.125713	0.0440251	0.142141	0.0768763	0.0760358	0.0802619	0.0725917	0.162181	0.0952208	0.0786583	0.0703712	0.0495127	0.193339	0.156306	0.106109	0.130255	0.138824	0.0985888	0.0650164	0.1383	0.16557	0.314916	0.328425	0.280453	0.202888	0.238377
DMAP1	0.0549435	0.0685988	0.080147	0.160709	0.119476	0.20497	0.161952	0.144515	0.315387	0.203294	0.0755683	0.189589	0.0626087	0.157227	0.134123	0.0546806	0.149924	0.0990409	0.0493643	0.0557522	0.167923	0.244748	0.261123	0.113936	0.0400687	0.130833	0.075054	0.0881289	0.0929038	0.0922077	0.179856	0.133614	0.0964306	0.0578347	0.0699275	0.246779	0.194741	0.153464	0.181956	0.17314	0.136554	0.058214	0.156002	0.157331	0.292995	0.331247	0.269082	0.187822	0.232922
FOS	0.0514744	0.0632038	0.0620618	0.140779	0.0900808	0.135563	0.161148	0.108649	0.236099	0.19824	0.0921153	0.143565	0.077346	0.109728	0.076946	0.049896	0.133297	0.102997	0.180448	0.0621735	0.136297	0.221885	0.242839	0.157243	0.0628762	0.206823	0.0975755	0.107317	0.160128	0.107816	0.212995	0.191128	0.0799786	0.060403	0.0749335	0.260436	0.245022	0.151888	0.165092	0.214975	0.154505	0.0643772	0.158923	0.178056	0.261149	0.290329	0.239796	0.188637	0.205194
FOSB	0.0499064	0.0841303	0.0643745	0.122809	0.0794027	0.126121	0.162434	0.112039	0.235303	0.198797	0.0879933	0.125698	0.0803577	0.105634	0.097025	0.0348371	0.139944	0.0866567	0.265443	0.0487341	0.115043	0.176949	0.186373	0.129742	0.0676764	0.204646	0.106026	0.104324	0.152754	0.128699	0.247876	0.197688	0.074556	0.0644557	0.0477564	0.184194	0.149782	0.104437	0.12349	0.149366	0.0998627	0.0620594	0.137857	0.18288	0.257704	0.228662	0.200538	0.187487	0.208728
HXB4	0.0522819	0.0771221	0.0658464	0.146498	0.0894011	0.117935	0.177907	0.154564	0.303016	0.233786	0.0919594	0.17004	0.0823063	0.113476	0.141618	0.056066	0.175427	0.131308	0.0604967	0.128813	0.152319	0.256732	0.260736	0.143202	0.0962637	0.225309	0.107924	0.114658	0.139309	0.124045	0.202399	0.204394	0.11775	0.0476827	0.0756155	0.260073	0.237775	0.149153	0.154467	0.19239	0.143063	0.0808813	0.23113	0.203059	0.269511	0.323293	0.271043	0.237169	0.228728
ETV6	0.0497946	0.0732542	0.0912081	0.143589	0.0859654	0.125449	0.190527	0.220335	0.394212	0.311691	0.143555	0.23636	0.0977241	0.128887	0.224361	0.0685906	0.165545	0.134905	0.0473343	0.0741037	0.132163	0.239705	0.236652	0.139503	0.0608143	0.212401	0.0888559	0.121535	0.124252	0.128357	0.254158	0.195194	0.104923	0.0457589	0.0531541	0.234066	0.184603	0.114614	0.138753	0.146086	0.09974	0.0593483	0.212797	0.213463	0.329196	0.344528	0.278301	0.229226	0.263517
ELF1	0.0456997	0.0496498	0.0675081	0.132969	0.0923697	0.110707	0.156932	0.156011	0.305288	0.211957	0.0903196	0.189804	0.0855775	0.110978	0.162367	0.062055	0.138165	0.130482	0.0352368	0.0894916	0.142082	0.266789	0.259729	0.118914	0.060018	0.218357	0.0770037	0.105101	0.112979	0.095763	0.225151	0.205912	0.116243	0.0403792	0.0433831	0.247283	0.203867	0.130709	0.145067	0.170416	0.117584	0.042977	0.214383	0.169323	0.268169	0.342539	0.271479	0.217907	0.227962
ERG	0.0615504	0.0863298	0.0935777	0.185541	0.126114	0.152556	0.176831	0.199122	0.389972	0.282836	0.113576	0.233106	0.100829	0.147599	0.198468	0.0957902	0.161703	0.141067	0.0593438	0.0977397	0.140389	0.271574	0.26453	0.146744	0.081106	0.190671	0.104413	0.116692	0.12146	0.108792	0.248414	0.202056	0.181525	0.109665	0.0654187	0.280676	0.217599	0.144603	0.170792	0.195102	0.144107	0.0758066	0.227662	0.246934	0.370312	0.408215	0.356488	0.283455	0.307164
FLI1	0.0522373	0.0609424	0.0835225	0.141435	0.111934	0.134775	0.174266	0.198457	0.351567	0.262404	0.114096	0.225702	0.0844758	0.141737	0.194321	0.0617689	0.155001	0.119973	0.0567084	0.122083	0.151422	0.276324	0.249705	0.142798	0.0775356	0.209902	0.107652	0.107946	0.116709	0.105568	0.238356	0.208152	0.123374	0.0535577	0.0503901	0.258413	0.200325	0.134225	0.155835	0.174873	0.126618	0.0520367	0.222178	0.205314	0.322431	0.365876	0.300081	0.255724	0.270806
PAXI1	0.0597836	0.0770388	0.0835326	0.157819	0.128496	0.153213	0.172293	0.195836	0.335246	0.243598	0.105168	0.172214	0.0942759	0.121011	0.137279	0.0573541	0.129954	0.111715	0.058523	0.117474	0.16808	0.305693	0.297766	0.187914	0.112777	0.257097	0.0940597	0.117745	0.142361	0.110066	0.222124	0.216299	0.106441	0.0650881	0.0774091	0.307435	0.260568	0.174897	0.205156	0.22528	0.165449	0.0733537	0.250918	0.225125	0.328788	0.380386	0.317101	0.289029	0.293291
ETS1	0.0690076	0.101622	0.0828011	0.183982	0.125386	0.160614	0.183732	0.172795	0.368824	0.284045	0.123938	0.205378	0.111417	0.130718	0.171903	0.0773447	0.178647	0.140808	0.0746589	0.150629	0.182864	0.350247	0.314925	0.245598	0.111496	0.295505	0.128498	0.130405	0.159961	0.123716	0.285695	0.25292	0.147057	0.0918794	0.0773153	0.304934	0.246546	0.173904	0.208391	0.223853	0.16735	0.0863515	0.249784	0.26838	0.372906	0.39797	0.333247	0.320273	0.328258
TCF7	0.0673468	0.0831467	0.0968482	0.186434	0.137023	0.180483	0.211372	0.211721	0.430532	0.282076	0.119828	0.230572	0.103281	0.165862	0.18468	0.0711897	0.168578	0.138364	0.0610836	0.108356	0.168519	0.3139	0.29652	0.172249	0.0888981	0.27088	0.112748	0.125696	0.145394	0.105174	0.260335	0.200834	0.137658	0.0798251	0.0610513	0.291336	0.229454	0.155888	0.192628	0.208654	0.151531	0.0760378	0.225109	0.227532	0.386216	0.431581	0.355762	0.291511	0.330365
IKZF1	0.0839495	0.125743	0.0864188	0.193241	0.132518	0.189386	0.206306	0.17053	0.437864	0.287858	0.126062	0.207771	0.114416	0.184429	0.158246	0.0759389	0.156162	0.146325	0.0665491	0.110188	0.172304	0.304887	0.292096	0.205788	0.104748	0.270087	0.103714	0.128286	0.142681	0.112867	0.235366	0.193277	0.120632	0.0929362	0.0650241	0.275417	0.224777	0.144193	0.181474	0.199772	0.146403	0.0779152	0.257043	0.26715	0.38926	0.428008	0.363235	0.319503	0.323765
BAP1	0.0685081	0.0849427	0.0982141	0.177422	0.1471	0.170226	0.167532	0.157606	0.375392	0.247766	0.0953154	0.211556	0.0906588	0.142368	0.146253	0.0628713	0.147327	0.123333	0.057152	0.0991653	0.163413	0.3096	0.296982	0.155029	0.0954547	0.185608	0.091965	0.121023	0.129211	0.0945124	0.214994	0.203819	0.118858	0.0733562	0.0683401	0.2913	0.231156	0.154871	0.186175	0.208081	0.15746	0.0731655	0.230532	0.213007	0.354064	0.411694	0.344633	0.296395	0.294862
SPI1	0.0845253	0.122027	0.0855661	0.182366	0.152636	0.185469	0.158785	0.134884	0.360082	0.270123	0.113632	0.174907	0.0922452	0.147801	0.1584	0.0815023	0.13511	0.166959	0.0578488	0.129867	0.15603	0.295569	0.279493	0.205057	0.161496	0.255745	0.108891	0.133481	0.119457	0.120106	0.212067	0.261746	0.136589	0.106922	0.0773524	0.264081	0.220623	0.13833	0.166418	0.184372	0.143809	0.0979593	0.307642	0.296516	0.381922	0.409596	0.365148	0.372176	0.32176
TF65	0.0942244	0.148406	0.100921	0.200694	0.155046	0.196303	0.183361	0.156205	0.408235	0.324118	0.128227	0.196817	0.107438	0.160396	0.165113	0.0809851	0.161311	0.152542	0.0733507	0.142599	0.182854	0.317568	0.32236	0.228457	0.188651	0.296953	0.132768	0.143	0.139164	0.173421	0.273003	0.36897	0.135524	0.103933	0.0956319	0.307497	0.24988	0.174777	0.20865	0.220069	0.16911	0.133834	0.308181	0.359476	0.439307	0.452161	0.396264	0.431704	0.392974
AICDA	0.0565862	0.0729025	0.0842244	0.147152	0.143729	0.198628	0.166858	0.173208	0.38647	0.233972	0.12738	0.193941	0.0816326	0.192406	0.147909	0.0534765	0.0963069	0.0888162	0.0634911	0.0693432	0.141723	0.257886	0.235258	0.149983	0.0855366	0.217996	0.0741285	0.0995097	0.120459	0.115639	0.1971	0.174507	0.0784988	0.072334	0.0586266	0.237049	0.191343	0.130926	0.165898	0.171462	0.129075	0.0530158	0.196371	0.202587	0.345404	0.346056	0.308327	0.251076	0.269535
TGIF1	0.0547581	0.101601	0.0795365	0.172502	0.136057	0.16486	0.142439	0.133388	0.338397	0.225904	0.0845399	0.167586	0.0875905	0.120816	0.112702	0.059099	0.131449	0.103609	0.0615417	0.0968122	0.151829	0.301812	0.292372	0.150931	0.106072	0.208313	0.106308	0.0975897	0.115411	0.10165	0.216487	0.230552	0.113082	0.07675	0.0840211	0.293239	0.223928	0.171347	0.214401	0.213595	0.170508	0.0901305	0.211618	0.230518	0.346708	0.383827	0.317509	0.283586	0.334148
MEIS1	0.0864913	0.134334	0.101945	0.187763	0.149964	0.190191	0.169748	0.113447	0.366793	0.295149	0.126942	0.163174	0.107775	0.154041	0.145118	0.0819521	0.137346	0.135365	0.0794595	0.120049	0.165678	0.2938	0.297551	0.190263	0.132635	0.269782	0.121738	0.127381	0.144853	0.145257	0.248317	0.243343	0.130459	0.107914	0.0839102	0.295849	0.244471	0.152829	0.192927	0.225385	0.175317	0.114718	0.237135	0.308248	0.40452	0.417802	0.35173	0.324745	0.326581
JUN	0.0742422	0.120285	0.107346	0.178447	0.127393	0.167228	0.176679	0.174732	0.3655	0.320952	0.138513	0.167916	0.105918	0.140872	0.157595	0.0762356	0.168482	0.13834	0.0949852	0.132986	0.180332	0.299765	0.316768	0.206698	0.133665	0.294473	0.14748	0.145231	0.137405	0.18637	0.33772	0.385204	0.122012	0.0990218	0.0934011	0.300172	0.254297	0.180219	0.210279	0.22583	0.170299	0.109304	0.262107	0.331145	0.403899	0.400776	0.337722	0.342621	0.330368
FOSL2	0.0929097	0.140951	0.116233	0.177313	0.12416	0.175146	0.153084	0.147696	0.354136	0.355436	0.135337	0.155233	0.100294	0.133841	0.159988	0.0816506	0.151914	0.143331	0.0982703	0.112557	0.183221	0.292547	0.309334	0.232521	0.137596	0.390234	0.151668	0.15248	0.130296	0.17438	0.322818	0.321871	0.113234	0.109936	0.0869786	0.265411	0.221076	0.156514	0.190877	0.197726	0.149671	0.110439	0.217858	0.352318	0.413051	0.380427	0.324865	0.318177	0.309748
JUND	0.0910034	0.163586	0.119316	0.202904	0.146858	0.186649	0.198074	0.189757	0.437149	0.382273	0.139111	0.197398	0.120187	0.160766	0.194761	0.0771333	0.167181	0.154516	0.0928262	0.104826	0.171158	0.310971	0.327264	0.236598	0.126047	0.318666	0.138879	0.163857	0.172795	0.175548	0.337998	0.310174	0.128047	0.119587	0.0920766	0.320147	0.27337	0.171887	0.206362	0.235255	0.173827	0.128432	0.275908	0.350996	0.464844	0.45531	0.3831	0.332208	0.336758
ATF2	0.0763854	0.206428	0.115143	0.165964	0.120982	0.125799	0.171352	0.212643	0.346951	0.350942	0.141612	0.182214	0.120705	0.118471	0.208279	0.0592101	0.122752	0.108751	0.0829592	0.071571	0.143723	0.215212	0.271934	0.142538	0.0839067	0.182534	0.102919	0.1363	0.155798	0.220104	0.478736	0.315216	0.107742	0.101004	0.10793	0.30374	0.275174	0.179434	0.188618	0.233068	0.178198	0.153158	0.272766	0.331988	0.392754	0.366538	0.303592	0.296649	0.303718
CBP	0.110458	0.302318	0.124081	0.208632	0.176087	0.159634	0.157486	0.182744	0.333288	0.342421	0.146605	0.176626	0.135016	0.11337	0.180386	0.0677531	0.114944	0.113497	0.0889888	0.0787429	0.147551	0.231293	0.299254	0.15518	0.10168	0.195304	0.133043	0.124248	0.162375	0.218112	0.342779	0.275693	0.120146	0.139	0.161825	0.382811	0.350564	0.249438	0.26255	0.292338	0.240649	0.248606	0.339495	0.404649	0.443768	0.433055	0.386729	0.412125	0.409515
PPARG	0.119301	0.360678	0.149826	0.247597	0.207764	0.219343	0.178434	0.172156	0.444484	0.37418	0.149856	0.220185	0.127174	0.171954	0.192626	0.0846337	0.14595	0.13817	0.0676889	0.0771588	0.162941	0.263175	0.312253	0.174454	0.104253	0.20496	0.116863	0.138184	0.152568	0.192729	0.278967	0.209025	0.126024	0.158417	0.131466	0.353536	0.296578	0.207698	0.230215	0.255795	0.200308	0.231193	0.318741	0.400714	0.506642	0.503769	0.463063	0.425314	0.437309
NFIB	0.0823501	0.151081	0.082589	0.213301	0.133544	0.169065	0.170479	0.152485	0.352467	0.26627	0.116086	0.178591	0.112813	0.145154	0.131292	0.110155	0.13022	0.110131	0.072404	0.0424138	0.137038	0.218373	0.246453	0.132816	0.0652427	0.175114	0.0861574	0.107338	0.1389	0.10466	0.239631	0.158815	0.1378	0.13656	0.0874234	0.280359	0.242257	0.170879	0.199323	0.215976	0.164005	0.111509	0.203967	0.253935	0.384955	0.389096	0.340849	0.274144	0.31291
TFE2	0.0757945	0.131631	0.110894	0.215618	0.160965	0.239442	0.196656	0.173374	0.413722	0.288779	0.173883	0.202066	0.123575	0.186079	0.159491	0.0886701	0.150996	0.14048	0.0630654	0.1171	0.174019	0.2912	0.28906	0.189832	0.0915336	0.21939	0.139149	0.129339	0.157992	0.122494	0.247914	0.189179	0.139522	0.126622	0.0890171	0.302605	0.245293	0.17166	0.218309	0.234497	0.184888	0.10809	0.223102	0.288893	0.442554	0.418653	0.368743	0.329064	0.348912
SMCA4	0.104731	0.167918	0.109759	0.235147	0.170915	0.281865	0.195878	0.115313	0.460306	0.350935	0.144357	0.172657	0.123445	0.223962	0.145049	0.0988596	0.191083	0.162648	0.11002	0.0783459	0.149078	0.245752	0.265062	0.21232	0.121596	0.282781	0.12514	0.149707	0.150246	0.165713	0.2589	0.199241	0.115789	0.1527	0.0851773	0.257647	0.222975	0.153677	0.195533	0.20218	0.153719	0.127237	0.202709	0.376428	0.503025	0.417711	0.384944	0.338514	0.35806
GATA4	0.0771971	0.168344	0.119065	0.229232	0.170369	0.226373	0.203948	0.186901	0.449292	0.308877	0.134556	0.239027	0.159259	0.20747	0.165014	0.0876229	0.171384	0.14167	0.0880694	0.0868941	0.151818	0.247752	0.27111	0.167962	0.0869075	0.205165	0.0969678	0.1444	0.149829	0.128719	0.242671	0.16312	0.146969	0.130782	0.0865167	0.292882	0.243859	0.169485	0.207941	0.218501	0.170586	0.151493	0.235438	0.307872	0.460038	0.446344	0.398942	0.330404	0.375747
KDM6B	0.0953892	0.128388	0.0886729	0.20195	0.144228	0.213902	0.209484	0.155454	0.485644	0.279968	0.128494	0.192676	0.10913	0.261134	0.15488	0.0786501	0.153828	0.122943	0.0889636	0.0585118	0.152207	0.265903	0.275874	0.164673	0.0782681	0.210445	0.0861307	0.13332	0.18538	0.123313	0.232109	0.151672	0.112645	0.117123	0.0715747	0.279489	0.223723	0.148967	0.193678	0.208311	0.153526	0.0753227	0.195144	0.25397	0.433222	0.420693	0.354477	0.289009	0.313923
PRGR	0.0907121	0.188636	0.107723	0.2575	0.184388	0.211879	0.18829	0.16018	0.418618	0.304777	0.122366	0.207528	0.11205	0.178645	0.165166	0.131492	0.149395	0.149735	0.0613564	0.0787222	0.147792	0.253864	0.281061	0.166492	0.0966085	0.199958	0.0943242	0.149894	0.163009	0.145366	0.24596	0.172306	0.198094	0.310149	0.112833	0.314378	0.259965	0.183604	0.207368	0.235473	0.182985	0.160825	0.274204	0.431949	0.530478	0.481358	0.441729	0.353782	0.376241
BRD4	0.0971792	0.163555	0.126837	0.200225	0.13784	0.19196	0.217312	0.224655	0.512878	0.399261	0.177153	0.27543	0.130778	0.163841	0.234344	0.0792665	0.197325	0.146506	0.0798232	0.109769	0.163592	0.266363	0.2792	0.212377	0.114808	0.250139	0.123701	0.139846	0.142933	0.184871	0.303405	0.236259	0.113396	0.102912	0.0809314	0.24346	0.202684	0.144863	0.172558	0.178067	0.120719	0.117143	0.232714	0.347058	0.471228	0.401967	0.356542	0.356281	0.365555
MED1	0.119622	0.239918	0.155968	0.264285	0.184466	0.28065	0.214601	0.199154	0.476514	0.402169	0.160529	0.240044	0.125488	0.171515	0.232058	0.0930624	0.213072	0.181749	0.0840266	0.0970564	0.206601	0.298569	0.331315	0.208862	0.122537	0.271275	0.147652	0.150157	0.152112	0.274804	0.363705	0.257364	0.132523	0.160945	0.114832	0.320392	0.26582	0.204588	0.232705	0.23911	0.186357	0.170909	0.280803	0.434285	0.528034	0.475442	0.415449	0.397664	0.420323
KMT2D	0.106069	0.225481	0.117225	0.222831	0.162121	0.220658	0.219499	0.247576	0.510291	0.420005	0.160029	0.231121	0.123442	0.182369	0.199649	0.0687026	0.160461	0.143648	0.086573	0.0959104	0.172116	0.285515	0.320386	0.180339	0.0896406	0.213939	0.102192	0.150968	0.163104	0.185167	0.308039	0.198377	0.111295	0.133842	0.101335	0.310473	0.252256	0.19062	0.226256	0.22527	0.170359	0.128723	0.247932	0.371374	0.537227	0.472331	0.396383	0.358105	0.399527
CNDG2	0.051975	0.0716381	0.0630243	0.156497	0.0927072	0.167833	0.181514	0.162638	0.32121	0.199676	0.104848	0.150824	0.0892382	0.198839	0.140962	0.0524513	0.122403	0.0998139	0.0427766	0.0450534	0.157815	0.206896	0.219544	0.122116	0.0593768	0.146512	0.0806124	0.0855251	0.132785	0.0904787	0.205624	0.120056	0.0905578	0.0660963	0.069079	0.270512	0.239151	0.15106	0.168287	0.21639	0.153986	0.0655079	0.177452	0.167151	0.273054	0.305085	0.253933	0.200535	0.223018
PIT1	0.0390544	0.0659765	0.0587132	0.140558	0.0743833	0.0988904	0.161406	0.151035	0.222373	0.176443	0.0779543	0.155217	0.0754983	0.088031	0.110633	0.0501055	0.131901	0.0966452	0.0825786	0.0637578	0.152955	0.209543	0.251812	0.098148	0.0560226	0.158858	0.0709274	0.102928	0.139372	0.0974979	0.191379	0.165346	0.0919777	0.0422217	0.091635	0.260459	0.241327	0.159846	0.162314	0.19387	0.139689	0.0697707	0.202842	0.148206	0.223468	0.29224	0.238265	0.172297	0.185016
NKX61	0.0560278	0.0820487	0.0596543	0.146506	0.0783617	0.0971526	0.184685	0.204255	0.336552	0.234655	0.0893856	0.17701	0.0911643	0.130846	0.158149	0.046749	0.148078	0.100884	0.0754284	0.0743085	0.126019	0.204688	0.230566	0.117753	0.0555727	0.166627	0.0682194	0.105673	0.131922	0.101617	0.200717	0.130014	0.118364	0.0724884	0.0712513	0.256322	0.223564	0.13588	0.14938	0.195311	0.142824	0.0954259	0.197316	0.180566	0.288022	0.326304	0.285825	0.230958	0.258847
ZFP42	0.0160926	0.0180195	0.0275356	0.0521547	0.0328751	0.0771134	0.0683261	0.0392867	0.0815252	0.0589786	0.0232855	0.0795397	0.0319095	0.0354012	0.0398322	0.00764676	0.0624802	0.05219	0.0295575	0.0224026	0.0768299	0.087985	0.0930611	0.0458021	0.0359131	0.046669	0.0290945	0.0228761	0.0418745	0.0523274	0.0628637	0.0372268	0.0216945	0.0105294	0.029611	0.0793553	0.0595167	0.0628254	0.0649622	0.0490018	0.0348256	0.0234873	0.0578029	0.0422042	0.0809325	0.0829716	0.0754513	0.0442237	0.0601518
CTR9	0.0444194	0.0530887	0.051543	0.130812	0.107923	0.185373	0.104386	0.0779459	0.197917	0.126701	0.0771339	0.110439	0.0556203	0.102707	0.0813365	0.0556952	0.0779621	0.0825997	0.0312256	0.0332997	0.11059	0.15677	0.155617	0.0976878	0.0401149	0.0907579	0.0482065	0.0405287	0.0566429	0.0460093	0.10626	0.0781648	0.040474	0.0513058	0.0495111	0.157392	0.128446	0.0956452	0.10833	0.118852	0.0924473	0.0378322	0.110843	0.110746	0.187477	0.204899	0.183758	0.125084	0.157399
TAF1	0.00756924	0.0430032	0.0579491	0.111288	0.0556295	0.124273	0.12803	0.105654	0.208053	0.138206	0.053778	0.125636	0.0459203	0.0753541	0.104117	0.0318502	0.127937	0.0737287	0.0283815	0.0348875	0.113814	0.145882	0.138422	0.0803364	0.0523357	0.105622	0.0602651	0.0487624	0.0765507	0.093486	0.134049	0.0668797	0.0561944	0.0228406	0.0434555	0.153275	0.126813	0.106325	0.109943	0.11511	0.0738774	0.0425034	0.115349	0.108813	0.189786	0.17696	0.156806	0.137576	0.159011
MYCN	0.0221917	0.0165134	0.0307946	0.0710345	0.0429828	0.080945	0.0820579	0.0844789	0.128226	0.109511	0.0374025	0.0921541	0.0464641	0.0502852	0.090559	0.0230788	0.0837514	0.0457529	0.0178968	0.0204426	0.122915	0.159951	0.206475	0.0576698	0.0264625	0.0673595	0.0630544	0.0279342	0.0218726	0.0681821	0.117401	0.111652	0.0380706	0.0069154	0.0756122	0.169388	0.113468	0.150488	0.17001	0.108569	0.0920878	0.0357513	0.0779708	0.0668903	0.134625	0.124184	0.0904598	0.101068	0.132021
KAT5	0.022048	0.0221606	0.0459838	0.0671076	0.0543846	0.0913327	0.0873911	0.103119	0.168139	0.133624	0.0304013	0.103448	0.0506826	0.0790567	0.0819047	0.0237443	0.0934098	0.0672385	0.0264078	0.0318891	0.115764	0.159838	0.179865	0.0531494	0.0310091	0.087528	0.061167	0.0505151	0.0514432	0.0672921	0.134353	0.111605	0.0581329	0.0250981	0.0483513	0.155094	0.118268	0.110791	0.142004	0.111981	0.0879978	0.0401903	0.0837757	0.0959982	0.157627	0.161674	0.126079	0.109572	0.144798
MYB	0.0177961	0.0214953	0.0116277	0.0263069	0.0310123	0.0360537	0.023111	0.0276721	0.0413068	0.048936	0.017066	0.0331135	0.0255731	0.0168423	0.01715	0.023812	0.021475	0.0436045	0.0104612	0.0443556	0.0227604	0.0677679	0.0419848	0.0570953	0.0251513	0.0399378	0.0209969	0.0310675	0.0109896	0.032466	0.0434444	0.0470916	0.0358347	0.016369	0.0164118	0.0466291	0.0274869	0.0265035	0.0272601	0.0243786	0.0231247	0.0217202	0.0469251	0.048302	0.046366	0.0680903	0.0614361	0.0603749	0.0523753
OVOL2	0.0369484	0.00906774	0.0302005	0.0326297	0.0222358	0.0338619	0.0462953	0.0416475	0.0925282	0.0867663	0.0292656	0.0515624	0.0218823	0.0506081	0.0368111	0.0250521	0.0531087	0.0308078	0.0257703	0.0149067	0.0245874	0.0520376	0.0711985	0.0411675	0.00346389	0.0553474	0.0129022	0.0356965	0.0569197	0.036977	0.0817573	0.042139	0.0349627	0.0219535	0.00883372	0.0734415	0.0581102	0.0409465	0.0502903	0.0552083	0.0401862	0.0244128	0.0391198	0.0620868	0.0961298	0.0985218	0.0812167	0.0524821	0.0716115
SRBP2	0.054257	0.0669328	0.0490276	0.0972741	0.0875807	0.111801	0.0720119	0.0597296	0.208328	0.0984187	0.0265447	0.101847	0.0522084	0.067867	0.0461101	0.0473032	0.0945256	0.0594932	0.0334829	0.0511631	0.119935	0.195167	0.177923	0.076291	0.0346213	0.0822304	0.0517291	0.0428561	0.0583369	0.0526775	0.102591	0.0685514	0.0486838	0.0523176	0.048226	0.166806	0.129596	0.115025	0.150661	0.136376	0.109036	0.0924656	0.0966605	0.133833	0.217352	0.228874	0.198885	0.216839	0.238838
TBX19	0.0330512	0.0490705	0.060239	0.109509	0.0829866	0.100936	0.108544	0.0743893	0.204603	0.116128	0.0472779	0.136682	0.0658125	0.102482	0.0639101	0.0249789	0.0995013	0.0759973	0.0296811	0.0273385	0.103728	0.165401	0.168828	0.081565	0.027292	0.0911502	0.0685567	0.0566136	0.0771783	0.0625981	0.130919	0.0755329	0.0945543	0.050637	0.0550916	0.188052	0.147226	0.111023	0.137856	0.152587	0.122027	0.0572593	0.116195	0.113564	0.200392	0.23797	0.199866	0.141304	0.178797
CBX8	0.0187881	0.039215	0.0527989	0.0600145	0.0579373	0.0737891	0.110003	0.114449	0.200662	0.142923	0.0701402	0.122684	0.0679378	0.0987907	0.0976666	0.028166	0.0648985	0.0469141	0.0193199	0.0393871	0.0841044	0.129927	0.135773	0.0522874	0.0240717	0.0987708	0.0512023	0.0440348	0.0788918	0.0648992	0.141433	0.11661	0.0745041	0.0365719	0.031058	0.159349	0.11921	0.0960557	0.117918	0.113044	0.0952032	0.0420561	0.0982202	0.114803	0.172071	0.185704	0.155438	0.140627	0.168292
NRF1	0.0336627	0.0378324	0.0462703	0.0776709	0.0630141	0.0670061	0.0717939	0.0423971	0.140246	0.0906265	0.0353197	0.105705	0.0577967	0.0660962	0.035686	0.0295462	0.0796256	0.0476902	0.0102824	0.008144	0.0788854	0.131624	0.135218	0.0470693	0.0210024	0.0722596	0.0373181	0.0373791	0.0687808	0.0462201	0.0954353	0.0556978	0.0786957	0.0390238	0.0262287	0.153821	0.112444	0.0888027	0.115268	0.124046	0.0946221	0.0415512	0.0989978	0.0817157	0.142697	0.187537	0.148876	0.103315	0.133974
DMRTB	0.0286073	0.0530565	0.0468129	0.0992992	0.0718751	0.104062	0.119494	0.156088	0.244977	0.158593	0.0787958	0.140327	0.0653042	0.0867249	0.0989883	0.0471764	0.0938455	0.0580871	0.0344745	0.0351418	0.0740298	0.13852	0.128809	0.0770262	0.0188383	0.112736	0.0473483	0.0573073	0.0718509	0.0505997	0.140673	0.116342	0.0606368	0.0382997	0.0292095	0.126858	0.124115	0.0708455	0.0725002	0.0973896	0.0683207	0.040258	0.102532	0.121468	0.206202	0.190154	0.16807	0.14194	0.1735
DMRT1	0.0183468	0.0399412	0.0100163	0.0637326	0.0425748	0.0702013	0.0592207	0.076174	0.126408	0.0813432	0.0234858	0.0769428	0.0342718	0.0526598	0.0262446	0.00977209	0.0499046	0.0324982	0.0253604	0.0261931	0.0508532	0.0855667	0.0812377	0.0440034	0.0219321	0.0606713	0.0349115	0.0404474	0.0536158	0.0296698	0.0852174	0.0189637	0.0341943	0.0378222	0.0266889	0.0844209	0.0742857	0.0564553	0.0642406	0.0729368	0.0537163	0.0269891	0.0659947	0.073485	0.135823	0.107341	0.101079	0.102738	0.111405
NBN	0.0320994	0.0470183	0.0384159	0.102155	0.0834068	0.141131	0.0627691	0.0247099	0.156731	0.107292	0.0565838	0.0874761	0.0447159	0.0902477	0.0378947	0.0462237	0.0553428	0.0544154	0.0493645	0.027613	0.0711614	0.124121	0.10972	0.0968889	0.0364067	0.112579	0.0517546	0.0600056	0.0440171	0.0554743	0.0897235	0.06027	0.0587364	0.0664165	0.0287522	0.114657	0.0895912	0.0477529	0.0805841	0.100513	0.0665162	0.0459348	0.072118	0.130815	0.182489	0.187189	0.171402	0.139331	0.150739
EHF	0.0377547	0.0547066	0.0334638	0.0871554	0.0721885	0.146787	0.0718809	0.0316072	0.182689	0.0929105	0.0227429	0.0931677	0.032109	0.120622	0.0158436	0.022163	0.0740433	0.0465844	0.0460888	0.0189928	0.0589369	0.0997155	0.0847291	0.068233	0.0284811	0.0564677	0.0275763	0.0427498	0.0290561	0.0234787	0.0714492	0.0263921	0.0424642	0.0590519	0.0106763	0.0800592	0.0559873	0.0295038	0.0571316	0.0701057	0.0555987	0.0355915	0.0330039	0.090721	0.195406	0.163547	0.149048	0.128884	0.152127
ATRX	0.0462172	0.0669068	0.0428824	0.092117	0.073312	0.175557	0.126469	0.124382	0.291648	0.16287	0.0682299	0.15505	0.0620648	0.16917	0.0761393	0.0327575	0.108608	0.0566382	0.0396819	0.0325381	0.0761313	0.130069	0.115861	0.0874991	0.039806	0.104511	0.0467731	0.0495762	0.0470724	0.055042	0.122683	0.0472015	0.0528779	0.0589754	0.0166798	0.100312	0.0638748	0.0538966	0.086156	0.073831	0.0472489	0.0405876	0.0503823	0.11838	0.242824	0.204057	0.173322	0.16404	0.202055
KDM2A	0.0373361	0.0763142	0.0555056	0.138853	0.11975	0.218766	0.140578	0.117263	0.337076	0.176404	0.0836868	0.193466	0.0592341	0.201561	0.0921779	0.0515936	0.112164	0.0812441	0.0526948	0.021425	0.104161	0.179668	0.160097	0.106255	0.0384468	0.10981	0.0559897	0.0692431	0.0647418	0.0526931	0.136777	0.0837445	0.0541469	0.0728242	0.0375781	0.161859	0.131158	0.083129	0.119381	0.125444	0.0960947	0.0536481	0.0926474	0.130852	0.300877	0.275338	0.256536	0.191699	0.239337
RBBP5	0.0438571	0.0677395	0.0632401	0.144049	0.087551	0.17872	0.163565	0.163982	0.365979	0.208669	0.0604666	0.197057	0.0638305	0.156898	0.108812	0.0533049	0.176478	0.100966	0.0541846	0.0578591	0.103406	0.181199	0.169489	0.117096	0.0514809	0.139958	0.0655157	0.0957941	0.0796489	0.0842655	0.167877	0.115684	0.0954893	0.0657652	0.0214486	0.151544	0.0998852	0.0702573	0.0991649	0.09853	0.0667213	0.0602502	0.106904	0.158892	0.293019	0.290573	0.251802	0.207348	0.254795
UBF1	0.0693979	0.0808643	0.0632136	0.145083	0.0894629	0.160633	0.124203	0.0860781	0.361447	0.202473	0.0620869	0.158765	0.0620542	0.144316	0.0601274	0.0520164	0.152078	0.0875223	0.0398452	0.0464373	0.0767864	0.188119	0.14979	0.152513	0.065218	0.157433	0.0618164	0.0774782	0.075624	0.0727863	0.12148	0.0680042	0.0651921	0.0850842	0.0350557	0.129901	0.107459	0.0615693	0.106672	0.109521	0.0806361	0.0681021	0.103566	0.180898	0.304881	0.271967	0.243971	0.220331	0.249225
HELLS	0.0466277	0.0556	0.0498036	0.0950958	0.0707596	0.1366	0.0816306	0.0562919	0.241355	0.11314	0.0214467	0.107597	0.0537197	0.124403	0.0277237	0.0319324	0.0926738	0.058546	0.0460834	0.0278371	0.0371171	0.101193	0.0821587	0.0773635	0.0315273	0.0744801	0.0294259	0.0606137	0.0577612	0.0359059	0.0732956	0.0256336	0.056847	0.0650744	0.0100288	0.0759626	0.0540893	0.0328576	0.0560582	0.0650682	0.0498224	0.037222	0.041271	0.105061	0.223236	0.179121	0.148312	0.138129	0.165679
E2F3	0.050453	0.0779351	0.0609022	0.128488	0.0988332	0.179746	0.126447	0.0736191	0.318566	0.172462	0.0389962	0.143015	0.0608219	0.155554	0.079279	0.0457565	0.124017	0.0786055	0.0547466	0.0354401	0.0878768	0.1801	0.164683	0.101098	0.0371951	0.104814	0.0462168	0.0766441	0.0783851	0.058521	0.138879	0.075019	0.0838465	0.0776348	0.031609	0.151876	0.109742	0.0741324	0.109574	0.12129	0.0966795	0.04708	0.0743763	0.144906	0.302374	0.271856	0.230989	0.185216	0.224833
GRHL3	0.045422	0.0716003	0.0435582	0.104267	0.082284	0.17019	0.082569	0.048545	0.259077	0.130293	0.0232478	0.119231	0.052827	0.143092	0.030387	0.0565229	0.11122	0.0662708	0.0474551	0.0256143	0.0602579	0.125229	0.101771	0.0886262	0.0369118	0.0878779	0.0459763	0.0647371	0.0505783	0.0394473	0.0796542	0.0274452	0.0610744	0.0740047	0.0120893	0.0851034	0.0553376	0.0304856	0.0703909	0.0660561	0.0505641	0.0388354	0.0317799	0.107878	0.245598	0.195755	0.169869	0.157842	0.184661
BRAC	0.0309523	0.0751784	0.0490855	0.0997127	0.0746213	0.133496	0.107711	0.101431	0.176422	0.144484	0.118184	0.104957	0.0731489	0.106492	0.0558929	0.0426064	0.0853701	0.0486712	0.0487243	0.0289883	0.0549877	0.0796911	0.0840061	0.0842752	0.0308598	0.0878001	0.0377315	0.0535235	0.072469	0.0371151	0.097697	0.0544348	0.0550294	0.0726905	0.0416714	0.100684	0.0855878	0.0621701	0.0912224	0.0982446	0.0740664	0.0604331	0.0789425	0.121479	0.203807	0.156491	0.151982	0.145322	0.157654
PAX6	0.0412728	0.0817557	0.0696715	0.138888	0.115365	0.202461	0.177236	0.131457	0.282629	0.214898	0.110021	0.156238	0.0771086	0.149664	0.110707	0.0482264	0.116436	0.0873418	0.0733835	0.0410333	0.113003	0.155684	0.1841	0.122493	0.0532635	0.111001	0.0515262	0.0757167	0.1147	0.0650129	0.155054	0.0954127	0.0602699	0.0862042	0.0528877	0.195572	0.160999	0.103678	0.127713	0.146451	0.111403	0.0708283	0.145116	0.162502	0.288858	0.274413	0.242827	0.176469	0.207524
TOP2A	0.0417804	0.0718448	0.0577506	0.129598	0.145133	0.23616	0.0973018	0.0697215	0.212796	0.123118	0.0974034	0.114681	0.0653461	0.167598	0.0453748	0.0355568	0.0288202	0.0551265	0.0483411	0.0175294	0.0732701	0.0972214	0.110314	0.0811366	0.037638	0.0553168	0.0403563	0.0340779	0.0451833	0.0162132	0.0879486	0.0465262	0.0192893	0.0904419	0.0388891	0.135187	0.111454	0.0758025	0.107117	0.110737	0.0931197	0.0422783	0.0763579	0.122736	0.249761	0.206917	0.190007	0.138373	0.166848
NOTC1	0.0521933	0.0927834	0.0628179	0.141302	0.133504	0.200512	0.130784	0.104037	0.255326	0.162463	0.110034	0.154345	0.0766007	0.165935	0.0819797	0.0447442	0.0602341	0.0710312	0.047564	0.0534281	0.112858	0.177657	0.170344	0.123847	0.0533771	0.135789	0.067173	0.0680186	0.0937745	0.0594813	0.149292	0.113203	0.0697093	0.0898732	0.0550819	0.184229	0.151055	0.0999688	0.124576	0.144859	0.12155	0.0550713	0.12486	0.160967	0.299238	0.267562	0.234165	0.183687	0.208684
TET1	0.0497727	0.102761	0.0589717	0.140856	0.123861	0.283829	0.138938	0.0826063	0.286265	0.169049	0.0907141	0.136234	0.0663408	0.209004	0.0484138	0.0596913	0.0439655	0.0749407	0.0820013	0.024418	0.108251	0.151252	0.147309	0.107904	0.0408414	0.0926854	0.0440521	0.0567657	0.0777916	0.0356884	0.111432	0.0574043	0.0547317	0.10091	0.0422082	0.146273	0.104049	0.0905161	0.121068	0.108959	0.0972153	0.0465091	0.0801833	0.147703	0.311044	0.257693	0.243574	0.19094	0.218949
UTF1	0.058369	0.111126	0.0813297	0.1702	0.164242	0.303777	0.125228	0.0667008	0.288737	0.170894	0.121568	0.139252	0.074289	0.198798	0.0640789	0.0678193	0.019305	0.0694202	0.0556119	0.0217634	0.104557	0.148245	0.149398	0.120731	0.0505147	0.111252	0.0542476	0.0713854	0.0725434	0.0365951	0.114889	0.064364	0.0668902	0.123886	0.048933	0.163744	0.120771	0.0809604	0.114605	0.121403	0.10065	0.0662041	0.0987199	0.183979	0.353006	0.297643	0.290573	0.191772	0.222496
TDG	0.052121	0.0881436	0.0737285	0.168815	0.148468	0.280264	0.139114	0.0918211	0.292761	0.190964	0.10121	0.147694	0.0676835	0.199346	0.097488	0.0749777	0.0824901	0.114549	0.0592837	0.0397874	0.129732	0.191823	0.197006	0.137495	0.0512561	0.123056	0.065264	0.0942508	0.0931831	0.0541454	0.137895	0.101643	0.0916436	0.105005	0.0522023	0.183405	0.144249	0.0903586	0.115385	0.132862	0.0976589	0.0610667	0.134991	0.176478	0.323737	0.322317	0.306404	0.180333	0.203021
RFX1	0.0454871	0.0862337	0.0680056	0.144886	0.108619	0.208233	0.144554	0.0946966	0.320976	0.172959	0.0766393	0.158041	0.0650567	0.193008	0.0836405	0.0488804	0.105759	0.0776323	0.0752479	0.0214579	0.109616	0.191342	0.191514	0.102623	0.0425212	0.117644	0.0535734	0.0702263	0.0927028	0.0475922	0.161602	0.0909673	0.0776667	0.0758541	0.0408223	0.18514	0.136528	0.100989	0.135971	0.143827	0.110009	0.0428037	0.0900351	0.135583	0.310779	0.299356	0.250462	0.187462	0.220666
TBX5	0.0684526	0.1232	0.0964756	0.183176	0.163677	0.239685	0.157982	0.129963	0.375412	0.228794	0.10521	0.184916	0.0962888	0.19293	0.107722	0.0713397	0.101816	0.106339	0.0573109	0.0504567	0.130361	0.241602	0.236975	0.135852	0.0553863	0.154165	0.0682017	0.0931891	0.101308	0.0686019	0.177935	0.120008	0.0980039	0.113865	0.0706681	0.239053	0.187197	0.139185	0.161257	0.177502	0.147066	0.0702643	0.159062	0.216837	0.395625	0.392383	0.339694	0.236544	0.276497
TBX3	0.0805051	0.172969	0.114979	0.228552	0.183359	0.281105	0.155467	0.0933414	0.365231	0.233499	0.113164	0.164396	0.119902	0.204909	0.0974846	0.0815434	0.108853	0.119215	0.0854964	0.0512645	0.137228	0.240136	0.254757	0.151597	0.0655991	0.173923	0.0801485	0.112663	0.120036	0.0781513	0.178244	0.122214	0.112872	0.155885	0.0804558	0.261169	0.210938	0.1396	0.180698	0.204793	0.162043	0.100382	0.172088	0.261958	0.436735	0.427126	0.368354	0.270891	0.309761
P53	0.0454316	0.0919524	0.0676295	0.132907	0.107803	0.210745	0.127481	0.0984557	0.272763	0.183399	0.108089	0.136645	0.0631021	0.152429	0.0865553	0.0475666	0.0922049	0.0891036	0.0481117	0.0186296	0.0943212	0.134905	0.139336	0.114695	0.0586513	0.110263	0.071379	0.0724792	0.0846864	0.0606583	0.13636	0.0734536	0.0463751	0.0776077	0.0430204	0.142333	0.118529	0.0799885	0.102275	0.11063	0.0858418	0.0617768	0.0956133	0.160344	0.279961	0.230548	0.212406	0.175008	0.201931
TIF1B	0.0710286	0.104967	0.0792816	0.158053	0.124197	0.273569	0.172944	0.154074	0.34523	0.250496	0.281326	0.224539	0.0803585	0.223915	0.137542	0.0582714	0.0967067	0.099188	0.0519179	0.0380808	0.117379	0.142498	0.15225	0.129398	0.0536965	0.125744	0.0658144	0.0797861	0.0882748	0.101211	0.161535	0.0879272	0.074339	0.0886981	0.043553	0.15514	0.133114	0.0906108	0.111847	0.114478	0.0863751	0.0729491	0.125434	0.209443	0.332675	0.274276	0.261596	0.197046	0.227772
MBD3	0.0757947	0.112223	0.0745751	0.193457	0.135797	0.320191	0.159843	0.0821091	0.279364	0.199499	0.0957789	0.135789	0.0806459	0.228668	0.0683031	0.0654908	0.089544	0.100718	0.0498102	0.0291172	0.130338	0.138064	0.153583	0.130071	0.0562859	0.105945	0.0626029	0.0642555	0.066837	0.0672902	0.117499	0.0602269	0.0544624	0.11399	0.0510831	0.14925	0.122769	0.0952262	0.127688	0.121429	0.104382	0.0801697	0.103156	0.188588	0.31931	0.257644	0.259487	0.202026	0.235917
CHD4	0.100151	0.156478	0.1018	0.241079	0.174047	0.343529	0.222525	0.170392	0.501426	0.340049	0.160507	0.230082	0.110858	0.309552	0.153113	0.0870213	0.136883	0.142413	0.0720796	0.0663517	0.164524	0.226727	0.233807	0.189276	0.0974353	0.192262	0.0879904	0.114793	0.11511	0.119746	0.206506	0.115312	0.0911286	0.144396	0.0620808	0.228392	0.189875	0.128185	0.170435	0.178873	0.144595	0.108875	0.179231	0.297574	0.468767	0.395151	0.373304	0.310731	0.341074
COE1	0.0635798	0.155292	0.0657248	0.131111	0.109079	0.156987	0.109871	0.0503428	0.232585	0.187499	0.0762961	0.120198	0.058801	0.122574	0.0639574	0.0503976	0.0899755	0.0773699	0.0462483	0.0556726	0.107012	0.167954	0.16716	0.146206	0.0699675	0.120454	0.0758288	0.0639943	0.0690548	0.0712735	0.117859	0.103422	0.0701336	0.087136	0.0617558	0.162917	0.12438	0.104087	0.133179	0.133078	0.106264	0.071052	0.126855	0.205237	0.277733	0.264204	0.225107	0.217885	0.215655
CCND1	0.0558744	0.0755631	0.0801527	0.142721	0.122044	0.165752	0.161052	0.104844	0.270576	0.179728	0.10396	0.134495	0.0782581	0.144638	0.0822127	0.045351	0.0982269	0.0939627	0.0579073	0.0499548	0.131731	0.206307	0.228765	0.0988544	0.0391719	0.110388	0.0490551	0.0849931	0.107428	0.0625953	0.161466	0.109962	0.0731254	0.070934	0.063611	0.221624	0.182291	0.117479	0.142974	0.165527	0.122233	0.0563872	0.150128	0.151461	0.277263	0.296823	0.256659	0.190484	0.199275
RBP2	0.0459984	0.0704258	0.0664179	0.117813	0.0943167	0.140456	0.162103	0.126824	0.264492	0.1779	0.0917471	0.150239	0.0732004	0.125579	0.0949312	0.0440282	0.104123	0.0861152	0.0483247	0.0461206	0.137072	0.198881	0.212937	0.106427	0.0573108	0.108984	0.0478357	0.0870507	0.0976821	0.0682581	0.157146	0.112247	0.0780756	0.0597842	0.0602071	0.206467	0.157191	0.116688	0.147146	0.143892	0.111859	0.0571329	0.147082	0.145121	0.265295	0.28781	0.25089	0.186761	0.209267
SALL4	0.0607355	0.0872777	0.0724722	0.18136	0.100247	0.241754	0.159307	0.104671	0.28591	0.201741	0.110083	0.138405	0.0807582	0.14777	0.0954909	0.0651249	0.202537	0.144494	0.0686139	0.0726139	0.154908	0.187124	0.197196	0.153191	0.0771327	0.154998	0.0840476	0.114898	0.109874	0.111118	0.159474	0.0885008	0.0999	0.0893116	0.0568982	0.182325	0.147391	0.10975	0.126445	0.133744	0.095043	0.102257	0.156465	0.194618	0.292663	0.279778	0.267053	0.217119	0.237037
RING1	0.0552443	0.0656188	0.057748	0.148208	0.107112	0.21433	0.135024	0.0898504	0.260853	0.166816	0.105323	0.133517	0.0628811	0.151833	0.0754948	0.0521367	0.118708	0.0958756	0.0612022	0.0356117	0.11612	0.178381	0.174506	0.110653	0.0418403	0.105643	0.0513708	0.0740777	0.0707696	0.0430701	0.111513	0.0666111	0.0722194	0.0750297	0.0463115	0.165552	0.126102	0.0998206	0.130473	0.113801	0.087469	0.0522148	0.116121	0.130004	0.263721	0.265722	0.243164	0.166088	0.193077
RYBP	0.0484698	0.0564875	0.0401274	0.120547	0.0949699	0.218533	0.102521	0.0494075	0.203977	0.126408	0.0901667	0.123882	0.0604791	0.171812	0.0316544	0.0291153	0.0687106	0.0621823	0.0722681	0.0250551	0.112308	0.149187	0.145931	0.0813996	0.0352565	0.0750318	0.0332195	0.0511285	0.0466359	0.0293736	0.0813157	0.0311054	0.0482496	0.0783341	0.0514804	0.133536	0.0904172	0.0931576	0.13521	0.101155	0.0941149	0.0443805	0.0525016	0.103922	0.227103	0.187169	0.179045	0.140775	0.16865
GFI1B	0.0164119	0.0284457	0.02106	0.0499421	0.0361958	0.0488735	0.0522253	0.0658415	0.127047	0.10036	0.0540043	0.0584687	0.0416992	0.0472151	0.0831045	0.026007	0.038461	0.0303231	0.0258336	0.0540576	0.0357511	0.0650691	0.0549348	0.0630209	0.0467524	0.0906986	0.0557675	0.0119997	0.0338909	0.0460237	0.0924142	0.0586586	0.0303658	0.0304771	0.0163004	0.0640073	0.0502811	0.0378119	0.0464772	0.053906	0.0370398	0.0321688	0.0542008	0.0817938	0.114873	0.0956325	0.0900648	0.0951747	0.0892513
GFI1	0.0309561	0.0543117	0.0504946	0.0792731	0.0650077	0.0753237	0.100749	0.10743	0.217521	0.164812	0.0706496	0.125584	0.0686029	0.107877	0.135212	0.0349648	0.0748907	0.0595899	0.0285986	0.0750196	0.0930086	0.143397	0.138626	0.0916768	0.0653299	0.151482	0.0790152	0.0658856	0.0685261	0.0689098	0.149653	0.127576	0.0555863	0.0543277	0.0206932	0.140968	0.119476	0.0669326	0.102137	0.105238	0.0825733	0.0502797	0.107255	0.133143	0.193846	0.174045	0.167888	0.1523	0.17294
GATA6	0.0399653	0.0848392	0.050548	0.189566	0.079159	0.0974048	0.0816665	0.0902014	0.152978	0.129222	0.0727582	0.102346	0.0732722	0.0828796	0.055774	0.0496547	0.0667188	0.0744159	0.0269046	0.0521461	0.0673144	0.0872543	0.104609	0.0719071	0.0311865	0.0933921	0.0616539	0.0686551	0.0506561	0.0651089	0.0909605	0.0715715	0.106943	0.0948599	0.0573706	0.131119	0.110091	0.0725063	0.092384	0.102933	0.0793616	0.0908493	0.112837	0.147718	0.190836	0.173194	0.17965	0.155213	0.164733
GATA2	0.0408523	0.0623846	0.0458193	0.0872056	0.0725932	0.111445	0.0561867	0.0522806	0.122561	0.106559	0.052467	0.0623384	0.0576918	0.0684859	0.0397615	0.0647742	0.0555307	0.0619201	0.0456625	0.160186	0.193843	0.279026	0.242296	0.103296	0.0675808	0.134564	0.0897717	0.0526851	0.0633417	0.0706123	0.0759117	0.116304	0.109661	0.072099	0.0604152	0.174629	0.123904	0.128131	0.163311	0.139535	0.109318	0.0642724	0.120572	0.14559	0.181468	0.170356	0.168649	0.208715	0.167854
GATA3	0.0212766	0.0307749	0.0257441	0.043172	0.0329838	0.046315	0.0367832	0.048635	0.0978494	0.0864679	0.0375802	0.0433503	0.0504275	0.0469628	0.0389307	0.0356356	0.0791445	0.0530277	0.034252	0.0699681	0.0567362	0.0851684	0.0735106	0.0581827	0.0310197	0.13482	0.0343935	0.0325797	0.0418089	0.0543971	0.0522128	0.0699684	0.0878255	0.0331242	0.0142864	0.0870867	0.0559847	0.048241	0.0715143	0.0668664	0.0480104	0.0376823	0.067927	0.0895645	0.111573	0.099523	0.0964215	0.0953063	0.0959792
IKZF3	0.0380439	0.0571355	0.0135484	0.065422	0.0342124	0.0548299	0.080024	0.0421365	0.160026	0.108425	0.0511988	0.0698016	0.0533676	0.075409	0.0419719	0.0268258	0.0630016	0.0591158	0.018445	0.0244193	0.0581578	0.0848924	0.0945222	0.078604	0.0248678	0.101965	0.028849	0.036741	0.0608886	0.0448025	0.0823951	0.0629034	0.0441225	0.0451048	0.0147668	0.0948984	0.0828845	0.0482039	0.0725993	0.0646616	0.0461177	0.040099	0.078259	0.10895	0.144097	0.143946	0.118631	0.111631	0.128417
FOXA1	0.0703439	0.130375	0.0641866	0.223159	0.109235	0.133787	0.100991	0.0899506	0.198335	0.192345	0.0660427	0.104863	0.0864554	0.0840901	0.0864382	0.115693	0.121383	0.116707	0.0506137	0.039383	0.0917218	0.144821	0.180844	0.109733	0.0828523	0.144033	0.0672931	0.242953	0.273806	0.0986627	0.142251	0.124592	0.261556	0.214271	0.130426	0.256628	0.226405	0.179845	0.193928	0.205981	0.170198	0.191961	0.220811	0.282447	0.306827	0.326821	0.40448	0.288642	0.291543
NKX21	0.0649788	0.125176	0.0782345	0.212533	0.138987	0.155467	0.133	0.1125	0.256368	0.199298	0.0890074	0.135768	0.0979725	0.12574	0.110636	0.0926822	0.11443	0.115627	0.043555	0.0478086	0.122456	0.20322	0.227851	0.117817	0.0660215	0.146	0.075979	0.106663	0.127685	0.0925393	0.166945	0.128935	0.159999	0.12318	0.103922	0.28171	0.25507	0.163702	0.179807	0.232351	0.188294	0.13544	0.218862	0.239267	0.329762	0.366478	0.337597	0.266255	0.285292
EGR2	0.0552792	0.0869411	0.063923	0.163974	0.132689	0.178442	0.167197	0.125757	0.338569	0.237772	0.104565	0.173499	0.0871471	0.155213	0.119439	0.0625466	0.132912	0.126027	0.0667051	0.0970049	0.148841	0.280289	0.272977	0.151413	0.0810883	0.213943	0.100351	0.0891557	0.102246	0.0824941	0.196919	0.179617	0.101992	0.0899791	0.0632028	0.256222	0.193102	0.147012	0.192375	0.193418	0.151563	0.0668654	0.177815	0.212655	0.340604	0.369744	0.308247	0.269152	0.29553
EGR1	0.0231966	0.078985	0.0350369	0.109854	0.0924316	0.107776	0.105012	0.0928613	0.185332	0.163603	0.0697274	0.0978549	0.05259	0.0736712	0.0730607	0.0211956	0.0876027	0.0849591	0.0503927	0.0656436	0.101724	0.166645	0.175693	0.0875485	0.072949	0.142993	0.0838916	0.0531562	0.0729223	0.0783387	0.142216	0.143192	0.0590339	0.0707941	0.0659109	0.184254	0.143674	0.119784	0.146541	0.147375	0.115045	0.0900294	0.144177	0.176705	0.232193	0.230586	0.204453	0.205692	0.234532
NUCKS	0.0527146	0.104066	0.0681585	0.160086	0.139119	0.140685	0.122489	0.0729333	0.303054	0.160314	0.0637923	0.171622	0.078389	0.123758	0.0783117	0.0516559	0.118113	0.07788	0.0269665	0.0369896	0.094439	0.189346	0.196772	0.0960507	0.0504597	0.126935	0.0604848	0.0617143	0.0776974	0.0699902	0.137563	0.0966606	0.0823948	0.0902987	0.0839262	0.24321	0.190763	0.14377	0.179285	0.185186	0.154261	0.119346	0.159778	0.20805	0.305285	0.348777	0.309423	0.270231	0.300563
OGT1	0.0578832	0.100727	0.0797424	0.144446	0.131796	0.187107	0.133954	0.115891	0.280344	0.200241	0.0885018	0.142358	0.0863412	0.135761	0.0824578	0.0581384	0.0958253	0.0993194	0.0576543	0.0870027	0.140508	0.238933	0.238752	0.141445	0.11243	0.165187	0.0853595	0.0775115	0.0931109	0.094854	0.201556	0.216074	0.0829514	0.0734689	0.0687767	0.240151	0.185765	0.131983	0.167225	0.183438	0.147245	0.0711178	0.178901	0.207656	0.323205	0.3232	0.272806	0.292572	0.283067
BCL6	0.0778908	0.150872	0.0943736	0.224358	0.227136	0.171287	0.138133	0.113178	0.310794	0.223266	0.090456	0.203126	0.0844629	0.127398	0.11392	0.0707693	0.119528	0.108073	0.0577026	0.0622451	0.13199	0.234474	0.264486	0.141493	0.0947403	0.164422	0.0953235	0.108312	0.119995	0.106703	0.193422	0.226542	0.128058	0.124686	0.145652	0.365098	0.296996	0.210173	0.24481	0.259715	0.20903	0.268929	0.331132	0.335556	0.381294	0.495592	0.450097	0.443651	0.454565
TF7L2	0.0853826	0.149094	0.103171	0.224451	0.202208	0.191139	0.171361	0.156427	0.354351	0.259522	0.114138	0.219132	0.113008	0.170639	0.148461	0.0866742	0.138292	0.133345	0.0617649	0.0588824	0.161673	0.260892	0.311612	0.150089	0.0659531	0.173884	0.101306	0.133512	0.150381	0.116886	0.234776	0.181469	0.157969	0.140496	0.14533	0.403989	0.348475	0.233888	0.259707	0.304121	0.231893	0.242374	0.328425	0.326664	0.420372	0.526273	0.474865	0.368067	0.414904
NCOA2	0.0805385	0.20013	0.104294	0.251668	0.235361	0.191541	0.17396	0.170706	0.412231	0.275242	0.1041	0.236328	0.113247	0.163063	0.145278	0.0821555	0.163155	0.123416	0.0639707	0.0777544	0.141597	0.248092	0.300842	0.156287	0.0961421	0.20036	0.0993304	0.135675	0.139158	0.143102	0.223447	0.144859	0.130138	0.154817	0.185157	0.446018	0.384845	0.265704	0.301824	0.327696	0.267332	0.370233	0.397866	0.42336	0.479026	0.569754	0.535881	0.517455	0.589412
RARB	0.073664	0.140826	0.115033	0.225968	0.223306	0.186346	0.190198	0.205328	0.39345	0.268845	0.112208	0.256995	0.11318	0.155651	0.159981	0.0792142	0.155208	0.128389	0.0596165	0.062536	0.158241	0.283555	0.318481	0.144309	0.0664954	0.178973	0.0940848	0.126595	0.153321	0.11685	0.24361	0.176505	0.139786	0.109926	0.149228	0.42955	0.360624	0.246787	0.283561	0.317068	0.243903	0.238811	0.340062	0.319596	0.44079	0.556965	0.480617	0.399996	0.459846
T2EB	0.0564588	0.137596	0.10068	0.230985	0.198755	0.169181	0.177538	0.156792	0.3683	0.261043	0.102756	0.258851	0.101362	0.119492	0.181826	0.0807345	0.171764	0.128045	0.0385251	0.0617245	0.155887	0.265964	0.309199	0.146673	0.0846547	0.182458	0.0999129	0.119906	0.132619	0.129193	0.229769	0.169882	0.135657	0.105943	0.145569	0.400749	0.338539	0.237216	0.258267	0.27629	0.212041	0.264688	0.360815	0.327034	0.41625	0.527128	0.494315	0.421	0.463087
ASXL1	0.0464329	0.0767315	0.0774949	0.146847	0.112197	0.135881	0.147697	0.136955	0.305821	0.211216	0.0872707	0.181718	0.0856311	0.102405	0.118278	0.0536228	0.127591	0.114127	0.0474945	0.0762357	0.12042	0.235302	0.225519	0.143262	0.0901276	0.168342	0.0896255	0.0958463	0.111075	0.0888156	0.208432	0.1934	0.0937249	0.0550025	0.0505419	0.229674	0.196491	0.120465	0.139968	0.169424	0.121353	0.0687781	0.195833	0.186924	0.287991	0.320814	0.276912	0.255226	0.256064
ZMIZ1	0.0624357	0.0794952	0.0798353	0.162944	0.120836	0.153879	0.123719	0.0721355	0.312874	0.179131	0.0710086	0.150959	0.0635934	0.0988454	0.0884636	0.0506516	0.140418	0.104223	0.0316309	0.0522283	0.107031	0.257216	0.204614	0.168982	0.0722881	0.182301	0.0915441	0.0871028	0.0785091	0.0890406	0.173073	0.134346	0.0892723	0.0694779	0.0553846	0.209129	0.163363	0.11692	0.145301	0.15922	0.114113	0.0694394	0.162343	0.175879	0.302732	0.342174	0.291054	0.215805	0.267044
KLF1	0.0442447	0.0673537	0.0636301	0.149145	0.106688	0.145289	0.155075	0.157593	0.373847	0.21455	0.0865868	0.188746	0.0842518	0.142021	0.137479	0.0512034	0.160334	0.107023	0.0354838	0.0601532	0.151953	0.27241	0.24923	0.128459	0.0661526	0.188344	0.113872	0.0883237	0.119843	0.0856315	0.211124	0.139312	0.103608	0.0699426	0.0527538	0.258246	0.205807	0.148656	0.180276	0.195292	0.142771	0.0590554	0.152638	0.185435	0.332542	0.360091	0.294644	0.242236	0.286013
SOX4	0.0555259	0.0754525	0.0839139	0.156094	0.114859	0.160869	0.182663	0.171042	0.373308	0.255397	0.0944407	0.18182	0.104061	0.145729	0.16127	0.0612594	0.144876	0.0994642	0.0513113	0.0780921	0.129498	0.260761	0.238808	0.14608	0.0671791	0.17762	0.0771941	0.0941095	0.114728	0.0859466	0.192544	0.124823	0.112945	0.0698395	0.0513854	0.241692	0.197817	0.126433	0.157057	0.180485	0.134516	0.072341	0.165708	0.192389	0.342346	0.347463	0.291603	0.246644	0.272528
KLF3	0.0603226	0.0661246	0.0652619	0.116563	0.0859903	0.130471	0.130515	0.136889	0.286749	0.249923	0.0976094	0.122203	0.0721321	0.106821	0.112543	0.0572048	0.111216	0.111683	0.0406157	0.0518052	0.111904	0.187074	0.203776	0.113503	0.0595467	0.137511	0.0590979	0.0935839	0.0902511	0.0874785	0.168376	0.115952	0.0722382	0.0638537	0.0455021	0.199041	0.159521	0.11061	0.130079	0.146595	0.111482	0.0559969	0.128686	0.187186	0.292191	0.272202	0.236004	0.199011	0.217408
AP2A	0.0709206	0.126855	0.0806061	0.206918	0.157518	0.200282	0.150604	0.101968	0.331766	0.197466	0.0886369	0.157424	0.0842051	0.175969	0.0963556	0.117698	0.119474	0.121748	0.0348245	0.0379751	0.115916	0.205303	0.211741	0.120171	0.0620022	0.130119	0.0757842	0.0955368	0.107987	0.083031	0.166953	0.0859127	0.136128	0.200754	0.086085	0.237992	0.192407	0.135814	0.171946	0.192528	0.159722	0.0919172	0.158939	0.231924	0.375891	0.387341	0.353468	0.266324	0.29552
AP2C	0.0689619	0.0887573	0.0617695	0.159347	0.113767	0.198845	0.135742	0.0639051	0.278722	0.169348	0.0769057	0.130699	0.0731852	0.133773	0.0639511	0.109267	0.260644	0.157934	0.0443181	0.0510305	0.113072	0.192086	0.192785	0.11764	0.0561678	0.128958	0.07054	0.0833308	0.0760439	0.0840291	0.143432	0.0873429	0.0924508	0.0928531	0.0503212	0.17881	0.147645	0.103564	0.125094	0.138797	0.108284	0.0655251	0.12498	0.190989	0.300399	0.308236	0.275788	0.206698	0.230518
WT1	0.0582117	0.115132	0.0664323	0.168022	0.125694	0.219039	0.138031	0.0659556	0.269158	0.183794	0.101496	0.104673	0.0855563	0.142006	0.0468595	0.057028	0.103853	0.0941623	0.0689803	0.0507228	0.100945	0.155616	0.173668	0.118529	0.0696744	0.119997	0.0524049	0.0994647	0.103845	0.0607205	0.132795	0.0764303	0.0811449	0.115894	0.0651148	0.169335	0.136908	0.0977324	0.1391	0.137435	0.114403	0.0700451	0.115679	0.186062	0.334648	0.289505	0.270829	0.220186	0.243219
ZBT17	0.0610567	0.113954	0.0688451	0.157244	0.111987	0.180547	0.179639	0.188049	0.393634	0.263037	0.125973	0.181185	0.0882115	0.158588	0.0992306	0.0510137	0.131217	0.112921	0.0773303	0.152733	0.114887	0.210086	0.203635	0.156988	0.0741563	0.200943	0.079595	0.102054	0.11129	0.0903428	0.197986	0.101719	0.0860006	0.0880697	0.0505077	0.18988	0.150222	0.114567	0.148317	0.145143	0.105227	0.079226	0.150149	0.223605	0.350691	0.314271	0.276409	0.257004	0.298341
RFA2	0.0335763	0.0391555	0.0500216	0.0985289	0.0639657	0.0799394	0.0977683	0.0744773	0.173838	0.132032	0.0535488	0.105799	0.0626249	0.0617876	0.072345	0.0444585	0.131173	0.0803044	0.0445205	0.0778489	0.0901876	0.175953	0.13712	0.138222	0.0710046	0.173714	0.0517899	0.0650481	0.0723935	0.0576322	0.101202	0.123211	0.064469	0.0380725	0.0398598	0.130715	0.102078	0.0675318	0.0885089	0.0852813	0.0516271	0.0534082	0.152209	0.134369	0.167925	0.184145	0.16805	0.172207	0.156128
SMC5	0.0463591	0.0646397	0.0584647	0.129847	0.0920441	0.118547	0.12495	0.142978	0.253238	0.189989	0.075293	0.140695	0.0722048	0.101935	0.112964	0.0531242	0.14299	0.0987113	0.0473995	0.0842262	0.116896	0.242015	0.190067	0.168557	0.0911436	0.20142	0.0603689	0.0848809	0.097288	0.0718907	0.146707	0.161115	0.0922326	0.0488099	0.0581473	0.193273	0.149917	0.101164	0.1222	0.118796	0.0881551	0.0635727	0.194159	0.172365	0.235174	0.258566	0.230294	0.230845	0.217815
BRCA1	0.0563464	0.0689563	0.0717803	0.151342	0.124919	0.154495	0.135999	0.129399	0.26578	0.192944	0.0814446	0.157749	0.08204	0.11909	0.108228	0.0495114	0.116018	0.103829	0.0335644	0.0875006	0.123651	0.244598	0.201655	0.175867	0.097356	0.197308	0.0790095	0.0925148	0.0887023	0.065682	0.142512	0.159373	0.0919952	0.0662623	0.0576282	0.206495	0.158544	0.115311	0.143425	0.148654	0.110466	0.0603014	0.181934	0.178112	0.265638	0.288876	0.261875	0.224426	0.223364
SPIB	0.0499152	0.0500588	0.0638815	0.107905	0.0928681	0.112644	0.119325	0.0977411	0.261984	0.16474	0.0828114	0.130845	0.0673292	0.1116	0.111586	0.0446828	0.0972064	0.0989526	0.0423959	0.0767049	0.122302	0.235024	0.198446	0.141851	0.0836428	0.153685	0.075176	0.0641856	0.0785315	0.0673673	0.141998	0.15333	0.0780289	0.0526717	0.0444448	0.186645	0.145534	0.110385	0.137819	0.134975	0.107396	0.0425503	0.213414	0.153328	0.245478	0.26807	0.212333	0.236546	0.221924
PAX5	0.0436347	0.0631467	0.0471329	0.108041	0.085922	0.112001	0.119156	0.0981357	0.215598	0.168481	0.0877232	0.11684	0.0663547	0.0874238	0.104624	0.0452219	0.0692742	0.0694828	0.0405651	0.0786967	0.107427	0.179403	0.172151	0.11673	0.0699119	0.157241	0.0750901	0.0724687	0.0981561	0.0698346	0.134015	0.114815	0.0804102	0.0608878	0.055083	0.196031	0.161451	0.111769	0.130341	0.155764	0.113128	0.0623973	0.171413	0.154792	0.235244	0.23467	0.204224	0.192849	0.18574
PEBB	0.0605628	0.0693942	0.0670532	0.133995	0.0953669	0.123964	0.140662	0.157414	0.298014	0.251095	0.0938179	0.169755	0.0840334	0.120727	0.127146	0.0628199	0.120213	0.0862372	0.0423653	0.100246	0.110065	0.205647	0.186547	0.140709	0.0633835	0.18648	0.0698892	0.0900504	0.109078	0.0751402	0.174644	0.126765	0.105351	0.0608672	0.0537189	0.190833	0.152001	0.110952	0.137419	0.15005	0.113068	0.0723412	0.16213	0.188085	0.280763	0.267913	0.230461	0.217283	0.240226
RUNX3	0.0738181	0.0716334	0.0850734	0.152436	0.124988	0.146019	0.167215	0.152867	0.343685	0.267645	0.109063	0.191431	0.0951605	0.138302	0.160114	0.0685485	0.144303	0.127918	0.0530876	0.122538	0.155628	0.290881	0.277482	0.167882	0.0992791	0.259068	0.0957344	0.106246	0.135715	0.105409	0.23276	0.216662	0.121412	0.0761305	0.0699684	0.276573	0.227939	0.149609	0.184536	0.217892	0.162387	0.078913	0.217792	0.230247	0.347167	0.375993	0.306993	0.284131	0.296999
RUNX1	0.0756175	0.0905096	0.0821376	0.155018	0.122577	0.152314	0.164066	0.162267	0.329731	0.284576	0.132236	0.183694	0.0847511	0.14096	0.143019	0.0804153	0.132945	0.11734	0.0520432	0.163322	0.13883	0.251662	0.240443	0.186113	0.116028	0.244972	0.115246	0.104801	0.121635	0.106271	0.213998	0.20577	0.108607	0.0779948	0.0747082	0.2363	0.194287	0.137274	0.162739	0.183284	0.142444	0.0834486	0.205967	0.250677	0.3528	0.332305	0.293166	0.275583	0.28612
FOXP3	0.0486347	0.0639911	0.0519974	0.116478	0.054508	0.0924427	0.15077	0.196413	0.26595	0.249076	0.13688	0.162585	0.0908092	0.0956755	0.184203	0.0444869	0.122876	0.0967946	0.0529736	0.097534	0.116367	0.194078	0.189421	0.133921	0.0853114	0.250081	0.0815304	0.121456	0.183339	0.103809	0.209901	0.176761	0.093545	0.0504626	0.0371823	0.201646	0.162505	0.130391	0.147009	0.140884	0.108762	0.0753204	0.183399	0.201509	0.251127	0.238882	0.203094	0.244612	0.251677
FOXO1	0.0560851	0.0883572	0.071924	0.145476	0.0992706	0.140108	0.167158	0.165261	0.323054	0.236317	0.108351	0.165203	0.110963	0.144362	0.149891	0.0617954	0.143925	0.109232	0.0682856	0.093919	0.124039	0.229583	0.217796	0.139319	0.0795398	0.217517	0.0763886	0.230691	0.374234	0.0946783	0.203357	0.155296	0.120486	0.0873509	0.0712965	0.250247	0.201148	0.155219	0.182148	0.18452	0.146638	0.093514	0.183284	0.221438	0.310933	0.318869	0.289463	0.268625	0.28965
HIF1A	0.056415	0.0801521	0.0651276	0.138277	0.0981916	0.154333	0.155411	0.173072	0.354005	0.242	0.10376	0.197917	0.0833293	0.125473	0.139809	0.0545724	0.154414	0.0918192	0.0888449	0.0796323	0.134637	0.240081	0.233729	0.1395	0.0672339	0.228967	0.0987581	0.0845903	0.111469	0.0993054	0.221347	0.163989	0.0784581	0.0646472	0.0825975	0.256794	0.207673	0.185406	0.217771	0.204804	0.16687	0.075403	0.166599	0.204301	0.321793	0.306035	0.252476	0.254529	0.297707
MAF	0.0703816	0.0835464	0.0749333	0.145433	0.0929121	0.153186	0.14503	0.131178	0.338448	0.244656	0.101587	0.152677	0.0854033	0.129015	0.122983	0.0661923	0.132149	0.0911266	0.0638415	0.106283	0.113894	0.221128	0.197651	0.319597	0.266715	0.412104	0.121276	0.0995784	0.101839	0.12295	0.192184	0.196358	0.0968186	0.0818879	0.0549869	0.192054	0.153525	0.11172	0.135965	0.135391	0.0970775	0.0752938	0.173541	0.242834	0.309489	0.301773	0.27031	0.266125	0.267156
RORG	0.0647641	0.0928319	0.0814836	0.133511	0.10253	0.154872	0.176207	0.213298	0.383367	0.278646	0.151863	0.200272	0.0890087	0.14727	0.165393	0.060084	0.130232	0.090941	0.0671498	0.0938517	0.109999	0.203765	0.18211	0.173748	0.0864815	0.274617	0.0771128	0.0928964	0.112316	0.117193	0.218167	0.199438	0.0791729	0.0790399	0.0598459	0.190572	0.154113	0.116978	0.157983	0.131092	0.091063	0.074058	0.167698	0.228233	0.334451	0.289783	0.250905	0.269653	0.315411
TBX21	0.0445595	0.0872264	0.0604822	0.107436	0.0895651	0.142517	0.118462	0.16009	0.309477	0.220324	0.0860771	0.125496	0.0746035	0.128584	0.130907	0.0533934	0.118377	0.0859972	0.0711007	0.103988	0.074722	0.160912	0.124203	0.137687	0.0731847	0.25508	0.0738552	0.0747746	0.0705267	0.0789777	0.158488	0.147231	0.0580944	0.0785028	0.0283359	0.12177	0.0936178	0.0590171	0.0988612	0.0914938	0.0693962	0.0571777	0.100752	0.201432	0.277795	0.220974	0.200946	0.230274	0.258835
STA5A	0.0812879	0.144855	0.0839107	0.189977	0.109891	0.150236	0.152512	0.142373	0.304266	0.298965	0.117395	0.143786	0.111215	0.125082	0.152453	0.110976	0.129325	0.135289	0.0703559	0.0880559	0.131644	0.205521	0.22171	0.15433	0.106864	0.274534	0.107435	0.114527	0.125405	0.146281	0.226769	0.203056	0.165025	0.146284	0.0776154	0.236828	0.198865	0.146272	0.175679	0.173945	0.138293	0.148393	0.216755	0.32014	0.359892	0.327995	0.307826	0.306715	0.309602
STA5B	0.0705891	0.0950229	0.0750539	0.146269	0.102052	0.137143	0.139753	0.129952	0.297213	0.247381	0.096873	0.145788	0.0930949	0.126829	0.123253	0.0772524	0.12353	0.124523	0.0569776	0.113604	0.135153	0.229941	0.219135	0.173358	0.127339	0.334223	0.103173	0.103389	0.11321	0.107508	0.210824	0.233417	0.122221	0.0983131	0.0575964	0.210332	0.181652	0.128058	0.162978	0.147998	0.114062	0.102688	0.214041	0.260805	0.30521	0.311222	0.267461	0.294915	0.280227
STAT4	0.0547791	0.0745621	0.0692742	0.132358	0.075207	0.113673	0.123483	0.113274	0.255111	0.217585	0.0743323	0.127495	0.0735937	0.0892875	0.106925	0.0582727	0.160962	0.109433	0.0609464	0.0955869	0.122705	0.227283	0.22278	0.173839	0.104619	0.312296	0.0982405	0.0984887	0.0927902	0.0999842	0.198072	0.227484	0.107264	0.0643062	0.0519153	0.198635	0.158701	0.117236	0.147595	0.134871	0.100549	0.0671903	0.18997	0.216361	0.266609	0.288153	0.244268	0.239521	0.233839
STAT3	0.0739774	0.0961059	0.0849034	0.170408	0.110907	0.164411	0.181948	0.184305	0.383734	0.293359	0.123133	0.194571	0.103116	0.144932	0.171503	0.0739912	0.163585	0.126073	0.0698786	0.112981	0.1553	0.278428	0.257528	0.190569	0.121413	0.334627	0.115427	0.112285	0.122453	0.129918	0.244795	0.242862	0.107371	0.0882233	0.0595565	0.243906	0.201995	0.137702	0.1817	0.169841	0.124697	0.093837	0.227729	0.270235	0.354916	0.358139	0.298463	0.312165	0.316322
EP300	0.094975	0.144585	0.126294	0.240962	0.176506	0.263303	0.235651	0.233231	0.516876	0.382061	0.153097	0.256993	0.128942	0.211597	0.221328	0.0970548	0.202616	0.171756	0.0922728	0.137889	0.216017	0.371265	0.355455	0.247156	0.133263	0.369792	0.143928	0.160335	0.172429	0.15931	0.31759	0.282972	0.150273	0.126024	0.0932257	0.342899	0.27455	0.189561	0.231932	0.246478	0.182342	0.116971	0.280531	0.350655	0.499552	0.504486	0.43669	0.386044	0.407753
IRF4	0.079385	0.103157	0.0999314	0.18597	0.138699	0.194945	0.219302	0.238264	0.498383	0.343653	0.141537	0.243429	0.112489	0.213439	0.208906	0.0777131	0.174572	0.14091	0.0831498	0.12852	0.17144	0.317851	0.29416	0.2231	0.122194	0.371584	0.111321	0.141829	0.142422	0.138391	0.278967	0.269744	0.123229	0.0882681	0.0693179	0.280262	0.221454	0.149384	0.187355	0.19166	0.135331	0.0881955	0.25832	0.289913	0.422999	0.428436	0.372687	0.342769	0.355217
BATF	0.0743048	0.106851	0.103169	0.188534	0.13433	0.184659	0.208554	0.218629	0.455423	0.341192	0.137776	0.224073	0.110333	0.173554	0.204575	0.0840162	0.183411	0.140755	0.0871822	0.124841	0.165495	0.313353	0.292674	0.236245	0.123004	0.410971	0.133609	0.145225	0.141237	0.151139	0.317478	0.310041	0.128297	0.0865135	0.0753167	0.286123	0.229479	0.156029	0.197795	0.204165	0.149378	0.0929098	0.239804	0.296099	0.417095	0.417371	0.355516	0.33057	0.355199
IRF3	0.0526891	0.0854563	0.0747941	0.146618	0.123881	0.151007	0.123903	0.0863893	0.280185	0.219009	0.0928258	0.169117	0.0838876	0.113359	0.103035	0.0596213	0.120027	0.09201	0.0587862	0.0731347	0.122645	0.220481	0.204873	0.157696	0.125177	0.18997	0.103931	0.0913783	0.0850868	0.0996537	0.170343	0.216151	0.0815683	0.0755725	0.0660285	0.201491	0.158133	0.117143	0.1472	0.146173	0.116593	0.0800965	0.179271	0.230574	0.309264	0.299126	0.262791	0.286237	0.286883
STAT2	0.0524155	0.0595087	0.0494213	0.10346	0.0738865	0.0967674	0.0938402	0.0960798	0.216615	0.182853	0.0637112	0.116252	0.0486153	0.0729822	0.0769761	0.0431477	0.10193	0.0934744	0.0333232	0.0503976	0.0846238	0.165399	0.155992	0.12034	0.124319	0.177665	0.0701705	0.0758055	0.0582549	0.0911829	0.125647	0.189152	0.0699154	0.0454661	0.0383359	0.15063	0.118021	0.0762755	0.0857881	0.089918	0.070981	0.064345	0.165147	0.171485	0.210134	0.241753	0.224509	0.220173	0.209995
ATF4	0.0712951	0.140467	0.0721994	0.158788	0.110631	0.159039	0.139772	0.0938202	0.304858	0.242835	0.0816912	0.165519	0.0841698	0.15253	0.110524	0.0418494	0.135196	0.0961781	0.0814791	0.0761008	0.119302	0.20621	0.21819	0.148561	0.122095	0.201729	0.100608	0.101858	0.0974873	0.225919	0.235428	0.283673	0.098642	0.103384	0.0905608	0.233855	0.188953	0.149457	0.169088	0.178309	0.152252	0.152598	0.182357	0.281302	0.342662	0.329097	0.284082	0.299417	0.311858
CEBPB	0.0799997	0.253186	0.0963714	0.22445	0.17662	0.158722	0.132225	0.104069	0.299323	0.302334	0.114605	0.178215	0.104294	0.119803	0.14916	0.0674656	0.123223	0.121999	0.0736951	0.0898356	0.147459	0.232716	0.288	0.179055	0.143806	0.214195	0.117384	0.139272	0.135705	0.369985	0.286896	0.329903	0.119111	0.147439	0.173588	0.37927	0.333287	0.229181	0.249409	0.283211	0.233161	0.342443	0.365652	0.462322	0.413971	0.450146	0.409535	0.44869	0.46114
CEBPA	0.0815557	0.251679	0.0995417	0.227286	0.185523	0.16448	0.14235	0.126102	0.317426	0.287143	0.119792	0.191575	0.110282	0.127311	0.15345	0.0719069	0.120305	0.125937	0.0711427	0.10674	0.158149	0.261006	0.310414	0.180448	0.150641	0.229463	0.124017	0.130906	0.136693	0.316928	0.288671	0.337849	0.12862	0.138487	0.177764	0.410297	0.359126	0.248349	0.268425	0.307898	0.251235	0.341262	0.392123	0.447604	0.421047	0.483031	0.435562	0.475876	0.485536
GRIP1	0.0549818	0.107966	0.0695102	0.118883	0.0868668	0.103258	0.103861	0.108451	0.25352	0.217113	0.087948	0.109761	0.0723263	0.125852	0.102802	0.0572978	0.118053	0.0927256	0.0552442	0.108045	0.12748	0.200524	0.207555	0.155319	0.154037	0.198796	0.117112	0.092687	0.0888806	0.140288	0.171005	0.30674	0.0865513	0.0683862	0.0823393	0.199633	0.165396	0.120149	0.137267	0.153617	0.115633	0.103735	0.237605	0.27108	0.262165	0.259434	0.233711	0.314855	0.269517
STAT6	0.0692095	0.106967	0.0668139	0.140151	0.0917239	0.111217	0.140358	0.150078	0.25307	0.276226	0.107968	0.143063	0.0881525	0.0979734	0.157249	0.0677549	0.129477	0.129145	0.0677261	0.152654	0.178578	0.277722	0.289651	0.185915	0.171791	0.283175	0.105764	0.124262	0.132125	0.135878	0.198132	0.282647	0.121244	0.079597	0.0892618	0.246904	0.205507	0.152021	0.171046	0.183605	0.142433	0.104819	0.275483	0.273447	0.296305	0.293709	0.25892	0.364497	0.292418
STAT1	0.0709912	0.11021	0.0747758	0.142187	0.0932474	0.120933	0.163043	0.219634	0.343193	0.329487	0.128647	0.190845	0.0986425	0.131612	0.188875	0.0714092	0.13731	0.132245	0.0601678	0.126007	0.138229	0.234911	0.24116	0.193561	0.165497	0.279299	0.106803	0.120098	0.117832	0.148077	0.255558	0.311084	0.116265	0.074321	0.0633641	0.231577	0.191887	0.128797	0.147719	0.162246	0.118939	0.111529	0.271245	0.299587	0.338699	0.324965	0.294417	0.363986	0.325245
IRF1	0.0559007	0.100422	0.042937	0.119881	0.0747374	0.100628	0.107337	0.11278	0.227287	0.227263	0.0745527	0.124365	0.0682737	0.0715626	0.0820993	0.0574598	0.115747	0.119989	0.0629438	0.122539	0.103392	0.19355	0.193363	0.189811	0.184635	0.255927	0.0999462	0.112646	0.0901017	0.140643	0.154246	0.292015	0.0841893	0.0583178	0.0654526	0.178681	0.140819	0.102563	0.119726	0.121575	0.0909843	0.103846	0.246788	0.25693	0.263703	0.253948	0.245661	0.312483	0.278346
JUNB	0.0819082	0.132973	0.0807341	0.14344	0.0927992	0.11519	0.112556	0.0827946	0.243051	0.288359	0.0979663	0.10504	0.0845848	0.0890972	0.121328	0.0753222	0.146606	0.122356	0.112687	0.145939	0.123505	0.213376	0.214403	0.213308	0.209573	0.357098	0.155484	0.129318	0.103615	0.194443	0.264052	0.44676	0.100582	0.0995151	0.0706635	0.195434	0.163418	0.106887	0.139163	0.142706	0.112331	0.122956	0.239628	0.34369	0.321466	0.287214	0.258721	0.366774	0.30283
CHD1	0.0514121	0.0714948	0.0344102	0.0884816	0.0456764	0.101396	0.079031	0.0933359	0.174857	0.13272	0.0265691	0.0878751	0.0389376	0.0493654	0.0462422	0.0270029	0.11683	0.0778178	0.039137	0.0598351	0.0868809	0.147108	0.123415	0.134355	0.0575677	0.136753	0.0479025	0.0510652	0.0658863	0.0709608	0.0955562	0.0840399	0.0291104	0.0436783	0.0491554	0.10789	0.0885667	0.0752183	0.0974547	0.0808193	0.0581832	0.0458714	0.102441	0.126313	0.176372	0.15727	0.145858	0.149289	0.19626
RCOR1	0.047884	0.0910869	0.0554684	0.131278	0.10263	0.140114	0.0982713	0.0825676	0.229152	0.163368	0.0751792	0.106	0.047438	0.0849677	0.064021	0.0560015	0.0874504	0.0741884	0.0302912	0.0992187	0.097608	0.227153	0.145926	0.24072	0.077941	0.172753	0.0714395	0.0794177	0.063496	0.0790069	0.10505	0.123419	0.0746988	0.0806832	0.0450341	0.139591	0.101043	0.0880725	0.124068	0.0999502	0.0852013	0.0617788	0.131737	0.183494	0.243147	0.223214	0.213725	0.207457	0.223202
MAZ	0.0693489	0.0921915	0.0777476	0.161657	0.147408	0.19239	0.126444	0.116704	0.342433	0.20843	0.0930215	0.1283	0.0739234	0.155469	0.103064	0.050492	0.0904225	0.098362	0.0396205	0.0712958	0.110218	0.253396	0.203669	0.200777	0.0817919	0.177956	0.0696019	0.0861798	0.0815067	0.0688974	0.161707	0.135183	0.0800177	0.0870491	0.0531238	0.197607	0.148107	0.107014	0.146049	0.146079	0.116096	0.0672004	0.146268	0.202853	0.329768	0.330289	0.294084	0.246035	0.273085
CHD2	0.0659724	0.0726683	0.06406	0.145395	0.117976	0.166554	0.117325	0.0970379	0.240417	0.163997	0.0731887	0.118675	0.0627999	0.0876447	0.0577755	0.0487459	0.090043	0.0841828	0.042735	0.0539414	0.106284	0.245902	0.200528	0.180356	0.0628686	0.173499	0.0727991	0.0912831	0.103938	0.0691094	0.158573	0.12595	0.0743318	0.0589231	0.0600037	0.214254	0.190059	0.121134	0.140781	0.165714	0.121836	0.0566018	0.165915	0.167804	0.267919	0.296759	0.25455	0.205751	0.228952
ZFP384	0.0528595	0.100419	0.0489239	0.14706	0.0615166	0.133196	0.09397	0.0728119	0.194318	0.158293	0.0415732	0.0917087	0.045103	0.087849	0.0727314	0.0391294	0.10455	0.11441	0.0480588	0.0683826	0.105176	0.172638	0.154756	0.168591	0.0762856	0.168185	0.0604226	0.0813375	0.0636558	0.0709008	0.119546	0.101249	0.0752655	0.0608855	0.0378489	0.133555	0.117515	0.0787766	0.0999047	0.107736	0.0788174	0.0583328	0.140748	0.14621	0.204277	0.208655	0.194465	0.173047	0.16974
KMT2A	0.0390453	0.0645578	0.0508351	0.103492	0.0498305	0.0906324	0.1233	0.0765735	0.259167	0.19055	0.0430044	0.107467	0.0467378	0.0877988	0.0802466	0.0415171	0.146286	0.0849294	0.0420037	0.0471114	0.0741516	0.132491	0.136168	0.0981141	0.0538482	0.116263	0.043075	0.075314	0.0704287	0.0807454	0.109087	0.0538132	0.0619072	0.0444773	0.0126419	0.101793	0.0667826	0.0442838	0.0712588	0.0691306	0.0430491	0.0561303	0.0844403	0.136459	0.216689	0.18597	0.176859	0.151452	0.164599
PRDM4	0.00835667	0.0287737	0.00981269	0.0377441	0.0288935	0.0779293	0.027333	0.0285237	0.0483197	0.0557535	0.0217582	0.0231762	0.0148261	0.0254246	0.0185562	0.00690006	0.0357505	0.0271213	0.00970313	-0.00898884	0.0145695	0.0269621	0.0238046	0.0246582	0.0132326	0.0273413	0.00444485	0.0369522	0.0104385	0.0276807	0.0373058	0.0270077	0.0173343	0.00974214	0.00757597	0.0349945	0.0321632	0.0187701	0.0174899	0.0218802	0.0193291	0.0220193	0.0269427	0.0406378	0.051611	0.0490161	0.0563819	0.054128	0.049911
ZN281	0.0193786	0.0291521	0.0211302	0.0594063	0.0306498	0.0877315	0.0329743	0.0296872	0.0483573	0.0497264	0.035423	0.0390692	0.0319209	0.0246403	0.015265	0.0211988	0.0260458	0.0267007	0.0162714	0.0157356	0.0406605	0.0322534	0.0392272	0.0533326	0.012745	0.0284676	0.0139954	0.0353616	0.0367154	0.0449239	0.0373341	0.0260181	0.0121116	0.034301	0.0281129	0.0508623	0.0374288	0.0405502	0.0409791	0.0344056	0.0242505	0.00905678	0.0398459	0.0569331	0.0703365	0.0586674	0.061369	0.0456072	0.059076
CNDH2	0.0320036	0.0266755	0.0372196	0.0945383	0.034463	0.119576	0.0654929	0.10364	0.115708	0.0927258	0.0597226	0.0635738	0.0339688	0.0488473	0.0693478	0.0088673	0.0467271	0.0463982	0.00811931	0.0271299	0.0621671	0.0609693	0.0475563	0.0579088	0.021451	0.0705687	0.0235396	0.013525	0.0382999	0.0505873	0.0739555	0.0480934	0.00598375	0.0318484	0.0160533	0.0540463	0.0426634	0.0356064	0.0291972	0.0349081	0.0242795	0.0275309	0.0574591	0.0713468	0.110318	0.0639222	0.0653425	0.0694725	0.0917765
MED12	0.033721	0.0706439	0.0627624	0.144538	0.046608	0.170073	0.127	0.163068	0.201392	0.193263	0.104353	0.118198	0.0724123	0.0834481	0.103762	0.0530162	0.117855	0.0964853	0.0278191	0.0385985	0.0970597	0.0932662	0.108798	0.0901252	0.0443778	0.127125	0.061208	0.0641226	0.0995614	0.0902626	0.143075	0.0718423	0.0571805	0.0438423	0.0426097	0.11249	0.102486	0.0901971	0.0869624	0.0830977	0.0610874	0.0694741	0.10558	0.136296	0.207581	0.160476	0.149066	0.151989	0.186871
ELL2	0.0255842	0.0478259	0.0251131	0.0853198	0.0411188	0.110072	0.0880031	0.0808108	0.138312	0.0968516	0.0752576	0.0854735	0.0256537	0.0592124	0.0494362	0.0291794	0.0723863	0.0667309	0.0259617	0.0146497	0.0769222	0.0806241	0.0773953	0.0783824	0.0376437	0.0973914	0.0873428	0.0486808	0.0639032	0.0873415	0.0673314	0.0673002	0.0135175	0.0340584	0.0452786	0.0834415	0.0742448	0.0641405	0.0864412	0.0711814	0.0495573	0.0201399	0.0795128	0.102069	0.133011	0.0889545	0.0851316	0.101683	0.124814
AFF4	0.0279249	0.055473	0.0432081	0.1236	0.0430766	0.147372	0.0743374	0.047285	0.15576	0.100701	0.0633386	0.0633472	0.0359615	0.0474078	0.062099	0.0300128	0.100089	0.0695207	0.0174932	0.0353353	0.100891	0.0959998	0.0976874	0.0820472	0.0441669	0.110576	0.0769363	0.0294369	0.0526663	0.0939094	0.0845098	0.0478268	0.0170926	0.0370677	0.0432254	0.0813543	0.060734	0.0682686	0.0794125	0.0592137	0.0414771	0.0307292	0.0670657	0.0993484	0.151314	0.0973243	0.100946	0.119748	0.139087
HDAC1	0.045765	0.0488288	0.0517749	0.106245	0.0770869	0.168517	0.113695	0.0531963	0.170373	0.100817	0.05044	0.065722	0.0420644	0.075028	0.0476912	0.0459567	0.0731565	0.0675721	0.0313657	0.0273855	0.0907288	0.125897	0.117543	0.0838712	0.0277095	0.0700089	0.0342931	0.0481214	0.0649054	0.0507327	0.0789212	0.0480595	0.0299414	0.0473397	0.018238	0.102695	0.0629127	0.0718218	0.0972158	0.0678347	0.0599712	0.0369197	0.0524263	0.106898	0.177293	0.165162	0.142599	0.138974	0.145469
HDAC2	0.0187733	0.0336689	0.043391	0.101357	0.0355416	0.163921	0.0398523	0.0135773	0.045838	0.0302872	-0.00035605	0.00815493	0.0105198	0.0558177	0.00646563	0.0157588	0.0417811	0.0629289	0.0219162	0.00502074	0.0580947	0.0190995	0.0195181	0.0532081	0.0257771	0.0265553	0.0104768	0.0200176	0.0201259	0.0325689	0.0195108	-0.00421353	-0.00316018	0.0241126	-0.00115377	0.0205564	0.0209031	0.0134134	0.0196037	0.0178761	0.0184636	0.0253327	0.0298611	0.0428582	0.0717138	0.0496383	0.0543724	0.0435981	0.051911
TF2L1	0.0540358	0.0618935	0.0711321	0.145232	0.103589	0.233573	0.0872619	0.0456312	0.138746	0.10159	0.0430101	0.0814039	0.0529117	0.104053	0.0424533	0.0747912	0.0772762	0.0763014	0.0194539	0.0256643	0.115826	0.113976	0.116308	0.0781632	0.0351945	0.0822518	0.0537863	0.0545841	0.0616026	0.0361964	0.0725134	0.0325076	0.0517349	0.0794281	0.0416352	0.123988	0.101532	0.0757045	0.0871034	0.107843	0.081947	0.053814	0.0838022	0.127401	0.197793	0.192864	0.182652	0.141232	0.153426
PRD14	0.0528911	0.0698887	0.0474501	0.143907	0.0999318	0.274771	0.0594661	0.0128323	0.103213	0.0842366	0.0499815	0.0463255	0.0230222	0.0744324	0.0296488	0.0596592	0.0639625	0.0977095	0.0203776	0.0190092	0.0771203	0.0652068	0.0670053	0.0919684	0.0432045	0.075344	0.0414591	0.0327779	0.0339695	0.0264709	0.0534686	0.0225317	0.0396452	0.0795818	0.0275599	0.0679919	0.0519222	0.0341226	0.0436604	0.0524931	0.0420639	0.0463103	0.0607567	0.117372	0.16999	0.134372	0.145572	0.113134	0.118732
ZIC2	0.0300213	0.0551793	0.0461695	0.133168	0.0705778	0.214351	0.106012	0.0541195	0.152996	0.118667	0.0694244	0.0796587	0.0468921	0.109504	0.0469228	0.0518251	0.0637155	0.071353	0.0345161	0.00618025	0.0998629	0.103886	0.114786	0.0837077	0.0336801	0.0653387	0.0431453	0.0437637	0.0669531	0.0469278	0.126231	0.111658	0.0463813	0.0539475	0.0379701	0.10172	0.0785765	0.0747039	0.0890086	0.0761907	0.0706148	0.047783	0.0710438	0.109588	0.186088	0.172689	0.162858	0.129677	0.149088
ELL3	0.033103	0.0709121	0.0430253	0.137623	0.0632907	0.216296	0.0954245	0.0826755	0.122523	0.102617	0.0420591	0.0702368	0.0424633	0.0480803	0.0389493	0.0452183	0.0757174	0.0887613	0.032001	0.0233873	0.111363	0.0995567	0.10313	0.0914747	0.0351661	0.0760306	0.0510717	0.052293	0.0691779	0.0695281	0.0850808	0.045259	0.0126654	0.0388082	0.0344838	0.0809139	0.0757161	0.0606438	0.0673532	0.0582854	0.0397083	0.0343636	0.0799043	0.0994601	0.147192	0.124385	0.120964	0.115298	0.116046
MSGN1	0.00272345	0.00953987	0.00363578	0.00338767	-0.00377271	0.0224172	0.0150169	-0.003696	0.00310306	0.00922812	0.00482579	-0.00665471	0.00403303	0.00625794	-0.00633216	0.00126562	0.0154771	0.0128283	0.0122409	-0.000200529	0.00110939	-0.00529999	0.000762358	0.0126687	0.00799607	-0.00573522	0.00716711	0.00109217	0.0080663	0.0202004	0.00510359	0.00464279	-0.00164242	0.00751762	0.00560084	-0.00120094	0.00222891	0.00301995	0.00290575	0.00248216	0.00886457	0.00706036	0.00101532	0.00830204	0.0204938	0.00499741	0.0095287	0.00348256	-0.00124786
SP16H	0.000739177	0.00908929	0.00419982	0.0412795	0.00620026	0.0642065	0.0345884	0.00571105	0.0167765	0.0202217	0.0177233	-0.00121191	0.0184725	0.0193851	0.00315559	-0.0041844	0.0237108	0.0170717	0.00832145	-0.00938173	0.0298757	0.0170061	0.00528872	0.0230049	0.00323211	0.0370087	0.00867552	0.00187181	0.01001	0.0184117	-0.00562542	0.013029	-0.010985	0.000695201	0.011535	0.0176083	0.0151598	0.0143063	0.0185354	0.01829	0.0099163	0.00441179	0.00732068	0.0130786	0.0336511	0.0128248	0.0147151	0.0184904	0.0276636
SMAD2	0.00337702	0.00621771	0.0103446	0.0780326	0.0159339	0.0998179	0.0160701	0.00890804	0.00766242	0.00889723	-0.000484375	0.00146408	-0.00160947	0.0205408	0.00919641	0.0166855	0.0205403	0.0580407	0.000753379	0.00285393	0.0226911	-0.0068167	-0.0013869	0.0157952	-0.000709548	-0.001929	-0.00436323	0.0246629	-0.00082163	0.017615	0.00832019	-0.00523547	-0.0102932	0.000666328	-0.00708075	0.000200541	-0.00128126	0.00220183	-0.00012704	-0.00317666	-0.00278322	0.0111703	0.00498534	0.00743659	0.0272119	0.00891237	0.0110659	0.0152448	0.0121577
NCOA3	-0.00656576	-0.00427044	-0.000472788	0.0525028	0.0116522	0.0514976	0.0151364	0.00717431	0.00350701	0.00159216	0.00492609	-0.00723768	0.0188295	0.00468463	-0.00247776	0.00804159	0.0114946	0.0277937	0.000306595	0.00259745	0.022627	-0.00209897	-0.00832554	0.00606606	0.00716128	0.00347418	0.00392158	0.00230627	0.00675379	0.00224832	-0.00217911	-3.81057e-05	0.00290017	-0.00411613	-0.00583773	-0.00965451	-0.00481716	0.00252282	0.0152237	-0.00209071	-0.00904546	0.00868036	-0.00110838	-0.00317941	0.00485465	-0.000713105	0.00461133	0.00533583	0.0171454
ZIC3	0.013353	0.00492617	0.00267062	0.0635865	0.0142441	0.0796722	0.0127049	0.00115754	-0.00141027	0.0105825	0.0134576	0.00669892	0.00258315	0.00757917	-0.00726013	0.00803972	0.0254348	0.0358687	-0.000940865	0.000201374	0.0179967	0.00995688	0.0126201	0.0154587	0.00569608	0.0198891	0.00804765	0.00891228	0.000258252	0.00887319	0.000265442	-0.00692816	0.00351188	0.0253228	0.000988566	0.00822136	0.00399081	0.00481173	0.0176921	0.0116181	0.00783373	0.00251617	-0.000321957	0.020633	0.0189983	0.0134882	0.0237609	0.0122775	0.0187561
NR0B1	0.0472433	0.0655453	0.120821	0.272325	0.177844	0.350937	0.0349731	0.0175674	0.06165	0.0994434	0.00893158	0.0391146	0.0340713	0.054256	0.0250115	0.0298583	0.0628578	0.0801131	0.0136047	0.0147759	0.0842056	0.0448975	0.0499929	0.0716048	0.024052	0.0382637	0.0297539	0.0260167	0.0247998	0.0335614	0.0445388	0.0124815	0.0137523	0.0540043	0.0362939	0.0650669	0.0577963	0.0524339	0.0579232	0.0475704	0.0420462	0.0524656	0.0623556	0.0990821	0.130841	0.100437	0.121622	0.0984332	0.0979825
NACC1	0.0256708	0.0201178	0.0239889	0.106547	0.0365243	0.162104	0.0391386	0.0156223	0.0424182	0.050115	0.012952	0.0261533	0.0119653	0.0289069	0.0216202	0.037014	0.0643346	0.0616916	0.0259772	0.0300386	0.054862	0.0250015	0.0285951	0.0583614	0.0204014	0.0337146	0.0252594	0.0308346	0.0277976	0.0500414	0.0295316	0.00806765	0.020954	0.0323919	0.0059145	0.0325637	0.030188	0.0257399	0.0347298	0.028202	0.0243544	0.0289494	0.0380367	0.0556137	0.0602301	0.0541797	0.061934	0.0432626	0.0560446
NFAC1	0.0496858	0.0164899	0.00996073	0.0298938	-0.00160138	0.0135271	0.0102236	-0.00532861	0.0170893	0.0461642	0.0160122	0.00775133	0.0119432	0.0256243	0.00487461	0.005329	0.0128431	0.00958283	0.0107735	-0.00119108	0.0073464	0.0116191	0.0242586	0.0155292	0.00242122	0.0551892	0.00884694	0.00941901	0.00798993	0.0381922	0.00234172	0.0603481	-0.0107617	0.0136003	0.0143063	0.00930711	0.0104135	0.000673007	0.0132123	0.0121281	0.0106166	0.00624664	0.00860711	0.0707463	0.0585574	0.0429376	0.0284342	0.0345061	0.0235992
NFAC2	0.0381892	0.0380712	0.0241537	0.0482345	0.030858	0.0336544	0.0396201	0.0204435	0.0740926	0.0975336	0.033031	0.0335093	0.0309625	0.0315383	0.0213245	0.0475387	0.0526267	0.0518458	0.023255	0.0620283	0.0594797	0.0974758	0.0809367	0.10342	0.0915172	0.130289	0.0364694	0.0455883	0.038606	0.0517166	0.0655931	0.161538	0.0515316	0.0347052	0.0234458	0.0676123	0.057952	0.0367308	0.0481342	0.050826	0.0399565	0.0404529	0.108078	0.117941	0.107319	0.101236	0.0921913	0.140023	0.10136
MEF2A	0.0410186	0.0310129	0.0382366	0.0222731	-0.00378688	0.00325625	0.0315333	0.0591521	0.0437813	0.0872097	0.0338599	0.00802337	0.0396349	0.00667888	0.029774	0.0215393	0.0333103	0.0179277	0.0375655	0.0220675	-0.00886915	-0.00627276	0.000522212	0.0181284	0.00748618	0.027354	0.0100981	0.0319202	0.0390128	0.0557333	0.053677	0.0457449	0.0139635	0.0256596	-0.00272197	-0.00339314	0.0141323	-0.00542474	-0.00707121	-0.00465832	-0.00141434	0.0177039	0.0279394	0.069534	0.0685215	0.0200265	0.018082	0.0384322	0.0376061
SIX1	0.0380645	0.0715905	0.0524486	0.0662859	0.0339384	0.0607075	0.0754441	0.0442072	0.122578	0.170603	0.076787	0.0439584	0.0490921	0.0590056	0.0474722	0.0413145	0.0902615	0.0655395	0.0359604	0.0399872	0.0579985	0.0688703	0.0917852	0.0764411	0.0389589	0.0622623	0.0185499	0.0706696	0.061808	0.0411338	0.0802669	0.0523204	0.0515989	0.0603312	0.0367438	0.0817079	0.0650295	0.0413918	0.0519054	0.0590528	0.0412171	0.0545521	0.0819705	0.135246	0.164285	0.111659	0.11773	0.0990385	0.0978729
HTF4	0.0627415	0.0870364	0.0666223	0.0757462	0.0505831	0.072623	0.036691	0.0146	0.0788367	0.160821	0.0975947	0.0164007	0.0612757	0.0326761	0.0408544	0.0100308	0.0242476	0.0404581	0.0311459	0.0285674	0.0403476	0.0474254	0.0940307	0.0564757	0.0346198	0.0672269	0.0473603	0.0381603	0.0600297	0.0488847	0.0695074	0.0604047	0.0165697	0.0583078	0.0320226	0.0626284	0.0560386	0.0376147	0.0445851	0.0579344	0.0562669	0.0429971	0.042473	0.153793	0.177947	0.0997426	0.0805706	0.0883691	0.083944
TEAD1	0.086356	0.0985926	0.0746076	0.113559	0.0657342	0.0964767	0.0882847	0.051869	0.18387	0.257724	0.095926	0.0637465	0.0657469	0.0728598	0.0705182	0.0439009	0.120329	0.108275	0.0576542	0.0490607	0.0836423	0.107086	0.167518	0.113962	0.0778443	0.139393	0.0758385	0.101619	0.0882881	0.116793	0.147651	0.115896	0.0538524	0.0720418	0.0679662	0.152311	0.12573	0.088747	0.0963969	0.118362	0.0888777	0.0806718	0.139657	0.233396	0.24798	0.206651	0.177202	0.153112	0.149762
TEAD4	0.0778055	0.0844069	0.0784238	0.105654	0.0752118	0.0930734	0.111343	0.0698377	0.175704	0.213515	0.10076	0.0790961	0.0643207	0.070094	0.0837071	0.0395811	0.121185	0.0930467	0.0503828	0.0532031	0.0864506	0.123752	0.173326	0.0853338	0.0569211	0.101923	0.0523437	0.0857623	0.0915295	0.0997213	0.152457	0.121347	0.0500692	0.0624573	0.0550252	0.147932	0.138088	0.0882719	0.108727	0.124262	0.0959483	0.0666856	0.138513	0.181982	0.242701	0.204768	0.17213	0.158071	0.148929
FOSL1	0.0417629	0.0298376	0.0462829	0.0193988	0.0106813	0.0346906	0.0179328	-0.00615931	0.0547539	0.178227	0.072925	-0.00224855	0.0187178	0.0182784	0.0325112	0.0096852	0.0443667	0.0388274	0.0347385	0.0398496	0.021885	0.0315245	0.0570882	0.0566346	0.0398997	0.100962	0.0717194	0.044452	-0.00373722	0.068081	0.0624953	0.132956	0.0120042	0.0369582	0.0079915	0.0225407	0.0149074	0.0226545	0.0232832	0.0233574	0.00945163	0.0289715	0.0280799	0.166229	0.131396	0.0512499	0.0453935	0.0622393	0.0549923
MSX1	0.0587623	0.111263	0.0380399	0.0805241	0.0338681	0.0613014	0.0497668	0.0186493	0.0797633	0.203323	0.0636982	0.0354457	0.0602512	0.0229899	0.0490011	0.0206222	0.0768817	0.0511143	0.0541399	0.0284101	0.0393213	0.0439121	0.0837154	0.0669283	0.0501858	0.0858639	0.0464423	0.0685784	0.0866554	0.114247	0.106704	0.0897233	0.0621178	0.0692264	0.0599675	0.0933068	0.0871895	0.0804526	0.0843819	0.0852767	0.0725355	0.0858141	0.0894496	0.202598	0.177103	0.112417	0.112198	0.131044	0.123328
SOX9	0.0284628	0.0233591	0.0087261	0.0211375	0.0128774	0.0301358	0.0159408	0.01005	0.0255909	0.0338626	0.0133849	0.00531841	0.012583	0.0090616	0.0133582	-0.0053271	0.0138259	0.00672495	0.0302592	0.00219317	0.0200978	0.00957647	0.0253831	0.0191815	0.0189542	0.0102662	0.00907317	-0.00493405	0.0411584	0.018827	0.0213697	0.00273621	0.0109664	0.0377696	0.0311084	0.0216988	0.0226041	0.0237256	0.0348305	0.017335	0.0201188	0.0200193	0.0133929	0.0440033	0.0413864	0.0230705	0.0314223	0.0192807	0.0226028
HXA9	0.0103796	0.0214441	0.000717019	0.0285612	0.0118716	0.0131856	0.015992	0.00679382	0.0171087	0.0486066	0.0087756	0.016219	0.0152567	-0.0067354	0.0348797	0.0158975	0.0209974	0.0129299	3.69261e-05	0.0343588	0.02889	0.0372316	0.0326439	0.0214334	0.0342455	0.0541172	0.0159018	0.0158037	0.0205029	0.0413423	0.0189529	0.0888021	0.0201049	0.0250488	0.00263759	0.0261192	0.027138	0.0142438	0.0237878	0.0290944	0.0212506	0.0270324	0.0517485	0.0640058	0.0397634	0.0312563	0.0437206	0.0778672	0.0497466
NR1H2	0.0281087	0.0356253	0.0257671	0.0443418	0.0301165	0.0339151	0.0446905	0.0681289	0.0776768	0.0892529	0.0370519	0.0384219	0.0186203	0.0230033	0.0449893	-0.0126839	0.0407836	0.0316655	0.00843967	0.020272	0.0373015	0.0505358	0.0614015	0.0423693	0.0363917	0.0600741	0.0460562	0.0175051	0.0236751	0.0483324	0.0546012	0.0686656	0.00809056	0.00750982	0.015041	0.04578	0.0399946	0.0256803	0.0275123	0.0367884	0.0236695	0.0235259	0.0693568	0.0742899	0.0888478	0.0667517	0.0621738	0.0938923	0.0921051
NFKB1	0.0387111	0.0422371	0.00119616	0.0604373	0.0396743	0.0441402	0.0359985	0.0237393	0.0843097	0.102901	0.0474077	0.026539	0.0244094	0.0320076	0.0309707	0.0103074	0.0363579	0.0350637	0.0145247	0.0468515	0.0300463	0.060657	0.0560354	0.0892777	0.0842974	0.10695	0.0453767	0.018519	0.0335314	0.0670979	0.0542685	0.16085	0.0157295	0.0452696	0.0332626	0.0498275	0.0542993	0.0462024	0.0556705	0.0452553	0.034254	0.0380026	0.0821205	0.119265	0.11599	0.0857427	0.0925069	0.14012	0.121164
REL	0.0140859	0.0532272	0.00256961	0.0416583	0.0363092	0.0409242	0.0326443	0.0212046	0.0661895	0.0801571	0.0321788	0.0421649	0.0141803	0.0255005	0.0213469	0.019986	0.0279976	0.0258395	0.00775636	0.0411682	0.0561762	0.0710944	0.076155	0.0714202	0.0950708	0.105872	0.0305421	0.0201996	0.0203546	0.0590831	0.0676381	0.221879	0.0266713	0.0353014	0.0266301	0.0557561	0.0322226	0.053773	0.0506722	0.039448	0.0290728	0.0488751	0.0794523	0.122315	0.0944929	0.0740678	0.0745502	0.14488	0.110839
RELB	0.0337449	0.053877	0.0174691	0.068152	0.034845	0.0609614	0.0373987	0.0274824	0.09766	0.116405	0.0450987	0.0455717	0.0287076	0.0264654	0.0384422	0.0290149	0.0649326	0.0651475	0.0336426	0.0825463	0.057992	0.0981215	0.0917864	0.124063	0.133463	0.159881	0.0775623	0.0495029	0.0358689	0.0820846	0.0797807	0.209763	0.0297527	0.0523871	0.0357968	0.0666879	0.0571715	0.0585497	0.05873	0.0488126	0.0306198	0.0501275	0.128051	0.151019	0.133086	0.111836	0.121487	0.195244	0.139788
ETV2	-0.000141716	0.0197722	0.0117123	0.0306096	0.0226778	0.0286411	0.0501012	0.0496925	0.0812712	0.0573361	0.0535625	0.0751328	0.0511534	0.0422053	0.0679705	0.0287873	0.0451107	0.0432262	-0.00285834	0.0215005	0.033214	0.055086	0.0539396	0.0290388	0.0140058	0.0435967	0.0209721	0.0368454	0.0342704	0.0336595	0.0574318	0.0472444	0.0401844	0.0221122	0.00633608	0.0595197	0.0393508	0.0242845	0.0250617	0.034426	0.0123906	0.00929507	0.0611574	0.0744726	0.0788169	0.070228	0.0727773	0.080304	0.0791008
LYL1	0.0146865	0.00716684	0.00257125	0.0232486	0.0175239	0.0051236	-0.00325976	-0.00695913	0.00469064	0.0166049	0.0175703	-0.00273027	0.00844826	0.00717806	0.0143992	0.00859192	0.00261343	0.00342554	-0.00589039	0.0872129	-0.000281424	0.0181163	0.00164612	0.0241225	0.0157492	0.0176297	0.0176432	0.0133346	0.00998238	0.00584961	0.00519176	0.0286755	0.0182408	0.0105905	0.0194008	0.0154051	0.0161707	0.0115746	0.00650509	0.0245908	0.0234957	0.0248498	0.0279534	0.0198374	0.0212317	0.0148772	0.0293553	0.0420057	0.0272022
RBTN2	0.0413402	0.0689084	0.0576356	0.100138	0.0809066	0.106598	0.111928	0.0971596	0.262361	0.174145	0.0744826	0.129408	0.0589569	0.175197	0.104778	0.0477889	0.0882694	0.0640466	0.0245081	0.166577	0.0570764	0.128973	0.107727	0.121907	0.0712169	0.138508	0.0743377	0.0684287	0.0692371	0.0553303	0.102063	0.094511	0.0600708	0.0556391	0.0361475	0.118291	0.10557	0.0552349	0.0716677	0.0841026	0.0671835	0.0457685	0.117136	0.148557	0.213931	0.19782	0.191116	0.179929	0.165273
LDB1	0.050396	0.0849453	0.0591514	0.149245	0.10052	0.136767	0.0913176	0.102396	0.227974	0.165959	0.0961536	0.125129	0.0674133	0.119847	0.0977748	0.0335782	0.0889098	0.0683108	0.0544058	0.0691329	0.0959254	0.154525	0.152157	0.110205	0.0563664	0.129149	0.0933962	0.0695793	0.103313	0.0655017	0.127097	0.0923973	0.0855435	0.0705991	0.0599836	0.17037	0.152645	0.116504	0.140186	0.138125	0.112462	0.0751196	0.126168	0.167797	0.251082	0.221388	0.202528	0.19377	0.211782
GATA1	0.0449617	0.080336	0.0623571	0.138367	0.11166	0.121418	0.0834178	0.0787862	0.193136	0.152421	0.0695158	0.11263	0.0811783	0.0820202	0.0725629	0.068244	0.0965682	0.0984915	0.0352972	0.117951	0.105861	0.190894	0.172143	0.132344	0.0702649	0.164073	0.122504	0.0829705	0.0836447	0.0824624	0.106475	0.131133	0.134219	0.0777952	0.0724211	0.206596	0.175245	0.112675	0.128802	0.160828	0.119096	0.0883984	0.170398	0.175518	0.231021	0.251154	0.241712	0.194795	0.204193
TAL1	0.0351708	0.0580851	0.0332375	0.105759	0.0798639	0.0817737	0.0282378	0.0142952	0.0920344	0.0749697	0.0502874	0.049331	0.0505014	0.0474705	0.030002	0.0363863	0.0414551	0.0492605	0.011577	0.0906239	0.0569334	0.111991	0.0875532	0.100141	0.0612229	0.1006	0.10547	0.0461958	0.0398871	0.0528693	0.0533734	0.0817784	0.0731924	0.0689262	0.0545712	0.0993103	0.0929009	0.0685404	0.0790008	0.0896547	0.0731335	0.054323	0.097272	0.126269	0.134726	0.133674	0.148419	0.137107	0.134155
HEXI1	0.025527	0.0250549	0.0193906	0.0413732	0.020128	0.0421616	0.0291531	0.0168743	0.0720484	0.0651432	0.0545924	0.0123705	0.0281376	0.0363816	0.036188	-0.00122253	0.0249854	0.0290415	0.0124355	0.0160691	0.0281443	0.0359026	0.0241715	0.0372889	0.0316274	0.0376774	0.0382083	0.0163006	0.0348888	0.0572482	0.0360936	0.0452878	0.00126599	0.0140687	0.0172147	0.0377291	0.0430723	0.0233519	0.0306723	0.0364085	0.0112592	0.0105049	0.0234061	0.0627182	0.0878153	0.0611702	0.0605472	0.0590293	0.071898
SRSF1	0.0178779	0.0120896	-0.000176481	0.0106416	0.00461282	0.00593028	0.0106189	0.00760874	0.0520891	0.0221318	0.02914	0.00269441	-0.00609613	-0.00369085	0.00459192	0.000829748	0.0156141	0.0246758	0.00719158	0.0116902	0.0208571	0.0171268	0.00915585	0.00682996	0.0132893	0.0388748	0.00922488	0.0145676	0.0071959	0.0191851	0.00312276	0.00955463	0.00703785	0.0247674	0.0304847	0.00947009	0.00878365	0.0129647	0.00539166	0.0032287	-0.00280566	0.00931494	0.0110554	0.0300185	0.045889	0.0171742	0.0171826	0.0262276	0.0420851
SRSF2	0.0159045	0.028556	0.0269694	0.0318244	0.0244556	0.0334517	0.0258532	0.0199935	0.104874	0.0682797	0.0408976	0.0237416	0.0116492	0.00719187	0.0260241	0.0100939	0.0373274	0.0280224	0.00571082	0.00253313	0.0262208	0.0269564	0.0133291	0.0210443	0.0125618	0.0717022	0.0191595	0.00986211	0.0160722	0.0745832	0.0463574	0.0248395	0.00219557	0.0213342	0.0250726	0.0363892	0.0364045	0.0267388	0.0153472	0.0390009	0.0160574	0.0185659	0.0255237	0.065958	0.094561	0.044907	0.0496649	0.0610905	0.0746649
PO2F2	0.00929661	0.0292552	-0.00193986	0.0156092	0.0247571	0.0229013	0.0747351	0.0363772	0.0590961	0.053413	0.0254534	0.0331398	0.0258259	0.0256405	0.0195239	0.0079117	0.0369867	0.0537962	0.0237013	0.0165887	0.0294404	0.0543467	0.0688764	0.0621705	0.0560748	0.0711511	0.0382489	0.0302894	0.0614397	0.0312969	0.046669	0.0598722	0.0297186	0.0153408	0.0351081	0.0751622	0.0900998	0.0547294	0.0396664	0.0690767	0.0487034	0.0257505	0.0733801	0.0527225	0.0608615	0.0679264	0.0622941	0.0623233	0.0515562
PO3F2	0.0121709	0.0507927	0.00840437	0.0374175	0.00842621	0.0277487	0.107296	0.0319297	0.0594916	0.0650558	0.0369541	0.0115448	0.0117282	0.00997842	0.017161	0.000331845	0.0399802	0.0423394	0.048111	0.0157092	0.0225136	0.0225205	0.0322903	0.0430142	0.0194273	0.0687778	0.0227121	0.0369039	0.0699415	0.038266	0.0548091	0.0356786	0.0245727	0.024371	0.0208919	0.0353281	0.04256	0.0283439	0.0363326	0.028981	0.0208508	0.0249401	0.0344216	0.0509322	0.0724071	0.047826	0.0458724	0.053885	0.0467593
MSL1	0.0216264	0.0251886	0.0482562	0.0614336	0.0426677	0.0634678	0.107222	0.162853	0.172629	0.137689	0.0702809	0.0884667	0.0600975	0.0525613	0.047129	0.0180938	0.0588474	0.0501706	0.0405183	0.11276	0.052615	0.07765	0.0855636	0.0361947	0.0372475	0.0843336	0.0406561	0.0375392	0.0777479	0.0516938	0.103863	0.045373	0.0366301	0.0200913	0.0214894	0.0961083	0.0866996	0.0493615	0.0528333	0.0750567	0.0509187	0.0262393	0.0975076	0.0714898	0.150335	0.114737	0.0960021	0.0838028	0.106509
ELL	0.00504293	0.0182956	0.0134019	0.0178094	0.00677435	0.0140649	0.034046	0.0690927	0.0609357	0.0381915	0.0254552	0.0442866	0.00390734	0.0233682	-0.000127635	0.0204383	0.0299454	0.0351133	0.00891825	0.00135382	0.0166821	0.0350614	0.05082	0.00960508	0.00302788	0.0470703	0.0214037	0.0332508	0.0371667	0.0317278	0.0310414	0.0260227	0.0143708	0.00513156	0.0228236	0.0670583	0.0550258	0.0191375	0.0241583	0.0531152	0.0448326	0.00169266	0.0707431	0.0384559	0.0861488	0.0698726	0.0528055	0.0430541	0.0416397
SMAD1	0.0289331	0.0234455	0.0144901	0.0380346	0.00591621	0.0328748	0.0443013	0.0757238	0.0906457	0.0382661	0.0557861	0.0826953	0.0302598	0.0254589	0.0205616	0.000515429	0.056638	0.0290884	0.012422	0.00721806	0.0379782	0.0563442	0.0581148	0.0205781	0.0210252	0.0668111	0.0304112	0.0262568	0.0390331	0.0265217	0.0708392	0.019591	0.0333373	0.00259103	0.00125713	0.0732428	0.0525322	0.0370155	0.0526255	0.0520058	0.0149351	0.0219322	0.0591116	0.0441616	0.0732402	0.0801992	0.0657487	0.0572353	0.0665164
RARG	0.0158753	0.0281871	0.0450005	0.0785687	0.0725916	0.0967607	0.0667815	0.090403	0.0917232	0.0931263	0.0479225	0.0657418	0.0184063	0.0382478	0.0338271	0.0308847	0.0503036	0.0481046	0.0333155	0.00470446	0.037962	0.0561203	0.0465768	0.0280564	0.00707739	0.0653804	0.00896246	0.0308089	0.0498464	0.0322528	0.0652885	0.0367582	0.0192883	0.0200489	0.0204803	0.0722941	0.064164	0.0379571	0.02629	0.040326	0.0159079	0.0241275	0.0703961	0.0545654	0.102939	0.0941314	0.0802929	0.0539037	0.061394
HAND1	-0.00454958	0.0076929	0.0227907	0.00827491	0.000224568	0.0108682	0.0124571	0.000861539	0.0166279	0.0224219	0.0119775	0.00689307	0.0102969	0.00610978	0.00499445	0.00240542	0.0248786	0.0220486	0.0115447	-0.00129292	0.00345546	-0.0025826	0.00804211	0.00650219	0.0024715	0.0116023	0.0032546	0.0246314	0.0169346	0.00443768	0.0083011	-0.000853106	0.00587248	0.0224132	0.00802203	0.0159471	0.017873	0.0104308	0.010234	0.027776	0.00485246	0.0135325	0.0207828	0.0241668	0.0468214	0.0273202	0.0182008	0.0358275	0.0280461
HXA2	0.00580811	0.0207459	0.00442513	0.0227163	-0.00262883	0.0113787	0.0334004	0.0116701	0.0118115	0.0156739	0.0175397	0.00772499	-0.00650172	0.00901137	-0.000693013	0.0133308	0.0191578	0.0224829	0.00570976	-0.00947123	0.0130116	0.0209724	0.0192112	0.0190775	0.0417735	0.0172018	0.00169781	0.00668676	0.00477647	0.0311761	0.0127296	0.0128165	0.018075	0.0262461	0.00225851	0.0200873	0.0215643	0.0128547	0.00583057	0.0109656	0.00785297	0.0280346	0.0156364	0.0321617	0.0263312	0.0210881	0.0227154	0.0258016	0.0150999
OLIG2	0.042864	0.0368613	0.0383505	0.0776616	0.0445335	0.102392	0.0657097	0.0423096	0.0896349	0.094153	0.0598933	0.0430609	0.0335483	0.0680572	0.0444904	0.0201687	0.0315902	0.039945	0.0566831	0.0148281	0.0475343	0.0738428	0.081452	0.0441318	0.017966	0.0579019	0.0244072	0.0538278	0.0959256	0.047422	0.0558055	0.0417048	0.0297189	0.0599858	0.0166049	0.080798	0.0653319	0.0514118	0.0641533	0.0590197	0.0396953	0.029848	0.0583114	0.0850819	0.139309	0.114315	0.101134	0.082315	0.0898245
PITX1	0.026063	0.0584442	0.0328672	0.0856295	0.0364834	0.0958978	0.125606	0.114115	0.180964	0.177128	0.0726286	0.0837779	0.0742164	0.0874507	0.0842522	0.0277838	0.0640798	0.0617797	0.044817	0.021267	0.0641367	0.0761606	0.100912	0.071971	0.0502623	0.084337	0.0271008	0.0713564	0.0999643	0.0626455	0.111495	0.0511566	0.0714281	0.0488443	0.0425742	0.124217	0.102971	0.0695731	0.0771138	0.0789766	0.0663243	0.0515711	0.10283	0.116822	0.189	0.147273	0.13845	0.119214	0.118701
TOP2B	0.00109267	0.0303596	0.0199091	0.0550591	0.0203656	0.0880084	0.120906	0.0329394	0.116569	0.0676619	0.0357416	0.061312	0.0422236	0.0791436	0.0239518	0.0146312	0.0900882	0.0379036	0.0673636	0.00844162	0.0499969	0.0354956	0.0626164	0.0542687	0.0217037	0.0444784	0.010659	0.043554	0.0543502	0.0254462	0.0589093	0.0265406	0.0137214	0.032977	0.0172777	0.0445437	0.0461678	0.0225019	0.0394668	0.0411125	0.0255418	0.0216097	0.0346741	0.0475959	0.0937372	0.0750247	0.0739508	0.0582817	0.0617672
LHX3	0.0102306	0.027441	0.0101619	0.0325314	0.0117376	0.062369	0.0459711	-0.00409426	0.0378493	0.046205	7.81058e-05	0.0107641	0.00868954	0.0159459	0.0126343	0.0281761	0.0473885	0.0397325	0.0418109	0.00880868	0.0290847	0.0221219	0.034826	0.0461644	0.0274263	0.0429741	0.00831758	0.0295267	0.0423002	0.0281072	0.0258575	0.00671772	0.0232273	0.0376294	0.00405198	0.0193136	0.0282581	0.0127456	0.0166923	0.0213135	0.00266391	0.0347248	0.0224706	0.0480738	0.0467485	0.0357058	0.0382385	0.0374506	0.0455332
ISL1	0.0220555	0.0351162	0.0178406	0.0579501	0.0177197	0.0865748	0.0590801	0.00752882	0.0658386	0.0538733	0.00495056	0.0112016	0.0284296	0.0434736	0.0199457	0.0300613	0.0570966	0.060515	0.0460243	0.0212525	0.0385616	0.032116	0.0518603	0.0605625	0.0336853	0.0535568	0.0216194	0.0510399	0.0538736	0.0465126	0.0523287	0.0226189	0.0364961	0.0401431	0.00732869	0.0310262	0.0333203	0.0139286	0.0159866	0.0212013	0.0109228	0.0471213	0.0462215	0.0702862	0.0886578	0.0589996	0.0717056	0.056471	0.0634773
HXC9	0.0244162	0.0317375	0.0181091	0.0219195	0.00231754	0.0449453	0.0311343	0.0290488	0.0277776	0.0472444	0.00518325	0.00960367	0.0194821	0.0110459	0.0129226	0.0168519	0.0374933	0.0205685	0.0536053	0.0180769	0.0122136	0.00498129	0.0124281	0.03197	0.0178887	0.0411841	0.000126033	0.021818	0.0516753	0.0374086	0.0430121	0.019896	0.0294481	0.0238121	0.00346284	0.0142289	0.0120159	0.00884589	0.00249423	0.0119795	0.0115562	0.0332409	0.0316934	0.0454755	0.0556409	0.0310611	0.0306563	0.0269586	0.0340463
CDX2	0.0299486	0.0248566	0.0325353	0.0712061	0.0107872	0.0668185	0.0635295	0.0247137	0.0695786	0.0939251	0.0124177	0.04257	0.0224028	0.0146833	0.0310499	0.032194	0.149349	0.1118	0.0262281	0.0190659	0.0477226	0.0377726	0.0581068	0.049298	0.038509	0.0639894	0.0373223	0.0569318	0.070929	0.0559913	0.0603439	0.040003	0.0817243	0.0430568	0.0387953	0.0649733	0.0671246	0.0429874	0.0430914	0.0441767	0.0452065	0.0625382	0.0794287	0.0815183	0.0798184	0.0888614	0.144618	0.0714307	0.0774725
PRDM9	0.0037586	0.00130004	0.00898775	0.0114461	0.0113714	0.0024066	0.00940981	0.00232017	0.000708262	0.00137278	0.00482674	0.00198415	0.010932	0.00374282	0.000999817	0.000474823	0.00182332	0.0136966	-0.00185869	0.0107111	-0.000877127	0.00327546	0.0105766	0.00745759	0.00941675	-0.00924351	0.00493904	0.00669274	-0.00472093	-0.00346518	-0.0108931	0.00789811	0.0143428	0.000505311	0.0102151	0.0122536	0.0167942	0.0154899	0.016685	0.0149245	0.0132237	0.0254683	0.00839698	0.0114051	0.0152537	0.00631734	0.0143638	0.0163188	0.0109292
COT2	0.0191477	0.0149378	0.0434408	0.0220059	0.039608	0.0567831	0.0378208	0.0513349	0.039497	0.0653574	0.0217545	0.0150362	0.0217235	0.015765	0.0326745	6.92479e-05	0.0263593	0.0290949	0.036256	-0.00277705	0.00765568	0.0332711	0.026917	0.014459	0.00839695	0.022012	0.00546617	0.0110797	0.022679	0.013589	0.0368405	0.0262001	0.00682501	0.00357873	0.0171766	0.0602602	0.0544585	0.0390573	0.0455555	0.0496416	0.0406907	0.0170575	0.0358431	0.0348929	0.0551674	0.0604907	0.0672457	0.0495018	0.0607407
DDIT3	0.0244363	0.0453825	0.0349886	0.0559513	0.0267812	0.0349418	0.0269491	0.0206584	0.0453112	0.0972907	0.0044344	0.0161765	0.0250359	0.0330879	0.0266683	0.0108515	0.028454	0.00964223	0.0260484	0.0213744	0.0289504	0.0397175	0.0439838	0.0380697	0.0224833	0.0470136	0.0143297	0.0404299	0.0287286	0.0676395	0.055409	0.109569	0.0268708	0.0304213	0.0260207	0.0516876	0.0496622	0.0387324	0.0441178	0.0401091	0.0369261	0.0460323	0.0449067	0.0843369	0.0752259	0.0685379	0.0553435	0.0624942	0.0665478
NFIC	0.00124406	-0.00289451	0.0121508	0.0126278	0.000114935	-0.00920294	-0.0143389	0.00622209	0.00937705	0.0159788	-8.67337e-05	0.00176927	-0.00984602	0.00319199	0.00391731	-0.0110352	-0.00808933	0.00647624	-0.00344684	-0.00110782	0.00163542	0.00490907	-0.00277764	0.00281065	0.00287245	-0.000659797	0.000290706	-0.006205	0.0159497	0.0098497	0.00941196	-0.00394978	-0.00313177	0.0202581	-0.00490649	-0.00721769	-0.00233575	0.0120011	0.00972558	-0.00443085	0.00307714	0.0162564	0.0038357	0.0172338	0.00828045	-0.00236851	0.00509564	0.00475464	0.00596377
EHMT2	0.0380073	0.0478302	0.052738	0.0874428	0.0571467	0.189032	0.0395447	0.0201175	0.0518751	0.0686188	0.0316341	0.0494942	0.0250046	0.0417162	0.0180353	0.0322117	0.061706	0.0842224	0.0211247	0.0197081	0.0540175	0.0394567	0.0363451	0.0786786	0.0278818	0.0702621	0.0492475	0.0431114	0.0321853	0.0271471	0.0259783	0.0218645	0.0352259	0.0634153	0.00611684	0.0166548	0.0168325	0.00723418	0.0214051	0.00307048	0.00306311	0.044598	0.0458622	0.0989882	0.1177	0.0741776	0.0987447	0.0629128	0.0574289
REST	0.00984874	0.00543233	0.0411583	0.0275219	0.0289397	0.063869	0.0674662	0.0324886	0.0671528	0.0456411	0.0564441	0.0385254	0.0153469	0.0476145	0.021446	-0.0026584	0.0404689	0.0120345	0.0468134	0.000857877	0.0372586	0.0394012	0.0292271	0.0257288	0.00953644	0.0255832	0.0218238	0.0163296	0.0364504	0.0109874	0.0415105	0.0161607	-0.00757975	0.00104826	-0.00262528	0.03403	0.019786	0.0128858	0.0249866	0.0228089	0.0112603	-0.00441665	0.0046107	0.0250651	0.0700978	0.0408217	0.0274576	0.023244	0.03772
RCOR3	0.023132	0.0147613	0.0250848	0.0303634	0.0204758	0.0833825	0.0497821	0.0522078	0.0711964	0.041956	0.0514525	0.0533669	0.0182062	0.089626	0.0308101	0.0199179	0.016074	0.00409894	0.0344331	0.00614082	0.0276496	0.0324763	0.014342	0.0243571	0.00271575	0.0200549	0.000866631	0.0133011	0.0311176	0.00725543	0.0298801	0.022181	-0.00151289	0.00531707	0.0053592	0.0235719	0.014343	0.00771972	0.0244113	0.0121769	0.0132747	-0.000913188	0.0124615	0.0215393	0.0537928	0.0154687	0.0257621	0.0217118	0.026677
KDM5C	0.00722293	0.0226176	0.0109243	0.0431277	0.0262665	0.0470611	0.0431717	0.0192524	0.0751632	0.0507011	0.0155224	0.108834	0.021023	0.0555741	0.0236062	0.0207767	0.0410383	0.0174019	0.0263856	0.0029877	0.0714362	0.101712	0.0964301	0.0178714	0.00391986	0.0526183	0.0180004	0.025522	0.0158906	0.0163981	0.0437136	0.0113716	0.036481	0.0208583	0.02922	0.0688168	0.0336856	0.0650744	0.0874749	0.0457902	0.038938	0.0107646	0.0164167	0.037597	0.0726607	0.0784333	0.0530584	0.0514929	0.0753065
SETB1	0.0115951	0.0234161	0.00983511	0.0148086	0.0136314	0.0478453	0.0304876	0.0302739	0.0858841	0.0536858	0.0467901	0.094243	0.0132412	0.118559	0.0385003	0.00925405	0.0169845	0.00671792	0.0147549	-0.00931815	0.0232033	0.0240347	0.0173345	0.00244678	0.0011016	0.0207466	0.00716585	0.00582704	0.0137378	0.0172701	0.0270178	0.00787911	0.00444498	0.000922992	-0.0103512	0.0240924	0.00920059	0.00337251	0.0292748	0.00883895	0.00659445	0.000889959	-0.00235285	0.0220284	0.0450917	0.033003	0.0206123	0.0259804	0.0329607
NELFA	-0.00261772	0.015427	0.0124819	0.0417241	0.0316602	0.0499707	0.0370735	0.00879002	0.0618535	0.0364374	-0.000454144	0.0455718	0.0370351	0.0530367	0.040148	0.0100154	0.0164812	0.0163842	0.014594	0.0164866	0.0290921	0.0224439	0.0372143	0.00325191	-0.00217785	0.015056	0.00774491	0.0377629	0.0314135	0.03907	0.0420604	0.0184744	0.0403801	0.012194	0.00972962	0.0623371	0.0424297	0.0222324	0.0308259	0.0475929	0.0301283	0.0152603	0.0430945	0.0370532	0.0596426	0.0725546	0.0603266	0.039669	0.0535768
SMAD5	0.038364	-0.00210835	0.0336	-0.00301256	-0.00309382	0.0109144	0.0236446	-0.00140357	-0.00442688	0.00907674	-0.00285547	-0.00238611	0.0404837	0.0194454	-0.00156095	0.0361211	0.012325	0.0180682	-0.00123642	-0.001203	-0.00243728	-0.00325346	-0.0033262	0.00772388	-0.00136069	0.0185723	-0.00116832	0.0271153	-0.00148361	-0.00223278	-0.00234244	0.0068039	-0.00225424	0.0197726	-0.00116684	-0.00338927	0.0187856	-0.00209699	-0.00236965	-0.00233178	-0.001808	-0.00223169	-0.00323145	0.00906797	0.0147407	0.0180748	0.00364019	0.00236801	-0.00442239
YAP1	-0.00337694	-0.00392949	-0.00224945	0.00342202	0.0160544	0.0102625	0.00298789	-0.00513456	0.006489	0.0301622	0.0178603	0.00376444	0.00226499	0.0171766	0.00241355	-0.00869982	0.000132991	0.00405038	0.020569	0.00307362	0.00981057	0.00885081	0.0167007	0.012797	-0.00486505	0.0146621	0.0186184	0.0114562	0.00961003	0.00735327	0.0253973	0.0193721	-0.00230616	0.00490287	0.028046	0.0187412	0.0129371	0.0162923	0.0146544	0.0256676	0.0190612	0.0120317	0.0217425	0.0235405	0.0282131	0.014839	0.0171558	0.012499	0.0149734
CHD7	0.00464042	0.0150341	0.00824597	0.0131676	0.00368066	0.0191864	0.0131727	-0.000823106	0.0314873	0.0175668	0.000115461	0.00945756	0.0105438	0.0189971	0.0248819	0.010273	0.017065	0.0175174	-0.0141649	0.000831894	0.0109043	0.0136806	0.00763645	0.00491589	-0.000202856	0.000406196	0.00066442	0.0101883	0.00103982	0.018709	0.00870265	0.0146752	0.0111546	0.00609864	0.00577537	-0.00121797	0.00962028	0.0126544	0.00549869	0.00381639	0.0105156	-0.00839911	-0.00961632	0.00499706	0.00964678	0.013832	0.007419	0.000127789	-0.00293517
PRDM5	0.0112664	0.0143635	0.00613245	0.0226884	0.0171345	0.0457908	0.0172601	0.00890818	0.0323241	0.00627739	0.0084379	0.0255632	0.0187033	0.0385753	0.0119388	0.00848506	0.0328422	0.0133678	0.0120375	0.00133697	0.00902053	0.00677674	0.0230964	0.0215612	0.0171934	0.013314	-0.00910097	0.0093857	0.0113575	-0.00163478	0.0238719	0.00332774	0.0107511	0.011535	0.0105818	0.0290753	0.0255883	0.0163688	0.028246	0.0204055	0.0231021	0.015239	0.0158494	0.0198967	0.042298	0.0367747	0.0269091	0.0303304	0.0208072
KDM5B	0.00649218	0.00505541	0.00108339	0.0161368	0.0141039	0.058123	0.0238487	0.0138116	0.0313115	0.0159822	0.0058461	0.0147213	0.0335075	0.0203349	-0.00182037	0.0080744	0.0142355	0.0253106	-0.000245652	0.00601341	0.032633	0.0286349	0.033677	0.0113552	0.0108096	0.00825658	0.00806283	0.0041685	0.00604271	0.0190718	0.0207831	0.016592	0.0191793	0.00231621	0.0027972	0.0225205	0.0216283	0.0217004	0.024918	0.0279881	0.027803	0.00245085	0.0115016	0.00456196	0.0298515	0.0212511	0.0270761	0.0153252	0.0272679
CBX7	-0.0132885	-0.00506722	-0.0190008	-0.0226814	-0.00872855	0.0398489	0.00583636	-0.015607	-0.0169587	-0.0092173	-0.00133307	-0.00410377	0.00696576	0.0506662	-0.0175074	-0.0196746	-0.0258961	-0.0251045	0.0290606	-0.01638	-0.019937	-0.0441196	-0.0308685	-0.0187114	-0.0180717	-0.0236325	-0.015357	-0.0134607	-0.00158853	-0.0301844	-0.0119475	-0.024304	-0.0184227	-0.0054985	-0.0164479	-0.0366733	-0.028832	-0.0164265	-0.00819239	-0.0309692	-0.0159587	-0.0126686	-0.0362701	-0.0221664	0.001185	-0.0455169	-0.0287703	-0.026796	-0.0177564
MTF2	-0.00513379	0.00669189	-0.0196751	-0.00670861	-0.00816051	0.0570372	-0.00201413	-0.0429648	-0.0277662	-0.00474985	-0.00599781	-0.00992734	-0.00383625	0.0523642	-0.0453047	-0.0127615	-0.0352364	-0.0167819	0.0315073	-0.0300518	-0.0396111	-0.0713114	-0.0628492	-0.0180754	-0.0194678	-0.0387538	-0.0255753	-0.0133088	-0.0199351	-0.0306368	-0.0378939	-0.039185	-0.0152486	0.0201981	-0.0175153	-0.0618636	-0.0485427	-0.039521	-0.0322433	-0.0412378	-0.0257608	-0.00870027	-0.0580246	-0.0267168	0.00790539	-0.0551692	-0.0250087	-0.0269988	-0.0253721
PHF19	-0.0103591	0.00320379	-0.0163769	-0.0224416	-0.020103	0.0586307	0.0089028	-0.038199	-0.0288582	-0.0176299	-0.00402384	0.00013386	0.000777871	0.0722263	-0.040772	-0.0125142	-0.0326033	-0.0265674	0.0372732	-0.0281592	-0.0335914	-0.0746402	-0.0604604	-0.0244004	-0.0131666	-0.0400697	-0.0242569	-0.0145538	-0.0130298	-0.0330778	-0.0338101	-0.0420299	-0.0180422	0.00666333	-0.021798	-0.0658547	-0.0554202	-0.0412803	-0.0391959	-0.045086	-0.030903	-0.0183191	-0.0623927	-0.0441095	-5.48707e-05	-0.0643941	-0.0472944	-0.0401079	-0.0367715
JARD2	-0.0155227	0.00511951	-0.0158706	-0.0270679	-0.0241463	0.0665868	0.00550402	-0.0298868	-0.0295885	-0.0145907	0.0140618	0.0158007	0.00290084	0.0675058	-0.0393544	-0.0122605	-0.0374945	-0.030425	0.0364778	-0.0257847	-0.0296002	-0.0711351	-0.0558555	-0.0285711	-0.0193259	-0.0440823	-0.0285611	-0.0205099	-0.0111471	-0.0309773	-0.0354519	-0.0494142	-0.0293599	0.00208933	-0.0265779	-0.0704122	-0.0543965	-0.0395754	-0.0341584	-0.0486959	-0.0346161	-0.0203652	-0.0674477	-0.0498058	-0.0056392	-0.0745958	-0.0554595	-0.0427876	-0.0431142
EZH1	0.00704526	0.0236159	-0.00354911	0.00771506	0.00744058	0.0946473	0.0392933	-0.0145259	0.0635402	0.0446394	0.0620783	0.0311306	0.023674	0.102362	-0.026497	0.00340614	0.0181932	0.00296749	0.0519594	-0.0183107	-0.00663378	-0.0232954	-0.0160211	0.0286186	0.00122835	0.0121828	-0.00768328	0.0131675	0.0239567	-0.00239646	0.00308104	-0.0210671	-0.00188422	0.0373005	-0.000794077	-0.0269804	-0.0204278	-0.0176111	-0.00227539	-0.0115422	-0.00223579	-0.000586299	-0.031415	0.0174476	0.0856201	0.00145861	0.0225256	0.0236982	0.0349371
RING2	0.0378236	0.0750108	0.0322689	0.122811	0.0734974	0.243033	0.104611	0.0340073	0.160778	0.129302	0.062328	0.10488	0.0553751	0.163971	0.0082751	0.0478548	0.0626163	0.0709489	0.0807219	0.0167687	0.0976378	0.106401	0.116628	0.0756534	0.0291399	0.0697241	0.0269966	0.0483759	0.0579772	0.0200347	0.0641781	0.0182177	0.0402613	0.0800015	0.0444619	0.0985008	0.0713214	0.0816514	0.114407	0.0834795	0.0805419	0.0433339	0.0371548	0.100496	0.219228	0.154041	0.157961	0.130981	0.156493
SUZ12	0.0038356	0.034404	-0.00461877	0.0194178	0.0229995	0.136308	0.0295791	-0.0304131	0.0557131	0.0325766	0.0338801	0.0309633	0.019747	0.131234	-0.0341826	0.00370998	-0.0311555	-0.00788122	0.0538296	-0.0267319	-0.0156971	-0.0297196	-0.0267343	0.00772009	-0.00246661	-0.0113884	-0.0179525	0.00305268	-0.00405535	-0.0223269	-0.0181305	-0.0376303	-0.00893699	0.045763	-0.0136641	-0.0292364	-0.0303441	-0.0209206	0.000373754	-0.0151807	-0.00387189	-0.00207168	-0.0531016	0.00450584	0.0956265	0.0113451	0.0333183	0.0158828	0.0252469
EZH2	-0.000730458	0.0233509	-0.00984231	0.00506118	0.0103619	0.113673	0.0151775	-0.0379427	0.0130845	0.00852065	0.0250621	0.00667623	0.00885646	0.109082	-0.0456303	-0.00057007	-0.0328078	-0.0130693	0.0502406	-0.0323377	-0.0278199	-0.0514071	-0.0489744	-0.00600308	-0.010092	-0.0303833	-0.0263735	-0.0041028	-0.00940401	-0.0283431	-0.029123	-0.0453771	-0.0114239	0.0378417	-0.0227443	-0.0523823	-0.0474063	-0.0363722	-0.0211699	-0.031599	-0.0182757	-0.0133937	-0.0667932	-0.0155449	0.0621556	-0.0205817	0.00312968	-0.0120585	-0.00637883
BMI1	-0.0144951	0.0126791	-0.0147324	-0.00323093	-0.0395652	0.043943	0.0337239	0.00218613	0.0203324	0.037308	0.00262751	0.00365525	0.0186868	0.0611999	-0.0126124	0.00690931	0.0183037	0.0103284	0.0398204	-0.018606	-0.0101218	-0.0516396	-0.0356272	0.00227283	-0.00286297	-0.00786302	-0.00508393	0.00204595	0.013841	-0.00601403	0.00169234	-0.00694728	0.00287809	0.0115733	-0.0233736	-0.0559629	-0.044639	-0.0277438	-0.0240049	-0.0362188	-0.0239094	-0.00663545	-0.0354877	-0.000241353	0.00829014	-0.0261199	-0.00255245	-0.0157691	-0.0126415
PHC1	-0.00861908	0.00255878	-0.0147166	-0.0201065	-0.0129772	0.0394629	0.011401	-0.0104154	-0.0140838	-0.00853378	0.00227656	-0.00492045	0.00699586	0.0375212	-0.0203677	-0.0111568	-0.00199067	-0.0181424	0.00954966	-0.0155759	-0.00533562	-0.028875	-0.0151897	-0.0123685	-0.00178556	-0.0209174	-0.00585111	-0.00349222	0.0104723	-0.0179215	-0.00272952	-0.0215638	-0.00381107	0.000267498	-0.0107633	-0.0125118	-0.0117348	-0.00725407	-0.011642	0.00216755	-0.0128079	-0.0060158	-0.0149654	-0.0271562	-0.00711991	-0.0190612	-0.00990334	-0.00837604	-0.0029885
EED	-0.0194077	-0.00308503	-0.0150341	-0.0311251	-0.0250454	0.0369434	0.0192429	-0.0181328	-0.0211635	-0.00254775	-0.0034312	0.00426913	0.00422429	0.03446	-0.024932	-0.00767579	-0.0113483	-0.0207396	0.015755	-0.0197166	-0.005623	-0.0447529	-0.02998	-0.01111	0.00253588	-0.0241463	-0.0200367	-0.00934792	-0.00699767	-0.0184334	-0.0195587	-0.0284457	-0.0216333	-0.0245547	-0.0192122	-0.0496272	-0.0403352	-0.0309653	-0.0234109	-0.0301041	-0.0288023	-0.0107866	-0.0434631	-0.0479222	-0.0239305	-0.0564236	-0.0365316	-0.031072	-0.0330085
GLI3	0.0203371	0.0561015	0.0301703	0.0668388	0.0129708	0.0837815	0.0965117	0.0674967	0.155522	0.141522	0.0579813	0.080345	0.0524031	0.069507	0.0636313	0.0135187	0.0936685	0.0516889	0.040103	0.016938	0.0532545	0.0539738	0.0722567	0.0703797	0.031891	0.0700088	0.0208231	0.0441881	0.0857342	0.087658	0.0791647	0.0340218	0.0297613	0.0368623	0.0311242	0.0586726	0.0517898	0.0424581	0.0521089	0.0502381	0.0406148	0.0286531	0.0568209	0.105892	0.16268	0.0927476	0.0942141	0.0809591	0.0960184
GLI1	0.0264904	0.0339418	0.0222618	0.0231248	0.0194904	0.0508859	0.0111691	0.00604086	0.0319402	0.0470106	0.0206524	0.0179768	0.0288154	0.0265699	0.0121526	0.00756382	0.00526735	0.01219	0.0292568	0.0135764	0.0175733	0.0143654	0.0267429	0.0275146	0.0108879	0.0228893	0.0115205	0.00609872	0.0413689	0.018481	0.0152231	0.0135184	0.00652861	0.027581	0.0211422	0.0172906	0.0225167	0.0143641	0.0125951	0.00710285	-0.000354257	0.0277788	0.0211216	0.0422831	0.0714379	0.0315599	0.0274739	0.0288313	0.0277471
PSIP1	0.000729827	-0.00544124	0.00882258	-0.0132951	-0.00809688	0.0250801	0.00120305	-0.00145446	0.00252164	0.00396476	0.00469234	0.000787765	-0.00802694	-0.00600282	-0.00626111	-0.003719	0.0109071	0.00965071	-0.000897111	-0.00754871	0.00455407	-0.00296025	0.0035821	-0.00249305	-0.00460487	-0.00259628	0.00106095	0.00161282	0.00348079	2.16135e-05	-0.00612561	-0.00895734	0.00425036	-0.0103231	-0.00711679	-0.0148981	-0.00556875	-0.00874466	-0.00998207	0.00362515	-0.011778	-0.0124553	-0.0205	-0.0155099	-0.0107582	-0.0167286	-0.0137022	-0.0180207	-0.0125385
KLF2	0.0139368	0.0244898	0.0191326	0.0342484	0.0196316	0.0701532	0.0254884	0.00454629	0.0400832	0.0221035	0.00678922	0.0257007	0.0246283	0.0331667	0.00788082	-0.00344622	0.0166611	0.0187029	-0.00152462	-0.000332592	0.0320885	0.026541	0.0369426	0.0282133	0.024515	0.0121251	0.0184933	0.00529518	0.0226927	0.0284661	0.018009	0.00957826	0.00853911	7.69059e-05	0.00331624	0.0305832	0.016115	0.00674294	0.0188424	0.0212277	0.00915715	0.0192374	0.0145977	0.0160179	0.0436037	0.0367586	0.035872	0.0311622	0.0322361
RFX6	0.0204316	0.0161324	0.00922366	0.0353698	0.0311072	0.0523608	0.0233301	0.000454931	0.0497913	0.023227	0.0199519	0.0231616	0.00323843	0.0547018	0.00865869	0.0106788	-0.0110044	-0.0027339	0.0269348	-0.00644272	0.00307566	0.0224495	0.0208741	0.0233894	0.00894993	0.0206841	-0.000878326	0.0188028	0.0306848	0.00265725	0.00930074	0.0131845	0.0152848	0.0357681	0.0212885	0.0312303	0.0226388	0.0237989	0.0325075	0.0276083	0.0289453	0.0100483	0.00769339	0.0298445	0.0699106	0.0623786	0.0555102	0.0388759	0.0421237
STAG2	0.0187368	0.0427861	0.0393996	0.0413146	0.0424093	0.0533138	0.0469405	0.0334063	0.159915	0.0771678	0.0531333	0.0233556	0.0220469	0.116792	0.0157096	0.00856906	0.00253171	0.0099805	0.0184858	0.00827319	0.0314282	0.0279636	0.0265551	0.0311901	0.0130964	0.0321318	-0.000359784	0.0507553	0.042298	0.0140809	0.0366963	0.0166108	0.005625	0.034758	0.0272093	0.0437024	0.0331041	0.00221582	0.0211772	0.0191114	0.0218144	0.0146602	0.0375937	0.0517522	0.0922167	0.0557481	0.0611789	0.0569792	0.0378185
ZC11A	0.0223775	0.0512463	0.0396423	0.0397124	0.0582389	0.0647078	0.0367491	0.0215814	0.21074	0.0696484	0.0571246	0.0313775	0.0226555	0.158493	0.0110619	0.0122277	0.00301496	0.013658	0.0203329	0.00957852	0.0263991	0.0434853	0.0389899	0.0568734	0.018738	0.0489411	0.0102761	0.0486597	0.042635	0.0164717	0.0434423	0.031741	0.00894243	0.0406037	0.0115253	0.0389512	0.0346668	0.00491643	0.0166646	0.0238555	0.0164482	0.0176898	0.0523506	0.0611934	0.107836	0.0699202	0.071742	0.0775336	0.0554902
STAG1	0.0321338	0.0568105	0.0424921	0.0525526	0.0534836	0.0768926	0.0874392	0.0468363	0.287337	0.127524	0.0846222	0.0610834	0.0379385	0.241895	0.0408089	0.010118	0.0224083	0.0254166	0.0234235	0.0161135	0.0441196	0.0622452	0.0761677	0.0554641	0.0307479	0.0694377	0.0176023	0.064743	0.0591913	0.042889	0.0831341	0.0461277	0.0248891	0.0487905	0.0121991	0.0704089	0.0513977	0.0163836	0.0375561	0.0372064	0.0270626	0.0326785	0.0763036	0.0958269	0.151564	0.105782	0.112853	0.105685	0.0915796
SMC3	0.0462171	0.088102	0.0625157	0.116849	0.11665	0.157366	0.137254	0.105507	0.453525	0.217743	0.118993	0.115453	0.0802561	0.379937	0.125539	0.0344131	0.0545023	0.0618584	0.0464327	0.0398171	0.0775968	0.135348	0.133305	0.11307	0.0504432	0.121529	0.0336449	0.0965209	0.0894764	0.0650479	0.137649	0.088935	0.0503661	0.0908228	0.0346473	0.140715	0.107974	0.0557795	0.0839116	0.0918798	0.0724301	0.0560549	0.133677	0.17232	0.280788	0.216142	0.216819	0.19754	0.185674
SMC1A	0.0477311	0.10192	0.0631177	0.110056	0.0998662	0.151494	0.146647	0.10857	0.446177	0.23609	0.126715	0.10506	0.0858518	0.36283	0.12174	0.0355969	0.062349	0.0579924	0.0551782	0.0356078	0.0709746	0.103416	0.115211	0.0946805	0.0410316	0.106829	0.0296915	0.0920434	0.0975362	0.0686628	0.137518	0.0653712	0.0372322	0.0911686	0.0308591	0.115687	0.0914471	0.0425508	0.0650344	0.075147	0.0579201	0.055869	0.109424	0.173525	0.281259	0.189404	0.19433	0.179841	0.171298
CTCF	0.0439559	0.0823266	0.0617859	0.128762	0.12755	0.176561	0.135639	0.0850992	0.466273	0.186159	0.124169	0.122667	0.0845501	0.453904	0.151179	0.0452353	0.0402498	0.0521965	0.0384177	0.0355774	0.0810468	0.137929	0.129933	0.103281	0.0420545	0.117615	0.0418205	0.0909005	0.0801494	0.0545427	0.127678	0.0731954	0.0485543	0.0959597	0.0289503	0.145557	0.114063	0.059764	0.0864151	0.103086	0.0811325	0.0479021	0.124574	0.161678	0.265619	0.21842	0.216834	0.1856	0.178382
RAD21	0.0380617	0.0824933	0.0570262	0.106211	0.11102	0.145879	0.104828	0.0688839	0.388486	0.153343	0.106117	0.0977222	0.0701706	0.349171	0.0855137	0.0327683	0.0262454	0.0354337	0.036964	0.0305509	0.0717246	0.111858	0.10584	0.0977459	0.0374596	0.112503	0.0358005	0.0863359	0.082014	0.0505193	0.11141	0.0696001	0.0380466	0.0879128	0.0302688	0.12153	0.0956839	0.0448191	0.07456	0.0809117	0.0641448	0.0434692	0.113968	0.141568	0.219883	0.173618	0.17095	0.166299	0.145791
PTF1A	0.0404272	0.0896196	0.0362119	0.221805	0.0946699	0.112063	0.0631212	0.0388737	0.109965	0.0828057	0.0708333	0.0529342	0.0487719	0.088051	0.0277466	0.0264319	0.0113731	0.0349466	0.0323126	0.0116305	0.0620494	0.0761746	0.100848	0.0778891	0.047822	0.0661578	0.0429995	0.0618718	0.0847812	0.0444882	0.045553	0.0362491	0.055303	0.0909987	0.0532483	0.114644	0.0987334	0.0743297	0.0947678	0.105855	0.0862707	0.0703072	0.0866454	0.136391	0.166826	0.15731	0.153348	0.137281	0.13836
RBPJL	0.0319438	0.0851925	0.0765684	0.238693	0.108254	0.116366	0.131119	0.183315	0.228174	0.196596	0.131165	0.13938	0.0820422	0.0911595	0.0914511	0.0534356	0.0559375	0.0550742	0.0398311	0.0153642	0.0676114	0.10572	0.128849	0.0890145	0.0427032	0.104488	0.0526869	0.0737721	0.0719335	0.085449	0.171026	0.192347	0.0859247	0.0899001	0.071314	0.182857	0.157403	0.112092	0.129308	0.147777	0.110598	0.10641	0.151602	0.184127	0.25321	0.230484	0.241477	0.188147	0.21764
ASCL2	0.0507705	0.0387004	0.0518368	0.0931646	0.0847042	0.0924371	0.0837506	0.0609762	0.171246	0.132191	0.0922571	0.077073	0.0618493	0.109752	0.0740398	0.0310649	0.0310909	0.0415218	0.034496	0.0505096	0.0781146	0.144657	0.130379	0.0854096	0.0305913	0.14531	0.0442882	0.0464887	0.083504	0.0417939	0.0931461	0.0857421	0.0534616	0.057186	0.0356873	0.151094	0.113971	0.0774183	0.108794	0.116797	0.0915425	0.0364385	0.102308	0.129011	0.175171	0.167024	0.130847	0.138332	0.163636
ATOH1	0.0509848	0.0935528	0.0560349	0.165595	0.0959387	0.138756	0.0869494	0.0482774	0.189822	0.132607	0.0700615	0.0911356	0.0670043	0.115073	0.051237	0.0466843	0.0491638	0.0561732	0.0742362	0.0322204	0.0910401	0.144088	0.168347	0.105879	0.0542059	0.101901	0.0625938	0.068019	0.119385	0.0564492	0.108362	0.0684817	0.080153	0.089763	0.0663511	0.196824	0.177686	0.109445	0.132087	0.168264	0.133661	0.0711375	0.118261	0.151128	0.243633	0.25006	0.22965	0.172772	0.180183
ASCL1	0.0618594	0.0984531	0.0441105	0.131105	0.0805288	0.112225	0.0670475	0.0188399	0.148864	0.117928	0.0828685	0.0560499	0.0745388	0.0978225	0.0370353	0.0236513	0.016004	0.0261103	0.0514587	0.0223349	0.0616025	0.0927979	0.112115	0.0799834	0.0345427	0.0802053	0.0642113	0.0519709	0.121186	0.0477873	0.0711012	0.0493228	0.0454358	0.096194	0.0474336	0.119502	0.102197	0.078605	0.0996176	0.104132	0.0880057	0.0507516	0.0633853	0.15485	0.21362	0.162655	0.139989	0.134162	0.141232
NDF2	0.0656754	0.1049	0.0966117	0.147985	0.1174	0.153422	0.111997	0.0700956	0.255107	0.201882	0.101235	0.096161	0.081504	0.133255	0.0802598	0.0394297	0.0619943	0.0709209	0.0620469	0.0525364	0.100005	0.172324	0.18728	0.13202	0.0601112	0.115591	0.0687051	0.0780329	0.113909	0.0783513	0.119808	0.0963194	0.069108	0.0984416	0.0547543	0.185715	0.140809	0.0972466	0.133104	0.14888	0.117746	0.0712018	0.11345	0.192123	0.301374	0.260347	0.230511	0.180989	0.19564
MYOG	0.0883219	0.150162	0.130324	0.194356	0.160031	0.223728	0.156551	0.117516	0.396407	0.290046	0.143841	0.169811	0.116659	0.196404	0.127349	0.0635468	0.105702	0.0955081	0.0704731	0.061297	0.126097	0.228502	0.252569	0.157509	0.0755114	0.161547	0.0860678	0.103243	0.127063	0.0923272	0.198399	0.139087	0.0896108	0.129689	0.0638481	0.240342	0.187292	0.130161	0.175712	0.189794	0.155962	0.089428	0.141514	0.269987	0.442444	0.37288	0.321902	0.266315	0.304259
MYOD1	0.0822455	0.141152	0.102278	0.164818	0.129556	0.181882	0.09906	0.050519	0.267287	0.233049	0.130663	0.0929293	0.0981846	0.145508	0.0743669	0.0487659	0.0674719	0.069006	0.0580892	0.0450521	0.0974715	0.163119	0.198922	0.139389	0.0692634	0.132464	0.0771678	0.0837732	0.110809	0.0840793	0.136411	0.100949	0.0664504	0.119549	0.0567282	0.172847	0.136184	0.095864	0.137001	0.143786	0.124764	0.0759502	0.100922	0.242066	0.349955	0.272811	0.240977	0.207527	0.219087
PWP1	0.00468626	0.00247447	0.0103009	0.0331844	0.0251176	0.0297844	0.00879675	0.0114079	0.0108132	0.00214799	0.00431089	0.0143113	0.0210277	0.0257803	-0.00436485	0.0108471	0.00429964	0.0138359	0.00435169	-0.00312848	0.0157508	0.0141411	0.0092986	0.0134258	0.00180901	0.0162602	0.00314585	0.00566593	0.00792079	0.0063879	0.013196	0.00309284	0.00769214	0.0194356	0.00432191	0.0150679	0.0110009	-0.00402159	0.0021688	0.000981775	-0.00124335	0.000912419	0.0124835	0.0339389	0.0365068	0.0297318	0.0222649	0.0177697	0.0158759
DNM3B	0.0466853	0.0681656	0.0482009	0.0742712	0.103211	0.135907	0.0406477	0.0273405	0.115149	0.0636866	0.0594586	0.0587495	0.0414418	0.109063	0.0244433	0.0339454	-0.0336285	0.0160818	0.0197401	0.000718765	0.0435383	0.0519748	0.0435174	0.0487973	0.0187971	0.0266945	0.0231532	0.0195048	0.016827	0.0283109	0.0408169	0.0160321	0.0076338	0.057796	0.0370495	0.0767145	0.0756241	0.0491034	0.0593183	0.0678681	0.0598255	0.0296766	0.0625204	0.0683984	0.143868	0.107526	0.100117	0.0901698	0.0911362
DNM3A	0.0317521	0.075515	0.0186809	0.0585213	0.0698599	0.114104	0.00760346	-0.0317696	0.0356405	0.0524734	0.0557294	-0.0053662	0.0289328	0.0459731	0.00215148	0.0129575	-0.0169377	0.0138321	0.0278279	-0.00938454	0.00333875	-0.00383105	0.00667379	0.0457468	0.0112855	0.0215778	0.00807876	0.0135439	0.0291716	0.0189851	0.00265536	-0.00815022	0.0130855	0.0857659	0.015308	0.0100106	0.00787776	0.0107776	0.0305694	0.0137945	0.0213527	0.0302303	0.00676368	0.0723068	0.128382	0.0428138	0.0571903	0.0588754	0.0546819
MBD4	0.0177887	0.042354	0.0357498	0.044991	0.0544736	0.106498	0.0522854	0.0849305	0.0900867	0.0785444	0.0888463	0.0748031	0.0235138	0.0800428	0.0409191	0.0203483	-0.015784	0.0280134	0.0235784	0.00693082	0.0351088	0.0239228	0.0332983	0.028827	0.0228971	0.0167978	0.0329099	0.0133555	0.0232452	0.0447228	0.0557554	0.022985	0.0101615	0.0416484	0.0319967	0.0458488	0.0512413	0.0475026	0.0474854	0.0418012	0.0399492	0.0375492	0.0633538	0.0774901	0.108983	0.0568182	0.0620525	0.0726011	0.058138
MECP2	0.0289263	0.0436316	0.0361041	0.055909	0.0712713	0.121958	0.0224668	0.00167235	0.0746535	0.0334877	0.0596475	0.0459177	0.037074	0.103337	0.021663	0.0247426	-0.0287822	0.017692	0.02878	0.0159391	0.0429507	0.0235856	0.0232464	0.0447783	0.0244411	0.0307011	0.0378798	0.0296647	0.0206115	0.0290608	0.0245015	0.0257032	0.0140055	0.063795	0.0224924	0.0397304	0.0397996	0.0273423	0.0414137	0.0485236	0.0406436	0.0426279	0.0419007	0.085141	0.116934	0.0554104	0.0659994	0.0782528	0.0592283
MBD1	0.0395748	0.0790367	0.0515114	0.0891475	0.11142	0.210697	0.0677579	0.0479471	0.139036	0.102313	0.112939	0.108339	0.0448052	0.142876	0.0489775	0.0415395	-0.0103083	0.048005	0.0319082	0.0133324	0.0837833	0.0856074	0.0819955	0.0892333	0.0434073	0.0610048	0.062936	0.0349596	0.0392326	0.0388855	0.064786	0.0386783	0.0280622	0.0870906	0.0349899	0.0966085	0.0829798	0.0583962	0.0720741	0.074118	0.0572886	0.0455148	0.0754715	0.12427	0.202168	0.139952	0.145325	0.112541	0.111148
MBD2	0.027763	0.0636484	0.0519044	0.0914236	0.122085	0.194222	0.0225232	0.0133426	0.0589886	0.045382	0.103488	0.0498734	0.0258402	0.0936483	0.0160021	0.0336218	-0.0582667	0.0175037	0.0114123	0.000273209	0.0517766	0.0284959	0.0203024	0.0542283	0.0235044	0.00976118	0.0428612	0.00902304	0.0132516	0.0280663	0.0177982	0.0112122	0.00192256	0.0758538	0.0345244	0.0436263	0.0492093	0.0355352	0.0447641	0.0477787	0.0506687	0.0409418	0.0443739	0.0918473	0.139529	0.0653384	0.0785098	0.0729226	0.0663099
DNM3L	0.0128161	0.0424649	0.0191342	0.0169367	0.0470002	0.0978589	0.00163228	-0.0287756	-0.000292288	0.0149438	0.041719	0.0198187	0.0106094	0.0429228	-0.00259839	0.0119335	-0.0363238	0.00840539	0.0101926	0.0128717	0.0124595	-0.00130249	-0.00490806	0.0388239	0.0302846	0.00688247	0.0125477	0.00627844	0.00565126	0.000368691	-0.0252201	-0.00671054	0.000173833	0.0582501	0.000782282	-0.00356842	-0.00435594	-0.00593249	-0.0104673	-0.00743502	0.00433717	0.0238031	0.00880966	0.0448626	0.0718729	0.00170149	0.0330465	0.0281107	0.0230736
SRBP1	0.0397645	0.0459315	0.00505958	0.0294084	0.0595958	0.104883	0.0151188	0.000393505	0.0156209	0.00701726	0.0613666	0.0337909	0.00360267	0.0543571	-0.0158491	0.0151538	-0.0336322	-0.007185	0.0213761	0.0173376	0.0690985	0.0530468	0.0526511	0.0037903	-0.00139978	0.00185109	0.00778505	-0.00865192	0.0148562	0.0182117	0.0208649	0.0158213	-0.0167572	0.0343111	0.0406449	0.052867	0.0478947	0.0593403	0.0819768	0.0606188	0.0621029	0.0172563	0.00629726	0.0407929	0.094041	0.0304953	0.0392057	0.04522	0.0464555
DNJC2	0.0121306	0.00413351	0.0218553	0.0175498	0.0357402	0.0460778	0.01383	0.020689	0.0384274	0.0255601	0.0034762	0.0359849	0.0176177	0.0312322	0.0165936	0.0122292	0.0112945	0.011145	0.0149131	-0.00434539	0.0173452	0.0271594	0.0235859	0.0147672	0.0111634	0.0140343	0.0176342	0.00562834	0.0172128	0.0345522	0.0271769	0.0184231	-0.0036257	0.0102647	0.0195349	0.0464678	0.0228921	0.0226208	0.0384633	0.0166927	0.0166797	0.0134187	0.0167648	0.0184934	0.0444812	0.0395425	0.0300169	0.0308369	0.0473319
HDAC6	0.0211101	0.0183621	0.0223385	0.0257818	0.0371517	0.0712909	0.0162428	0.0174149	0.0497797	0.0295907	0.0221892	0.0408251	0.012947	0.0404308	0.00676774	0.0324017	0.0113961	0.0108572	0.00601808	0.00191176	0.0322243	0.0417625	0.0389517	0.0147091	0.0155108	0.0290336	0.0267329	0.0139182	0.020565	0.0203599	0.0245949	0.015275	-0.00113903	0.0256169	0.0113831	0.0408415	0.0350316	0.0358509	0.0585848	0.0414435	0.0355654	0.00854552	0.0137618	0.0459642	0.0781434	0.0403385	0.0299426	0.0431334	0.054902
E4F1	-0.00196573	0.00472894	0.0194145	0.0179906	-0.00545333	0.00660685	0.00240426	-0.00391115	0.0292356	0.0269451	-0.00841378	0.0142894	0.00643445	0.000590355	0.00155094	0.00645448	0.00808029	0.0154723	-0.000325794	-0.00752071	0.000386428	0.0107629	0.0135074	0.0111488	-0.00305357	0.0133472	0.0123147	0.00270486	0.0106595	0.0162767	0.0193699	-9.14095e-06	0.0532932	-0.0136013	0.000599738	0.0156946	0.0139669	-0.0013093	0.00487762	0.0175501	-0.00406801	0.0435242	0.0300452	0.0195376	0.0244052	0.0478971	0.0242297	0.026648	0.0420508
BRDT	-0.00392913	0.00506761	0.00279371	0.0190052	-0.0116946	-0.0115225	0.0112883	0.0178279	-0.00228583	-0.00902794	0.00163341	0.0222045	-0.00586385	-0.0108318	0.0117974	0.0130037	0.0315922	0.017037	0.0145787	-0.00197648	0.0334587	0.0396749	0.0425689	0.0127385	0.000759379	0.0199353	0.0176367	0.0188494	0.0291981	0.0587028	0.0241507	0.0383105	0.0247886	-0.00998784	0.0235934	0.0354745	0.0466782	0.0515571	0.0488882	0.0231007	0.00834141	0.00123736	0.0307094	0.0281292	0.00139676	0.0148256	0.00679793	0.00831542	0.00299668
CBX5	0.0126521	-0.00425527	0.00519342	-0.00308997	-0.010242	0.0160098	0.000129281	0.0139815	-0.0054407	-0.00842124	0.0572451	0.0574802	-0.00388447	0.0208213	-0.000240343	0.0035783	0.00264367	0.00943432	-0.000461178	-0.00791134	-0.000781204	-0.0102563	0.00186104	0.00375477	0.00405381	-0.000542426	0.0276871	-0.00701911	-0.00193187	0.0275567	0.00964597	0.00588549	-0.00861392	-0.0122044	-0.0045921	-0.00256416	-0.00975289	0.0205112	0.0443356	-0.00254932	0.00142486	-0.00179151	-0.00505345	0.00353571	-0.00768609	-0.00186724	-0.0105229	0.0058818	0.00221537
SUV91	0.0169781	-0.00214184	-0.0057457	-0.0250317	-0.02709	-0.0308457	-0.016995	0.00170237	-0.0291686	-0.0255913	0.0412357	0.0175349	-0.0138658	-0.0102346	-0.00966809	-0.0109309	-0.00286104	-0.0075794	-0.0148485	-0.00842732	-0.0165106	-0.0262632	-0.0158436	-0.0200833	-0.00470382	-0.0205142	0.0016804	-0.0149135	-0.0155611	0.0126902	-0.00378548	-0.00986009	-0.0261017	-0.0142428	-0.0114985	-0.0265794	-0.02479	0.00597409	0.00309879	-0.0243899	-0.0162161	0.000353975	-0.010881	-0.00980898	-0.0324801	-0.0346289	-0.040129	-0.0166645	-0.0209575
SUV92	0.00147241	-0.00601946	-0.016043	-0.0206974	-0.0212841	-0.015859	-0.0151574	0.00316749	-0.0179451	-0.0198673	0.0507898	0.01532	-0.00252086	-0.00321233	-0.00427127	-0.00345305	-0.007669	-0.0047733	-0.0127379	0.00161785	-0.0102716	-0.0159866	-0.00981152	-0.0144129	0.000898223	-0.0136962	0.00458209	-0.011566	-0.0107034	0.0215326	0.00468548	-0.00849639	-0.0101016	-0.00831628	-0.0164165	-0.0175636	-0.0161352	0.0125095	0.00999603	-0.0104817	-0.0084076	-0.00648358	-0.0049534	-0.0064862	-0.0241085	-0.0224144	-0.0245172	-0.00825722	-0.0199613
TWST1	0.0160168	0.000266316	0.00390358	-0.00251901	0.00303488	0.000903894	-0.00219103	0.0106579	0.00626743	-0.00651808	0.0627833	0.0154226	-0.00522584	0.0107616	0.00901699	0.00250888	0.00189877	-0.00767681	-0.00760063	-0.0126134	-0.00855864	-0.0184913	-0.00806709	0.0058415	0.0145098	0.0193705	0.0169876	0.00286835	-0.00348228	0.0509078	0.034476	0.000981142	-0.00460342	0.00779212	-0.015022	-0.00911294	-0.00517644	0.0180422	0.0278109	-0.010309	-0.0155295	0.000429826	0.00431738	0.0166944	-0.00089567	-0.0178649	-0.00291894	0.00238971	-0.00204052
TEAD2	0.0185988	-0.0199626	-0.0129022	-0.01381	-0.0331605	-0.047364	-0.00136314	0.00712785	-0.0170158	-0.00226	0.0525657	0.00189784	0.00148408	-0.00459798	0.0036255	-0.0107239	-0.00375111	-0.00444669	-0.0153102	0.00247121	-0.0185737	-0.0198969	-0.00419506	-0.0134486	-7.73234e-05	-0.0037399	0.00593658	-0.000106338	-0.00794896	0.0141069	0.00562886	-0.00146386	0.000531844	-0.0138824	-0.00831927	-0.0210608	-0.00744485	0.0470136	0.034483	-0.0115321	-0.00444418	-0.00160725	0.00120754	-0.0101482	-0.028775	-0.0262971	-0.0252185	-0.0155328	-0.0183974
TLE3	0.0199791	0.0162913	-0.00882664	0.0224274	-0.0129598	-0.00555055	0.0101668	0.0195972	0.0234334	0.0128642	0.0504698	0.0201111	0.00936058	0.00991224	0.00680686	0.00778804	0.00200536	0.00394216	-0.00350666	0.00989336	-0.00595951	0.00257119	0.0177335	0.0152263	0.00524353	0.0316126	0.0156926	0.00705704	0.00436825	0.0348031	0.0339809	0.0109948	-0.000415006	0.0183254	0.00788588	0.0116263	0.0155098	0.0550324	0.0577383	0.0105836	0.0145607	0.00654165	0.017808	0.02462	0.0227293	0.0132205	0.0205649	0.0330764	0.0208668
TLE4	0.0199461	0.0162412	-0.00885831	0.0223561	-0.0130262	-0.00565217	0.0101175	0.0195623	0.0233304	0.012793	0.0503966	0.020577	0.00933112	0.00985272	0.00677082	0.00775552	0.00193056	0.00387939	-0.00353352	0.00986469	-0.00601262	0.00249828	0.0176561	0.0151538	0.00521225	0.03202	0.0156636	0.00701437	0.00433439	0.0347468	0.0339222	0.0109447	-0.000465103	0.0182601	0.0078584	0.0115486	0.0154472	0.0549752	0.0576745	0.0105296	0.0145177	0.00649073	0.0177327	0.0246075	0.0226805	0.0132582	0.02057	0.0329779	0.0209629
TLE1	0.0199461	0.0162412	-0.00885831	0.0223561	-0.0130262	-0.00565217	0.0101175	0.0195623	0.0233304	0.012793	0.0503966	0.020577	0.00933112	0.00985272	0.00677082	0.00775552	0.00193056	0.00387939	-0.00353352	0.00986469	-0.00601262	0.00249828	0.0176561	0.0151538	0.00521225	0.03202	0.0156636	0.00701437	0.00433439	0.0347468	0.0339222	0.0109447	-0.000465103	0.0182601	0.0078584	0.0115486	0.0154472	0.0549752	0.0576745	0.0105296	0.0145177	0.00649073	0.0177327	0.0246075	0.0226805	0.0132582	0.02057	0.0329779	0.0209629
TLE2	0.0199461	0.0162412	-0.00885831	0.0223561	-0.0130262	-0.00565217	0.0101175	0.0195623	0.0233304	0.012793	0.0503966	0.020577	0.00933112	0.00985272	0.00677082	0.00775552	0.00193056	0.00387939	-0.00353352	0.00986469	-0.00601262	0.00249828	0.0176561	0.0151538	0.00521225	0.03202	0.0156636	0.00701437	0.00433439	0.0347468	0.0339222	0.0109447	-0.000465103	0.0182601	0.0078584	0.0115486	0.0154472	0.0549752	0.0576745	0.0105296	0.0145177	0.00649073	0.0177327	0.0246075	0.0226805	0.0132582	0.02057	0.0329779	0.0209629
H2B1A	-0.00694361	-0.00332371	-0.023031	-0.0339878	-0.0264943	-0.059105	-0.0292952	-0.0228639	-0.0668618	-0.0281524	-0.0245847	-0.0415577	-0.00661904	-0.0346796	-0.0202432	-0.0147201	-0.01197	-0.00937122	-0.00802702	-0.000503688	-0.0297806	-0.0434109	-0.0438364	-0.0271666	-0.00981159	-0.0246234	-0.0114772	-0.00823876	-0.0181931	0.0148402	-0.0354775	-0.0243749	-0.0170699	-0.000871762	-0.00731521	-0.0389929	-0.0331551	-0.0220183	-0.0184655	-0.0384915	-0.0254257	0.000769529	-0.0213858	-0.00895016	-0.0577555	-0.0617938	-0.0581959	-0.027216	-0.0415657
ZFP57	0.0124406	-0.00879673	-0.0141163	-0.0279692	-0.0150891	-0.0313498	-0.0216373	-0.00721134	-0.0438143	-0.0290263	-0.00189895	0.00036213	-0.0143049	-0.0102293	-0.0145253	-0.0261343	-0.015656	-0.0236979	-0.0101283	-0.00770373	-0.0117436	-0.0378807	-0.0288119	-0.0322295	-0.0117457	-0.0133332	-0.00786114	-0.0180603	-0.0253639	0.0441651	-0.00544677	-0.0107814	-0.0117083	-0.0183621	-0.0125683	-0.0233255	-0.0223729	-0.0169883	-0.0087041	-0.0219163	-0.0125883	-0.0138705	-0.0195433	-0.00153757	-0.0367679	-0.0360058	-0.0366598	-0.00930445	-0.0196227
AHR	0.00934805	0.0137036	0.00173415	0.0160773	0.0280208	0.0231814	0.0188875	0.0132773	0.0141206	0.0137164	0.0437223	0.0158409	-0.00741	0.0166773	0.00616168	0.0157531	0.0344177	0.0221027	-8.21449e-05	0.0130726	0.0104891	0.0226776	0.0199296	0.0264988	0.0175284	0.0267458	0.0123631	0.0266513	0.0165173	0.089841	0.0216201	0.0340487	0.0137191	0.0316124	0.0288172	0.0286366	0.0415489	0.021882	0.0170103	0.0247214	0.0181579	0.0173953	0.0191586	0.0408126	0.0399217	0.0272009	0.0389481	0.0288867	0.0287666
HAND2	0.00713888	0.0232895	0.0191709	-0.00880835	0.00043598	0.00657727	-0.00333848	-0.00253467	-0.00155593	0.0277681	0.0295753	-0.000693052	0.000105329	0.0158413	0.0147333	-0.00311312	-0.0187554	0.0218881	0.0206139	0.0113366	-0.0103315	-0.0170136	-0.00422996	0.0109925	0.00595671	0.0198136	0.00967397	0.00582059	-0.00146574	0.0125612	0.00814469	0.0129089	0.000746766	0.00984365	-0.000481593	-0.0149785	-0.00710581	0.0109275	0.00978022	0.000189282	-0.00596155	0.0131583	0.00490464	0.0857276	0.0793164	-0.0223796	-0.00144339	0.00894075	0.00150495
SMRC2	0.0123197	0.0281412	0.00755586	0.00654935	0.0167892	0.0439964	-0.0109193	-0.024764	-0.021506	0.0119451	0.0233647	-0.0105774	-0.00149788	0.0104637	-0.00267325	0.0140871	-0.00280901	0.0128618	0.0271994	-0.00413953	-0.0136039	-0.0373195	-0.0224426	0.00542627	0.00635177	-0.000289097	0.00229747	0.00380015	0.00133569	0.0090919	-0.0142258	-0.00720176	0.0172941	0.0374923	0.00179349	-0.0204724	-0.00208683	0.00208842	0.00184999	-0.00558528	-0.00229666	0.0353773	-0.000131319	0.0665518	0.0728984	-0.00536334	0.012346	0.0188616	0.0237633
RCOR2	0.00620346	0.0130502	0.0222653	0.0252608	0.0139298	0.0411874	0.0333359	0.0234867	0.0144407	0.0204967	0.024353	0.0555309	0.0124441	0.0266209	0.00336827	0.0129612	0.0196839	0.0175015	-3.94026e-05	0.00384706	0.00696225	0.0098183	-0.00339052	0.00884056	0.00834101	0.00464874	0.000598696	0.00306017	0.0187301	0.00128089	0.00600935	0.00906572	0.00987465	-0.0039715	-0.000400148	0.0130064	0.00516982	0.00148508	-0.00584941	0.00620306	0.00395666	-0.000311097	0.0136352	0.0101326	0.0269785	0.012446	0.0134474	0.0166872	0.010892
SNAI1	0.018068	0.0122132	0.0149526	0.00492651	0.00761476	0.0216081	0.0337376	0.0194336	0.030464	0.00254066	0.0296041	0.0134985	0.00292824	0.0234523	0.00745123	-0.000641539	0.0174469	0.00405727	0.0128344	-0.00332948	0.00852105	0.0034308	0.00702449	-0.000329928	-0.0043163	0.0129386	-0.00352435	6.76679e-05	0.0154281	0.00761081	0.0105967	-0.0043472	0.000273321	0.0087823	-0.00257928	-1.26199e-05	-0.0117968	-0.00559502	-0.00430125	0.000719348	-0.00889214	-0.00967718	-0.0112462	0.0125892	0.0318787	0.0125166	0.00534482	0.00438494	0.023897
PSB1	0.0133577	-0.00357689	0.0546264	-0.00912531	-0.00170257	0.00278654	0.0139032	0.000860337	-0.00474572	0.00330422	0.0249547	0.0029467	0.00432697	0.0094464	0.00401738	-0.0048449	0.0107699	0.000794291	-0.00444223	0.00139148	0.0114457	0.00944385	0.00530494	0.00178621	0.0118841	0.0166241	-0.00950271	0.00996654	0.0247102	0.0189728	0.00982225	-0.00592483	-0.00224303	-0.0138071	-0.00182161	-0.00546624	-0.0106547	0.00404521	0.00324235	-0.00447541	0.00325637	0.00330027	-0.00186706	-0.00592704	0.000536457	-0.00639495	-0.0104363	-0.00438868	-0.00664133
SCML2	0.014834	-0.00535831	-0.010587	-0.0270468	-0.0294125	-0.0261901	-0.00704381	-0.00675474	-0.0182847	-0.0146776	0.00696691	-0.0182296	-0.0125066	0.00523136	-0.0113715	-0.0160987	-0.0121459	-0.0162129	-0.0108188	-0.00907079	-0.0195711	-0.0310911	-0.0309798	-0.0196735	-0.00746546	-0.0106155	-0.0109608	-9.75473e-05	-0.00420482	0.030843	0.000322436	-0.0183427	-0.0112935	-0.0148564	-0.0130647	-0.0299099	-0.0145848	-0.00765564	-0.0147872	-0.0235585	-0.0184863	-0.014189	-0.0272634	-0.0344293	-0.0407543	-0.041337	-0.0467703	-0.027855	-0.0357138
MYT1L	0.031853	0.0206392	-0.00636005	0.020739	0.00056905	0.00971173	0.0152724	0.0358618	0.00869132	0.00410447	0.0059902	-0.00458961	0.00456082	0.0201853	0.00279817	0.00293001	0.0153675	-0.00690962	-0.00524793	-0.00510609	0.0212161	0.00051041	0.0231152	0.00975254	0.00739224	0.00354966	0.0123033	0.00578234	0.0104069	0.0253087	0.01254	0.00985834	0.013403	0.0192304	-0.0049526	0.0286348	0.0189945	0.0217685	0.036576	0.0295917	0.0272898	0.0197578	-0.00484392	0.0196062	0.0208501	0.0249391	0.0169769	0.0315335	0.0275022
PARP1	0.0435435	-0.00365195	-0.0025955	-0.00521818	0.00582338	0.000974915	0.011193	0.0385276	0.0125187	0.00869859	0.00613988	0.00942743	-0.00215417	0.0209598	0.00114192	-0.00241434	-0.00579043	-0.00482663	-0.00214165	-0.00208377	0.0189621	-0.00563545	0.00863345	-0.00541891	-0.00235689	0.00759282	-0.00202369	0.0135117	-0.00256982	0.0116188	0.0234674	0.00143574	-0.00390466	0.00169965	-0.00202113	-0.00587069	-0.00464231	0.00575464	0.00190523	-0.00403896	-0.0031317	-0.00386559	-0.00559731	0.00754788	0.0172509	0.00782967	0.00630531	0.0116162	0.0180903
CNOT3	-0.00416101	0.00789145	0.0225702	0.000996659	0.0111587	0.0186383	-0.00265373	0.00176559	0.0146112	-0.00372334	0.00312419	0.00862902	0.0171749	0.0193221	0.0206969	0.0119281	0.00948307	0.00740621	-0.000348832	0.00511526	0.00919563	0.00820611	0.00891792	-0.0132352	-0.00297415	-0.00927454	0.000563154	0.00844049	0.00352083	-0.00722149	0.000335772	-0.0118983	-0.000687832	0.0130958	0.00266793	0.0131239	0.0117174	0.0080195	-0.00136163	0.0024756	0.00512551	0.00491886	-0.00693096	0.00910933	0.0213215	0.00760563	0.00847488	0.00133199	-0.00128685
MYF5	0.00569543	-0.00369801	-0.00560847	-0.00177299	-0.00640198	-0.00481205	-0.00796987	0.0137121	-0.0165693	-0.00830525	-0.000421242	0.0161852	0.00650092	-0.00380004	-0.00584245	-0.00521702	-0.0125122	-0.0104296	0.0040457	-0.0045027	0.00161253	-0.0121773	-0.00356239	0.00569871	0.0210331	-0.00445652	0.0151986	-0.00694975	-0.00555297	0.0239114	-0.00239495	0.00390113	-0.00133443	-0.00135118	-0.00436734	-0.00780808	-0.0100313	0.00519072	0.0217411	-0.00872757	-0.00676712	-0.00172485	-0.00203625	0.00119789	-0.0151334	-0.0040993	-0.0071404	0.00712342	-0.00701372
PAX3	-0.00126254	0.00565369	-0.00899855	-0.000303582	-0.00242562	-0.00698067	0.000111041	0.00340478	-0.0032557	0.0139241	0.00527237	0.0130955	0.0203743	-0.00452172	0.00284793	-0.00837048	0.00344734	0.011097	-0.0020132	-0.00722438	0.000992432	-0.00771957	0.00220602	0.0101778	0.0244316	0.00857258	0.0133368	0.00334824	-0.00300107	0.0313339	0.00581382	0.00946291	0.0160087	0.000250261	0.000385196	-0.00513666	0.00538982	0.0118152	0.020496	0.00196013	0.00398305	0.0114119	0.00569888	0.0100602	-0.000410001	-0.00405766	-0.006752	0.00879293	0.004689
RB	-0.0078811	-0.0074284	-0.00314366	-0.00623283	0.00403586	0.00338001	0.00441049	-0.00251203	0.00646471	0.0179825	0.00206948	0.0170134	-0.00746847	0.00650528	-0.000485311	0.00414554	0.0243564	0.00761818	0.00339866	-0.00722438	0.0166215	0.0209823	0.029932	0.00836749	-0.00118497	0.00502225	0.0133368	-0.0014847	-0.00300107	-0.00222293	0.00581382	0.00647277	0.0100995	0.0134158	0.00777761	0.0100803	0.0161321	0.0145272	0.0135507	0.0139325	0.0237705	-0.00513066	0.00883697	0.0116317	0.00876235	0.00408225	-0.000813576	0.0174772	0.00171312
GM6871	-0.00742963	-0.000836521	0.00393579	-0.00133424	0.0133224	0.00684907	0.015304	-0.00794598	-0.00444373	-0.000264366	-0.0025782	-0.00935336	0.000341551	0.00483321	0.00176828	-0.00789097	0.0198812	-0.00470667	0.0216981	0.000806449	-0.00906229	-0.00946584	-0.00706854	-0.00235152	-0.00523341	-0.0115818	-0.00229709	-0.00538621	-0.0021329	0.0300661	-0.000610367	0.000464274	-0.00179456	0.00422529	0.00123425	-0.00304925	0.00381519	0.00538584	0.00315791	-0.000503512	0.00550368	-0.0126342	0.00833073	0.00841908	0.00647462	0.00161026	0.00572189	0.0134059	0.00179032
MKL1	-0.001856	-0.00298173	0.0226998	0.00830655	0.00931969	0.0154357	-0.00301142	-0.00198499	-0.00626071	-0.00436698	0.00953877	0.0132332	-0.00175883	0.0119194	-0.00220757	-0.00197125	0.0174307	-0.00394082	0.0211923	-0.00170134	0.00601759	-0.00460121	0.0129255	-0.00442441	-0.00192435	-0.00383387	0.0156029	-0.00262597	-0.00209819	0.00632545	0.0135422	0.00328479	0.00307425	0.00138772	-0.0016502	0.00810765	0.0113886	-0.00296566	-0.00335127	0.0136193	0.0184129	-0.00315616	0.00873229	0.00782809	0.00394188	0.0140605	0.00514813	0.00795052	0.00636042
MKL2	-0.00248029	-0.00398466	0.0237016	0.0144594	0.00879413	0.00888928	-0.00402433	-0.00265266	0.00484894	0.00795838	0.00186088	-0.00450962	-0.00235042	0.0200931	0.00712044	-0.0026343	0.00552666	-0.00526636	0.0221891	-0.00227361	0.0105713	-0.00232318	0.0188438	-0.0059126	0.013259	-0.00512343	-0.00220805	-0.00350923	-0.00280394	0.0109877	0.00458267	-0.000691942	0.00578203	0.00469566	-0.00220526	0.0211789	0.0192761	0.00832734	0.00732465	0.0136788	0.0190015	-0.00421776	0.0223355	0.0153575	0.00255682	0.0187899	0.0117729	0.0167741	0.015243
JHD2C	-0.00131236	-0.00210835	-0.00149844	0.0147595	-0.00309382	0.0109144	-0.00212934	-0.00140357	-0.00442688	-0.00308784	-0.00285547	-0.00238611	-0.00124365	-0.00258917	-0.00156095	-0.00139385	0.012325	-0.00278651	-0.00123642	0.0418515	-0.00243728	-0.00325346	-0.0033262	-0.00312845	-0.00136069	-0.00271089	-0.00116832	0.0271153	-0.00148361	-0.00223278	-0.00234244	-0.00215862	-0.00225424	-0.00277703	-0.00116684	-0.00338927	-0.00268011	-0.00209699	-0.00236965	-0.00233178	-0.001808	-0.00223169	-0.00323145	-0.00506329	-0.0019941	0.00180932	0.00364019	-0.00413943	-0.00442239
KDM4D	-0.00131236	-0.00210835	-0.00149844	-0.00301256	-0.00309382	-0.00461294	-0.00212934	-0.00140357	-0.00442688	-0.00308784	-0.00285547	-0.00238611	-0.00124365	-0.00258917	-0.00156095	-0.00139385	0.012325	-0.00278651	-0.00123642	-0.001203	-0.00243728	-0.00325346	-0.0033262	-0.00312845	-0.00136069	-0.00271089	-0.00116832	-0.00185679	-0.00148361	-0.00223278	-0.00234244	-0.00215862	-0.00225424	-0.00277703	-0.00116684	-0.00338927	-0.00268011	-0.00209699	-0.00236965	-0.00233178	-0.001808	-0.00223169	-0.00323145	-0.00506329	-0.00677545	-0.00632341	-0.00606866	-0.00413943	-0.00442239
LMNB1	-0.00131236	-0.00210835	-0.00149844	-0.00301256	-0.00309382	-0.00461294	0.0236446	-0.00140357	0.00722734	-0.00308784	-0.00285547	-0.00238611	-0.00124365	0.0194454	-0.00156095	-0.00139385	-0.00334294	-0.00278651	-0.00123642	-0.001203	-0.00243728	-0.00325346	-0.0033262	-0.00312845	-0.00136069	-0.00271089	-0.00116832	-0.00185679	-0.00148361	-0.00223278	0.0214936	-0.00215862	-0.00225424	0.000981241	-0.00116684	-0.00338927	-0.00268011	-0.00209699	-0.00236965	-0.00233178	-0.001808	-0.00223169	-0.00323145	0.00906797	0.000396581	0.00180932	0.000403904	0.00887544	0.00449738
E2F2	0.0011496	-0.00417378	-0.00511717	-0.00238453	-0.00228973	-0.00641689	0.0152982	0.019951	0.00113003	0.0231248	0.023395	0.0218078	0.0160529	-0.00340672	0.0236136	0.00389398	0.0576392	0.015771	0.00457699	0.006875	0.0125211	0.00889668	0.0204968	0.0208999	0.0115847	0.00954938	0.00754427	0.0139995	0.00943304	0.00613157	0.0212693	0.0244026	0.0197105	0.0178252	0.0109808	0.0299672	0.0299474	0.0164128	0.0112995	0.0205476	0.0135035	0.00474112	0.0258933	0.01143	-0.00411284	0.0218906	0.0181944	0.00413664	0.00264465
LHX2	-0.00702177	-0.0248617	-0.0261439	-0.0522602	-0.0543787	-0.079065	-0.0361902	-0.0181983	-0.0871939	-0.0456774	-0.0265821	-0.043582	-0.0102204	-0.0427819	-0.0279825	-0.0139069	0.040272	-0.00855286	-0.00530426	-0.012435	-0.0368699	-0.0540261	-0.0558901	-0.0244052	-0.0151514	-0.0319777	-0.0105327	-0.0260459	-0.0207085	0.00355092	-0.0296883	-0.0227788	-0.0208653	-0.025726	-0.0195859	-0.0541811	-0.0414728	-0.024687	-0.0243222	-0.0316293	-0.032826	-0.0186801	-0.0362731	-0.0579928	-0.101842	-0.104718	-0.0972013	-0.0487348	-0.0643136
ARX	-0.00165861	0.00190226	-0.01035	-0.00520457	0.00519399	0.0154657	0.00376375	-0.0153345	-0.000509528	-0.00757935	0.039351	-0.00148931	0.00683574	0.00945851	-0.0176293	0.00265036	0.0490678	0.0116399	0.00205078	0.00302185	-0.0105101	-0.00843624	-0.0161172	0.00157471	0.00371647	-0.0205013	0.00884455	-0.00883759	-0.00616453	-0.0100936	-0.0120186	-0.00550754	-0.0188151	-0.00300645	-0.00485207	-0.0178987	-0.0104983	-0.00246387	-0.00727189	-0.00287155	-0.00635347	-0.0113906	-0.0280034	-0.0109671	-0.00290837	-0.0245253	-0.0213252	-0.00189974	0.00133822
PRDM1	0.0216685	0.0400525	0.0365748	0.0774916	0.0306293	0.0861785	0.0388297	0.0121378	0.0643793	0.0628428	0.0272034	0.0455732	0.0233021	0.0402725	0.0257339	0.0372814	0.0490845	0.0754363	0.0244805	0.0142359	0.0389302	0.037421	0.0430814	0.0577214	0.0225176	0.0466412	0.0194919	0.0435016	0.0395285	0.0247351	0.0376152	0.0260308	0.042035	0.0442609	0.0142821	0.0516908	0.0435461	0.0397868	0.0336522	0.0348496	0.0326546	0.0374152	0.0633231	0.0728014	0.0922608	0.0813384	0.101479	0.0739689	0.0781358
IRF2	0.000763724	0.00740775	0.00890138	-0.0137019	0.00197294	-0.00652474	0.00185192	0.0100107	0.0190142	0.0260553	0.00743573	0.0571188	0.00782314	0.000625935	-0.00111609	0.00104793	-0.00466283	0.0167299	-0.00236796	0.00880732	0.00108702	0.0196009	0.012388	0.0293186	0.00489115	0.0349628	-0.000593335	0.00700337	-0.00544349	-8.13193e-05	0.00597859	0.022329	0.00218136	0.00674598	0.00155235	0.00591063	0.0110317	-0.00349657	0.00465003	-0.00153889	-0.00428029	0.00466829	0.0275778	0.0338779	0.0266583	0.0308295	0.035465	0.0250108	0.0317844
IRF8	0.0314132	0.0377218	0.0118793	0.0399825	0.0294397	0.0216434	0.00590625	0.0172426	0.0550637	0.0803435	0.0120112	0.0276516	0.0185937	0.0144634	0.012657	0.0148402	0.0304958	0.0439373	0.0247185	0.0573652	0.0340876	0.0603885	0.0541909	0.108849	0.109902	0.121873	0.0436519	0.0352024	0.0241605	0.0451438	0.0321011	0.177787	0.0258066	0.0342091	0.017946	0.0407692	0.036366	0.0183229	0.0248745	0.0179735	0.0157672	0.0504533	0.179248	0.126058	0.083751	0.0914854	0.0950038	0.196058	0.112809
KMT2E	-0.00846506	-0.00957241	0.0164163	0.000676463	0.0101659	-0.0030592	0.00925645	0.0425435	0.00825644	0.0245438	-0.00523275	0.022799	0.0102779	-0.0109745	0.0473221	0.00517509	0.0291442	0.0175501	-0.0115542	0.00293039	0.0273947	0.0304584	0.0444185	-0.0014727	-0.00857279	0.00527554	-0.00216477	0.0262647	0.0291306	0.00846434	0.0292094	0.0388507	0.01474	-0.0216126	-0.00504736	0.0413568	0.0429149	0.00141416	-0.000675744	0.0197582	0.00791407	-0.00400102	0.0400755	-0.0119851	0.00371553	0.0322506	0.0137215	0.0103686	-0.00464603
LUZP1	0.0148108	-0.00471488	0.0123471	0.00916045	0.0104057	0.00357358	0.0182934	0.0444534	0.0161624	0.0148575	-0.00638566	0.0261773	0.0158817	0.0237753	-0.000511725	-0.00311706	0.0135471	0.0124235	-0.002765	-0.00269027	-0.00545048	0.00177785	-4.49108e-06	-0.00214234	0.00320101	0.00345673	0.0083013	0.00880568	-0.00331778	0.00100497	0.0160833	0.0112069	-0.00108022	0.00555618	-0.0026094	0.00874035	0.00360722	-0.00468948	-0.00529922	0.0054855	-0.00404321	-0.0049907	0.0180149	0.0150117	0.00944088	0.0185959	0.0110354	0.00238505	0.00606802
DMC1	0.0188396	0.0159566	0.0203007	0.0355808	0.0129274	0.0341056	0.0411655	0.032134	0.0882012	0.0452878	0.00184765	0.056175	0.0211445	0.0395869	0.019953	0.0193433	0.0774035	0.037496	0.0289443	0.0182456	0.0247828	0.0657008	0.0600213	0.0441595	0.0277037	0.0546543	0.0239046	0.0425312	0.0266303	0.0261101	0.0523586	0.0374781	0.0415081	0.0142625	0.0148834	0.0533219	0.0396362	0.0429121	0.0575481	0.0360906	0.0369458	0.020631	0.0405242	0.0550092	0.0705724	0.0956243	0.0760119	0.0664056	0.0732096
RAD51	0.0148982	0.00832135	0.0116114	0.00943944	0.00977142	0.0047754	0.00986871	0.0258212	0.0110424	0.00708428	0.00966211	0.0174855	0.00445905	0.0167267	0.0146547	0.00125373	-0.000249512	0.00365299	0.0137205	0.00141373	0.000738693	0.0113177	0.0106438	0.0105017	0.00999584	0.0071897	0.0127827	0.00896504	-0.00218578	0.0119238	0.00870991	0.00889172	0.0228014	0.0149769	0.0193565	0.0179623	0.019504	0.0267128	0.0432534	0.02513	0.0319731	0.00304087	0.014727	0.0270365	0.0145455	0.0239811	0.0219481	0.0326101	0.0224625
KDM4A	0.0352149	0.0165751	0.0214054	0.0281097	0.0150681	0.0300534	0.0505006	0.088012	0.126335	0.0998126	0.0655539	0.0595088	0.029782	0.0468658	0.0337731	0.00454149	0.0270424	0.0232211	0.00850269	0.00470698	-0.00271574	0.016154	0.0248593	0.00945496	0.00235165	0.0281348	0.0269864	0.0340375	0.0335675	0.0559777	0.0648926	0.019412	-0.00251543	0.00851602	0.00275029	0.0227674	0.0225878	0.0105062	0.0353958	0.0251694	0.00458037	0.0199167	0.0273685	0.0444072	0.0962866	0.0560804	0.0506647	0.0587947	0.067585
TE2IP	0.0183684	0.0242886	0.0226477	0.0303946	0.023867	0.0301086	0.0442993	0.0687746	0.0934888	0.0671795	0.0479314	0.049925	0.0235868	0.0563271	0.0358799	0.0143299	0.0102293	0.0131681	0.014198	0.0227155	0.0285381	0.0347505	0.0397265	0.0233471	0.0151878	0.0438808	0.0341817	0.0074666	0.0115231	0.0242408	0.0442339	0.0250454	0.0104398	0.0227109	0.0148739	0.0368874	0.0357156	0.0445293	0.0830961	0.0304919	0.0271908	0.0149087	0.0299223	0.0538258	0.0665007	0.0605157	0.050057	0.0652384	0.0580089
CBX1	0.0319825	0.0155848	0.0119957	0.0194757	0.000669716	-0.00149754	0.00724508	0.0126756	-0.00917664	0.00145467	0.0150426	0.00763419	0.00536764	0.0359861	-0.00779743	0.00865386	-0.0058287	-0.00523817	0.00732875	-3.519e-05	-0.00103169	-0.0106345	0.00529445	-0.00358075	0.0145113	0.0041776	0.0584976	-0.00927525	0.0024184	0.0223423	0.0114509	0.0128459	0.00225669	0.013767	0.000320413	0.0185111	0.0193761	0.0165958	0.0719324	0.0248677	0.0238876	0.00949261	0.00996106	0.0269962	-0.00332659	0.0135521	0.0154895	0.0452386	0.017515
HIRA	0.0418552	-0.00331102	0.00334323	-0.00140282	0.00882935	0.0150717	0.0179159	0.0281391	0.00834778	0.00322931	0.0292992	0.0202866	-0.00390388	0.0245433	0.0060481	0.00943299	0.00747961	-0.00223949	0.00935088	-0.00313867	-0.000387418	-0.00586115	-0.00301543	-0.00640621	0.0206366	0.00624822	0.025206	4.35477e-06	0.0104044	0.0407012	0.0587437	-0.00227611	-0.0153452	0.00340088	-0.00663913	-0.00473003	0.00384921	0.0245145	0.0565922	0.00475332	0.00103094	-0.00477466	-0.00195751	0.0158426	0.00666373	0.00233518	-0.00395625	0.02811	0.00760191
PHX2A	0.0143787	0.0157352	0.00572757	0.0238419	0.0135645	0.0363716	0.0309716	0.0250351	0.0314676	0.0337614	0.00627716	0.0248696	0.0202691	0.0154288	0.00489227	0.00544703	0.0141224	0.0193665	0.00160718	-0.00713469	0.00692352	0.00967776	0.0106143	0.0146827	0.00371476	0.0213533	0.00863405	0.0119542	0.00313822	0.00831076	0.0181575	0.000603332	0.011825	0.0190144	-0.00275772	0.0132449	0.0167592	-0.00590897	0.00672557	0.0103955	0.000855627	0.00463025	0.0247272	0.0245408	0.0341379	0.0264319	0.0290874	0.0129736	0.0282429
PAX7	0.00250929	0.00669142	-0.00939097	0.00528528	-0.0187502	-0.000881828	0.0188274	0.019444	0.0124569	0.0320185	0.0135307	0.00543763	0.0227583	-0.00492211	0.0197394	-0.00982279	0.0432728	0.0191094	0.013419	0.0196111	0.0122007	0.00216275	0.00663682	0.0150397	0.00392494	0.0214509	0.0079065	0.0289217	0.00241333	0.0305771	0.0111797	0.0107572	0.0061846	0.00609256	0.00489842	-0.000847299	0.00828816	0.00947626	0.00663729	0.00230522	0.00173456	0.0186701	0.00760462	0.0218079	0.0159257	0.00012609	0.0062203	0.0191337	0.0148884
HSF1	0.00890177	-0.0018668	0.0142116	0.0320794	0.0212604	0.0184954	0.0225418	0.0479315	0.0483901	0.0374219	0.0284255	0.0357537	0.0138581	0.0122835	0.0494968	0.00717822	0.0293137	0.0167761	0.0196494	0.00274504	0.016461	0.021756	0.0238022	0.0175332	0.00518176	0.0215569	0.0236661	0.0180143	0.00396065	0.0234817	0.0470613	0.0202304	0.0188103	0.0101777	0.0114074	0.0350964	0.0209972	0.0280253	0.0189145	0.0193274	0.0159793	0.00888377	0.0311989	0.0342083	0.0528285	0.0408068	0.0268127	0.0318527	0.0389956
HSF2	0.012267	-0.0061569	0.0244697	0.00971524	0.0172168	-0.00304552	0.0255784	0.0132139	0.020293	0.014914	0.023947	0.0056835	-0.00360444	0.00570428	0.00689987	0.0178574	0.012411	0.00114071	0.00323427	0.0161135	0.0139559	0.0140566	0.0159551	0.015683	0.00309187	0.0245514	0.0260732	-0.000319682	-0.000743849	0.0312885	0.017189	0.00854677	0.0114236	0.00230752	-0.00510482	0.020831	0.00981145	0.0184223	0.0162149	0.0209815	0.0181262	-0.00300286	0.0152245	0.0197163	0.0287084	0.0294473	0.0164339	0.02622	0.020616
ZN335	-0.00592792	0.0105904	0.0203615	0.0140423	0.00919054	0.022748	0.0164204	0.0547948	0.0458508	0.0391706	0.00808932	0.0328472	-0.00115737	0.00708868	0.00763182	0.00260985	0.0112431	0.00912588	0.00522739	-0.00378111	0.0355841	0.023758	0.0380271	-0.00263338	0.00324315	0.0297651	0.0287294	-0.00674604	-0.00246561	0.0127403	0.0313391	0.0407829	0.0162152	-0.00372091	0.00426975	0.0108574	0.00147482	0.0130425	0.00439741	0.00752962	0.00581554	0.00542048	0.0426507	0.0120263	0.0366292	0.0392953	0.020849	0.022499	0.0265497
FIZ1	0.0187943	0.0200885	0.0165115	0.0507527	0.0239677	0.0338823	0.0544596	0.0428161	0.0725496	0.0620347	0.0297077	0.0721031	0.0156257	0.0183752	0.0462208	0.0161261	0.0786746	0.0384701	0.0145785	0.0191918	0.0456704	0.0552418	0.0606382	0.0437816	0.01843	0.0329995	0.0196451	0.0338003	0.0465727	0.030442	0.0454452	0.0260208	0.029767	0.00127846	0.0137827	0.0412595	0.0413729	0.0201002	0.0331374	0.0315831	0.0173392	0.0203227	0.0420632	0.0440503	0.0556891	0.0676433	0.0637615	0.0415082	0.0537384
MEF2D	0.0531859	0.101107	0.085777	0.11444	0.0608588	0.114125	0.121636	0.157327	0.221301	0.201652	0.114457	0.122885	0.0942758	0.0973593	0.100666	0.0375863	0.0777122	0.0739522	0.0706233	0.0479389	0.0736815	0.125201	0.136247	0.13218	0.0438923	0.123551	0.0587938	0.0831886	0.103486	0.0762006	0.151356	0.102856	0.0585711	0.0563669	0.0392466	0.120135	0.1227	0.0729802	0.0876935	0.100155	0.0723936	0.0540831	0.10613	0.15918	0.236828	0.168954	0.144433	0.165553	0.175341
CRX	0.0340091	0.0414609	0.0425889	0.085037	0.0660349	0.0851644	0.100784	0.123173	0.149778	0.124617	0.0512828	0.0896364	0.0615465	0.0666105	0.100954	0.0241265	0.0618235	0.048654	0.0424562	0.0386839	0.0832465	0.119524	0.146531	0.0431526	0.025605	0.0692115	0.0313212	0.0621229	0.087463	0.0340213	0.113672	0.0665012	0.0775348	0.0322839	0.0573548	0.1813	0.170838	0.111363	0.116398	0.1424	0.105975	0.059282	0.13656	0.0965728	0.160409	0.197215	0.149473	0.111669	0.138444
ZKSC1	0.0349625	0.0360339	0.0282211	0.064032	0.0561245	0.0772352	0.04448	0.0488203	0.122178	0.0778887	0.0396088	0.0631092	0.0321194	0.0458012	0.0440589	0.00945747	0.0260377	0.0253878	0.0183101	0.0231254	0.0389402	0.0821455	0.0546452	0.066806	0.0236502	0.0628387	0.0279753	0.0252712	0.0311808	0.0127271	0.0590872	0.0568885	0.0296954	0.030295	0.0218409	0.0571093	0.0398444	0.047921	0.0481473	0.0570091	0.0421103	0.0384489	0.0612552	0.0757519	0.119079	0.0944197	0.0951845	0.0919087	0.107034
NCOA1	0.013301	0.0244477	0.0124136	0.0347991	0.00347227	0.0373691	0.0330012	0.0239187	0.113048	0.0465562	0.0175612	0.040799	0.0231648	0.0279585	0.0359872	0.0134606	0.0529281	0.0295918	0.00261789	0.00538178	0.0284499	0.0462809	0.030303	0.0426308	0.0188678	0.050472	0.0187987	0.0145903	0.0222726	0.031229	0.0330737	0.00637634	0.0121841	0.00564323	0.00694269	0.0213765	0.0185691	0.00937202	0.0106437	0.0199259	0.0106017	0.0114224	0.0155093	0.0372812	0.0666887	0.0558094	0.0465426	0.0526201	0.0537048
ZN322	0.00398283	-0.00494909	0.0098291	0.0106756	-0.00960486	0.0129626	0.0193232	0.030405	0.0675296	0.0236055	0.00649956	0.0369166	0.0187691	0.00301902	0.0309564	-0.00112208	0.0231592	0.00801427	0.00110532	0.00723409	0.0283707	0.0300033	0.0255573	0.0310958	0.00880448	0.021338	0.02946	0.0110416	-0.00326723	0.0106435	0.0184306	0.0168662	0.000826373	-0.00348039	-0.00179464	0.0266114	0.0140135	0.00474953	0.0142223	0.0187522	0.00570824	-0.00471385	0.025145	0.0148311	0.0359806	0.0400247	0.0320861	0.0341807	0.0271337
SOX6	0.0154901	0.0171874	0.0232562	0.0159083	0.00720202	0.0193414	-0.00576594	-0.00664423	0.00673525	0.0225405	0.0228399	0.0179855	0.0336294	0.0101906	0.00831369	-0.0107602	-0.00351623	-0.00199813	-0.00350045	-0.0024966	-0.00511602	-0.00100762	0.0123706	0.0036095	0.000746013	0.0101972	0.00705194	0.0159643	0.0125958	0.00398086	0.00708485	0.00430999	0.00235049	0.0175619	0.00942511	0.00496178	0.00817284	0.0116074	0.0196865	0.0073252	0.00425308	0.000246069	-0.00740876	0.0252447	0.0352273	0.0134411	0.00694582	0.011532	0.00718051
SIX2	0.0258286	0.0444606	0.0132566	0.0408662	0.0260757	0.0520257	0.0757337	0.0654078	0.0831742	0.0946567	0.0457082	0.0296538	0.0516557	0.0586251	0.0542505	0.0134756	0.0281459	0.0325677	0.0354334	0.0322278	0.0345637	0.0305851	0.0508564	0.0353422	0.0265612	0.0479896	0.0168114	0.0319131	0.0531981	0.0458159	0.0621607	0.0282825	0.0296465	0.0394865	0.00700972	0.0655692	0.0436658	0.0318973	0.0225082	0.0409897	0.0237675	0.0416473	0.0546469	0.0669049	0.0864346	0.0613907	0.070076	0.0630204	0.0534154
SOX11	0.0088345	0.0110144	0.0190332	0.000323296	0.00113403	0.00604588	0.000462332	0.00694582	0.0277736	0.0353248	0.0123488	0.019679	0.0323479	0.00909564	0.0318457	-0.00576021	0.0171521	0.0147145	0.00071959	0.00276442	0.0332159	0.033837	0.0415029	0.0143703	0.0294941	0.0346864	0.0127098	0.0131492	0.0384174	0.0172789	0.0117337	0.0184555	0.0177351	0.0297157	0.0190654	0.0417209	0.0236364	0.0234668	0.0257414	0.0118564	-0.00214336	-0.00476809	0.0272068	0.0205471	0.0338553	0.0250125	0.0237657	0.0226477	0.0169832
[truncated: 405 more columns]
