# Supplementary material for: Weighted enrichment method for prediction of transcription regulators from transcriptome and global chromatin immunoprecipitation data
Source: Nucleic Acids Res. 2016 Apr 30;44(11):5010–21. doi: 10.1093/nar/gkw355 (PMC4914117; doi:10.1093/nar/gkw355)
Supplement: Supplementary Data [file gkw355_Supplementary_Data.zip › nar-03307-n-2015-File012.xlsx]

## Sheet: Sheet1
Table S5. Validation of the wPGSA using transcriptome data from mESCs over-expressing various TFs. Enrichment Scores of 66 TFs were determined with wPGSA incorporating ChIP data. Significantly positive/negative Enrichment Scores are indicated in red/blue respectively.
TF	Role	t-score	FDR	Number of up- or down-regulated genes
HNF4A	Activator	17.0789	1.21788e-62	1564
MYOD1	Activator	16.0672	1.97349e-55	1182
MYC	Activator	15.4055	5.56682e-51	542
JUN	Activator	11.888	2.25326e-31	3303
FOSL2	Activator	11.8873	3.97434e-30	857
ASCL1	Activator	11.7667	4.20138e-30	1166
SPI1	Activator	10.7861	2.51914e-25	1237
CDX2	Activator	10.3435	1.56088e-23	3789
TFE2	Activator	10.1569	7.45295e-24	2941
FOXA1	Activator	9.85454	3.61419e-21	2653
ELF1	Activator	7.11899	6.04809e-11	801
SOX2	Activator	7.04275	4.36916e-10	1801
ETS1	Activator	6.13642	3.42334e-09	858
NANOG	Activator	5.52357	1.24765e-07	165
GATA2	Activator	5.27052	7.64124e-07	5440
SOX9	Activator	4.5771	1.29895e-05	3057
EOMES	Activator	4.55234	6.053e-06	1954
ASCL2	Activator	4.55184	9.86136e-06	1480
FOXL2	Activator	4.48949	6.56639e-06	3744
MYCN	Activator	4.19224	3.82652e-05	175
ELF5	Activator	3.94024	0.000301934	1179
KDM5A	Activator	3.6503	0.00128925	11
RXRA	Activator	3.42512	0.00361021	399
ELL2	Activator	1.84862	0.133778	31
KLF4	Activator	1.55224	0.0999273	2919
GATA3	Activator	1.4907	0.136091	2546
BRAC	Activator	1.31794	0.230121	735
OTX2	Activator	1.26079	0.1839	611
CTNB1	Activator	0.40893	0.461159	2
LHX2	Activator	-0.249782	0.438612	1004
STAT3	Activator	-1.96523	0.0806776	2
AP2C	Both	10.6628	4.41646e-24	1498
TF2L1	Both	8.21771	4.47887e-15	627
GRHL2	Both	7.74426	8.83667e-13	524
IRF2	Both	7.51191	9.31258e-12	1084
DMRT1	Both	6.96377	7.35525e-12	6459
NKX25	Both	4.64295	5.4034e-06	4645
ASH2L	Both	4.15019	0.000222833	103
DNM3B	Both	3.49727	0.000430336	90
JARD2	Both	3.36619	0.0019736	2
SOX11	Both	3.34024	0.00460119	2732
SIX1	Both	3.15419	0.00429074	144
SMAD4	Both	1.32433	0.281567	6
FOXP3	Both	0.918221	0.229253	1459
HXA9	Both	0.547824	0.407984	769
HXA2	Both	-0.28288	0.45828	306
NR5A2	Both	-0.472927	0.464466	605
PO5F1	Both	-0.869154	0.28175	540
TBX5	Both	-1.30298	0.233794	1345
KDM4C	Both	-1.38825	0.148026	10
SALL4	Both	-1.87462	0.135116	336
SMAD1	Both	-3.22603	0.00129667	8
MBD3	Repressor	1.56377	0.129903	42
NELFA	Repressor	1.26044	0.336747	11
BCL6	Repressor	0.555029	0.377118	1638
ZFP57	Repressor	-0.589187	0.332911	57
COT2	Repressor	-1.28338	0.232632	964
EED	Repressor	-1.74093	0.220055	19
ATF3	Repressor	-2.13695	0.148249	215
CBX8	Repressor	-2.41023	0.0504092	114
KLF3	Repressor	-3.46231	0.00449885	1378
TBX3	Repressor	-5.16776	8.73464e-07	41
SUZ12	Repressor	-5.71874	3.51295e-07	104
TGIF1	Repressor	-6.52095	9.58299e-10	1082
NR0B1	Repressor	-7.44638	2.74103e-11	121
REST	Repressor	-10.0728	2.13625e-21	3
