# Supplementary material for: Weighted enrichment method for prediction of transcription regulators from transcriptome and global chromatin immunoprecipitation data
Source: Nucleic Acids Res. 2016 Apr 30;44(11):5010–21. doi: 10.1093/nar/gkw355 (PMC4914117; doi:10.1093/nar/gkw355)
Supplement: Supplementary Data [file gkw355_Supplementary_Data.zip › nar-03307-n-2015-File013.xlsx]

## Sheet: PGAGE_motif_results_merged_ex.t
Table S6. Comparison of TF prediction based on ChIP binding and motif-based predictions. Enrichment Scores for TF over-expression were calculated by ChIP-based or motif-based wPGSA. For motif-based method, the number of DNA sequence motif sites around TSS was used as a weight. Significantly positive/negative Enrichment Scores are indicated in red/blue respectively.
Motif	TF	Role	Enrichment Score motif weighted	FDR motif weighted	Enrichment Score unweighted	FDR unweighted	Enrichment Score ChIP	FDR ChIP
Mmusculus-UniPROBE-Tcfe2a.UP00046	TFE2	Activator	3.71881	0.000291472	3.59253	0.000416482	10.1569	7.45295e-24
Hsapiens-JASPAR_2014-STAT3-MA0144.2	STAT3	Activator	0.0018346	0.501051	-0.190359	0.49967	-1.96523	0.0806776
Mmusculus-JASPAR_CORE-Stat3-MA0144.1	STAT3	Activator	-0.705228	0.477256	-0.877306	0.497842	-1.96523	0.0806776
Mmusculus-UniPROBE-Sfpi1.UP00085	SPI1	Activator	3.76592	0.00233698	2.90904	0.0817792	10.7861	2.51914e-25
Hsapiens-JASPAR_CORE-SPI1-MA0080.2	SPI1	Activator	4.03604	0.00152056	2.75354	0.0817792	10.7861	2.51914e-25
Mmusculus-JASPAR_2014-Spi1-MA0080.3	SPI1	Activator	1.83602	0.176161	2.46444	0.106696	10.7861	2.51914e-25
Hsapiens-JASPAR_CORE-SOX9-MA0077.1	SOX9	Activator	4.17325	6.72597e-05	4.0543	8.74668e-05	4.5771	1.29895e-05
Hsapiens-JASPAR_2014-SOX9-MA0077.1	SOX9	Activator	4.40087	2.71862e-05	3.92788	0.000137273	4.5771	1.29895e-05
Mmusculus-JASPAR_2014-Sox2-MA0143.3	SOX2	Activator	2.33596	0.0830178	1.75426	0.196441	7.04275	4.36916e-10
Mmusculus-JASPAR_CORE-Sox2-MA0143.1	SOX2	Activator	-0.00842309	0.501454	-0.00842309	0.500202	7.04275	4.36916e-10
Mmusculus-UniPROBE-Rxra.UP00053	RXRA	Activator	2.66498	0.049082	2.67513	0.138759	3.42512	0.00361021
Mmusculus-JASPAR_2014-Rxra-MA0512.1	RXRA	Activator	3.08683	0.0237146	2.635	0.138759	3.42512	0.00361021
Mmusculus-UniPROBE-Otx2.UP00267	OTX2	Activator	-0.479081	0.408883	-0.533414	0.388078	1.26079	0.1839
Mmusculus-JASPAR_2014-Myod1-MA0499.1	MYOD1	Activator	8.50033	6.93536e-16	5.98612	1.01752e-07	16.0672	1.97349e-55
Mmusculus-JASPAR_CORE-Mycn-MA0104.2	MYCN	Activator	5.01169	3.34246e-06	4.56801	8.73276e-05	4.19224	3.82652e-05
Mmusculus-JASPAR_2014-Mycn-MA0104.3	MYCN	Activator	5.04597	2.91031e-06	4.53024	9.25792e-05	4.19224	3.82652e-05
Mmusculus-JASPAR_CORE-Myc-MA0147.1	MYC	Activator	7.30218	1.08396e-11	6.38075	1.30248e-08	15.4055	5.56682e-51
Mmusculus-JASPAR_2014-Myc-MA0147.2	MYC	Activator	5.05595	8.64378e-06	2.88611	0.0505273	15.4055	5.56682e-51
Mmusculus-UniPROBE-Lhx2.UP00115	LHX2	Activator	0.621176	0.396259	0.662322	0.39422	-0.249782	0.438612
Mmusculus-JASPAR_2014-Klf4-MA0039.2	KLF4	Activator	5.37822	2.65877e-06	1.01939	0.346264	1.55224	0.0999273
Mmusculus-JASPAR_CORE-Klf4-MA0039.2	KLF4	Activator	5.37822	2.65877e-06	1.01939	0.346264	1.55224	0.0999273
Hsapiens-JASPAR_2014-JUN (var.2)-MA0489.1	JUN	Activator	5.98354	1.31709e-08	5.6833	1.4632e-07	11.888	2.25326e-31
Hsapiens-JASPAR_2014-JUN-MA0488.1	JUN	Activator	2.47358	0.0182991	2.45393	0.0168719	11.888	2.25326e-31
Vertebrata-JASPAR_CORE-HNF4A-MA0114.1	HNF4A	Activator	5.56985	5.30393e-07	5.0158	7.59963e-05	17.0789	1.21788e-62
Hsapiens-JASPAR_2014-HNF4A-MA0114.2	HNF4A	Activator	4.57872	4.20818e-05	4.27188	0.000468987	17.0789	1.21788e-62
Mmusculus-UniPROBE-Hnf4a.UP00066	HNF4A	Activator	1.78727	0.0903747	1.5952	0.115263	17.0789	1.21788e-62
Hsapiens-JASPAR_CORE-GATA3-MA0037.1	GATA3	Activator	-0.081141	0.495901	0.945824	0.4134	1.4907	0.136091
Hsapiens-JASPAR_2014-GATA3-MA0037.2	GATA3	Activator	-0.0162033	0.499569	0.458578	0.456527	1.4907	0.136091
Mmusculus-UniPROBE-Gata3.UP00032	GATA3	Activator	0.0234809	0.499569	0.012421	0.498596	1.4907	0.136091
Hsapiens-JASPAR_CORE-GATA2-MA0036.1	GATA2	Activator	0.207361	0.479636	0.805526	0.41141	5.27052	7.64124e-07
Hsapiens-JASPAR_2014-GATA2-MA0036.2	GATA2	Activator	0.747107	0.364377	0.54365	0.431933	5.27052	7.64124e-07
Hsapiens-JASPAR_CORE-FOXA1-MA0148.1	FOXA1	Activator	3.08847	0.00942937	2.28548	0.0443463	9.85454	3.61419e-21
Hsapiens-JASPAR_2014-FOXA1-MA0148.3	FOXA1	Activator	0.499562	0.417162	0.61166	0.371322	9.85454	3.61419e-21
Hsapiens-JASPAR_2014-FOSL2-MA0478.1	FOSL2	Activator	9.38117	1.0125e-18	8.09497	8.50082e-14	11.8873	3.97434e-30
Mmusculus-JASPAR_2014-Ets1-MA0098.2	ETS1	Activator	6.88588	5.47382e-10	6.29745	4.5849e-08	6.13642	3.42334e-09
Mmusculus-UniPROBE-Eomes.UP00068	EOMES	Activator	-0.204077	0.461898	-0.206953	0.451399	4.55234	6.053e-06
Hsapiens-JASPAR_2014-ELF1-MA0473.1	ELF1	Activator	4.95531	3.45958e-05	4.34897	0.00194834	7.11899	6.04809e-11
Hsapiens-JASPAR_2014-CDX2-MA0465.1	CDX2	Activator	2.96376	0.0118739	3.25924	0.0125189	10.3435	1.56088e-23
Mmusculus-UniPROBE-Cdx2.UP00133	CDX2	Activator	3.01091	0.0113697	3.01025	0.0161267	10.3435	1.56088e-23
Mmusculus-JASPAR_2014-T-MA0009.1	BRAC	Activator	0.0965496	0.494059	0.272082	0.489346	1.31794	0.230121
Mmusculus-JASPAR_CORE-T-MA0009.1	BRAC	Activator	0.0965496	0.494059	0.272082	0.489346	1.31794	0.230121
Mmusculus-UniPROBE-Ascl2.UP00099	ASCL2	Activator	4.75793	1.10341e-05	4.46018	5.29137e-05	4.55184	9.86136e-06
Mmusculus-JASPAR_CORE-Tcfcp2l1 -MA0145.1	TF2L1	Both	2.79628	0.0451695	2.76613	0.15489	8.21771	4.47887e-15
Mmusculus-JASPAR_2014-Tcfcp2l1-MA0145.2	TF2L1	Both	2.75776	0.0451695	2.63934	0.15489	8.21771	4.47887e-15
Mmusculus-UniPROBE-Six1.UP00192	SIX1	Both	-0.0413078	0.497595	0.00148985	0.501189	3.15419	0.00429074
Mmusculus-JASPAR_CORE-Pou5f1-MA0142.1	PO5F1	Both	0.220076	0.473944	0.220076	0.467902	-0.869154	0.28175
Mmusculus-JASPAR_2014-Nr5a2-MA0505.1	NR5A2	Both	-1.99995	0.347419	-1.48538	0.48111	-0.472927	0.464466
Mmusculus-JASPAR_2014-Nkx2-5 (var.2)-MA0503.1	NKX25	Both	3.17158	0.00273786	3.11304	0.00280402	4.64295	5.4034e-06
Mmusculus-JASPAR_CORE-Nkx2-5-MA0063.1	NKX25	Both	-3.6337	0.0005535	2.29907	0.0239802	4.64295	5.4034e-06
Mmusculus-JASPAR_2014-Nkx2-5-MA0063.1	NKX25	Both	-3.6337	0.0005535	2.29907	0.0239802	4.64295	5.4034e-06
Mmusculus-UniPROBE-Nkx2_5.UP00249	NKX25	Both	-0.248253	0.442979	-0.260737	0.432577	4.64295	5.4034e-06
Hsapiens-JASPAR_2014-IRF2-MA0051.1	IRF2	Both	1.98478	0.0422175	2.0392	0.035444	7.51191	9.31258e-12
Hsapiens-JASPAR_CORE-IRF2-MA0051.1	IRF2	Both	1.98478	0.0422175	2.0392	0.035444	7.51191	9.31258e-12
Mmusculus-JASPAR_2014-Hoxa9-MA0594.1	HXA9	Both	-0.640522	0.438422	-0.617122	0.485971	0.547824	0.407984
Mmusculus-UniPROBE-Hoxa9.UP00213	HXA9	Both	-1.09765	0.371551	-1.17342	0.470398	0.547824	0.407984
Hsapiens-JASPAR_2014-TFAP2C-MA0524.1	AP2C	Both	5.51221	1.12781e-06	5.57067	3.69037e-06	10.6628	4.41646e-24
Mmusculus-UniPROBE-Tcfap2c.UP00087	AP2C	Both	3.46384	0.00471599	3.18282	0.014913	10.6628	4.41646e-24
Mmusculus-UniPROBE-Hoxa2.UP00174	HXA2	Repressor	-1.27323	0.264568	-1.23294	0.369057	-0.28288	0.45828
Mmusculus-UniPROBE-Nr2f2.UP00009	COT2	Repressor	1.14377	0.390237	0.935235	0.409721	-1.28338	0.232632
Mmusculus-JASPAR_2014-Bcl6-MA0463.1	BCL6	Repressor	-0.828476	0.460529	-0.842941	0.471385	0.555029	0.377118
