# Supplementary material for: Weighted enrichment method for prediction of transcription regulators from transcriptome and global chromatin immunoprecipitation data
Source: Nucleic Acids Res. 2016 Apr 30;44(11):5010–21. doi: 10.1093/nar/gkw355 (PMC4914117; doi:10.1093/nar/gkw355)
Supplement: Supplementary Data [file gkw355_Supplementary_Data.zip › nar-03307-n-2015-File011.xlsx]

## Sheet: motif90%_binding_comp_summary.t
Table S4. Correlation between ChIP binding sites and the sites for the corresponding DNA sequence motif.
TF	#_ChIP_exp	motif	Pearson_coefficient	cosine_similarity	jaccard_coefficient	MannWhitney_pvalue
KLF4	16	Mmusculus-JASPAR_CORE-Klf4-MA0039.2	0.286288	0.54989	0.622789	0
KLF4	16	Mmusculus-JASPAR_2014-Klf4-MA0039.2	0.286288	0.54989	0.622789	0
TYY1	5	Hsapiens-JASPAR_CORE-YY1-MA0095.1	0.132909	0.539209	0.452445	0
GATA2	22	Hsapiens-JASPAR_CORE-GATA2-MA0036.1	0.0529431	0.355175	0.328579	0
E2F4	16	Hsapiens-JASPAR_2014-E2F4-MA0470.1	0.215351	0.407877	0.320791	1.41379e-277
KLF5	4	Hsapiens-JASPAR_2014-KLF5-MA0599.1	0.246155	0.555957	0.586358	5.89642e-250
NRF1	2	Hsapiens-JASPAR_2014-NRF1-MA0506.1	0.360861	0.408786	0.263276	8.61353e-151
MYOD1	20	Mmusculus-JASPAR_2014-Myod1-MA0499.1	0.221474	0.477116	0.4941	6.69655e-133
MYOG	8	Mmusculus-JASPAR_2014-Myog-MA0500.1	0.236227	0.546803	0.535756	1.21843e-131
TYY1	5	Hsapiens-JASPAR_2014-YY1-MA0095.2	0.222164	0.331214	0.15787	2.84023e-126
E2F1	5	Hsapiens-JASPAR_2014-E2F1-MA0024.2	0.144521	0.356286	0.335696	9.0178e-126
FOSL2	6	Hsapiens-JASPAR_2014-FOSL2-MA0478.1	0.210934	0.450023	0.368973	1.98145e-110
ZFX	1	Mmusculus-JASPAR_CORE-Zfx-MA0146.1	0.183814	0.360739	0.271008	1.80716e-107
ZFX	1	Mmusculus-JASPAR_2014-Zfx-MA0146.2	0.183173	0.360886	0.271254	5.30626e-106
E2F3	2	Mmusculus-JASPAR_2014-E2F3-MA0469.1	0.162714	0.283831	0.182337	6.12302e-96
MYC	47	Mmusculus-JASPAR_CORE-Myc-MA0147.1	0.151843	0.330839	0.205731	7.18907e-90
USF1	3	Hsapiens-JASPAR_CORE-USF1-MA0093.1	0.229299	0.402255	0.246435	1.53041e-88
CTCF	116	Hsapiens-JASPAR_CORE-CTCF-MA0139.1	0.154092	0.184731	0.0193001	8.26952e-76
CTCF	116	Hsapiens-JASPAR_2014-CTCF-MA0139.1	0.154092	0.184731	0.0193001	8.26952e-76
ERR2	1	Mmusculus-JASPAR_2014-Esrrb-MA0141.2	0.158835	0.347309	0.255637	7.48421e-71
ERR2	1	Mmusculus-JASPAR_CORE-Esrrb-MA0141.1	0.158155	0.345574	0.254385	2.26498e-70
MYC	47	Mmusculus-JASPAR_2014-Myc-MA0147.2	0.19644	0.512756	0.559837	1.78063e-69
USF1	3	Hsapiens-JASPAR_2014-USF1-MA0093.2	0.180011	0.279218	0.179468	1.50513e-63
SPI1	113	Mmusculus-UniPROBE-Sfpi1.UP00085	0.17381	0.483036	0.467261	1.78755e-61
ERR1	1	Hsapiens-JASPAR_2014-ESRRA-MA0592.1	0.185279	0.302759	0.19186	6.30434e-59
ERR1	1	Mmusculus-UniPROBE-Esrra.UP00079	0.170793	0.267137	0.17934	1.07249e-58
EGR1	5	Mmusculus-JASPAR_CORE-Egr1-MA0162.1	0.192083	0.254339	0.157987	4.47365e-56
COE1	9	Hsapiens-JASPAR_2014-EBF1-MA0154.2	0.163308	0.372568	0.289943	6.38089e-54
SPI1	113	Hsapiens-JASPAR_CORE-SPI1-MA0080.2	0.164654	0.501581	0.557135	1.19723e-50
CREB1	13	Rnorvegicus-JASPAR_CORE-CREB1-MA0018.2	0.163605	0.395314	0.318746	2.49993e-46
CREB1	13	Vertebrata-JASPAR_2014-CREB1-MA0018.2	0.163605	0.395314	0.318746	2.49993e-46
NFYA	7	Mmusculus-JASPAR_CORE-NFYA-MA0060.1	0.163676	0.241123	0.158713	4.51527e-45
CDX2	11	Hsapiens-JASPAR_2014-CDX2-MA0465.1	0.115045	0.321911	0.28625	3.72916e-44
AP2A	6	Hsapiens-JASPAR_CORE-TFAP2A-MA0003.1	0.302985	0.572875	0.426606	4.08819e-44
HNF4A	14	Hsapiens-JASPAR_2014-HNF4A-MA0114.2	0.124764	0.258565	0.124193	6.187e-42
HNF4A	14	Vertebrata-JASPAR_CORE-HNF4A-MA0114.1	0.113729	0.276652	0.165103	3.77906e-41
JUNB	11	Hsapiens-JASPAR_2014-JUNB-MA0490.1	0.153115	0.37855	0.329823	1.99291e-40
COE1	9	Mmusculus-JASPAR_CORE-EBF1-MA0154.1	0.142073	0.396183	0.357558	3.5384e-38
SPI1	113	Mmusculus-JASPAR_2014-Spi1-MA0080.3	0.10089	0.216529	0.0741053	8.82533e-37
USF2	3	Hsapiens-JASPAR_2014-USF2-MA0526.1	0.179339	0.306109	0.183231	2.56813e-35
AP2C	2	Hsapiens-JASPAR_2014-TFAP2C-MA0524.1	0.109768	0.250826	0.163097	8.14929e-31
EGR1	5	Mmusculus-UniPROBE-Egr1.UP00007	0.122222	0.180878	0.114185	7.51007e-29
AP2A	6	Mmusculus-UniPROBE-Tcfap2a.UP00005	0.094545	0.249661	0.158585	1.51855e-27
CDX2	11	Mmusculus-UniPROBE-Cdx2.UP00133	0.081816	0.18329	0.10877	1.58919e-27
ATOH1	3	Mmusculus-JASPAR_2014-Atoh1-MA0461.1	0.14458	0.420392	0.302827	1.91586e-26
ANDR	18	Hsapiens-JASPAR_2014-AR-MA0007.2	0.109142	0.193992	0.129519	2.14178e-25
FLI1	11	Hsapiens-JASPAR_2014-FLI1-MA0475.1	0.101347	0.318557	0.272943	2.39213e-25
TF65	38	Hsapiens-JASPAR_CORE-RELA-MA0107.1	0.123244	0.320163	0.188195	4.04579e-25
TF65	38	Hsapiens-JASPAR_2014-RELA-MA0107.1	0.123244	0.320163	0.188195	4.04579e-25
IRF1	7	Hsapiens-JASPAR_CORE-IRF1-MA0050.1	0.122376	0.243902	0.136081	1.42193e-24
RXRA	33	Mmusculus-JASPAR_2014-Rxra-MA0512.1	0.0862472	0.376334	0.390284	3.49929e-22
MAX	7	Mmusculus-UniPROBE-Max.UP00060	0.0879914	0.180479	0.0570981	3.61124e-21
ERG	7	Mmusculus-JASPAR_2014-Erg-MA0474.1	0.078904	0.336832	0.331804	4.50118e-21
MAFK	4	Hsapiens-JASPAR_2014-MAFK-MA0496.1	0.110888	0.183131	0.0948226	8.92389e-21
AP2A	6	Hsapiens-JASPAR_2014-TFAP2A-MA0003.2	0.0777649	0.159814	0.0595978	9.50708e-21
MAFK	4	Mmusculus-JASPAR_2014-Bach1::Mafk-MA0591.1	0.108131	0.153313	0.0560036	1.1537e-20
E2F3	2	Mmusculus-UniPROBE-E2F3.UP00003	0.0769562	0.128574	0.0342618	1.21464e-20
EGR1	5	Hsapiens-JASPAR_2014-EGR1-MA0162.2	0.100617	0.208205	0.14039	1.2591e-19
PRDM1	3	Hsapiens-JASPAR_2014-PRDM1-MA0508.1	0.116873	0.157593	0.0556288	1.46325e-19
NR5A2	2	Mmusculus-JASPAR_2014-Nr5a2-MA0505.1	0.0982516	0.231924	0.148993	1.15576e-17
JUND	6	Hsapiens-JASPAR_2014-JUND-MA0491.1	0.112902	0.358005	0.262594	1.28543e-17
TF2L1	1	Mmusculus-JASPAR_CORE-Tcfcp2l1 -MA0145.1	0.080869	0.176574	0.0986933	1.55746e-17
TF2L1	1	Mmusculus-JASPAR_2014-Tcfcp2l1-MA0145.2	0.0802711	0.176054	0.0990558	1.66196e-17
STA5A	22	Mmusculus-JASPAR_2014-Stat5a::Stat5b-MA0519.1	0.125041	0.356125	0.298476	7.9797e-17
MEIS1	13	Mmusculus-JASPAR_2014-Meis1-MA0498.1	0.0741629	0.257317	0.16226	6.30151e-16
TAL1	39	Hsapiens-JASPAR_2014-TAL1::GATA1-MA0140.2	0.100586	0.151775	0.0668107	1.38961e-15
ELF1	2	Hsapiens-JASPAR_2014-ELF1-MA0473.1	0.0911834	0.231274	0.14248	5.68135e-15
TAL1	39	Mmusculus-JASPAR_CORE-Tal1::Gata1-MA0140.1	0.0724696	0.139416	0.0938362	1.11159e-14
IRF1	7	Hsapiens-JASPAR_2014-IRF1-MA0050.2	0.0735859	0.0900481	0.013519	1.16789e-14
AP2C	2	Mmusculus-UniPROBE-Tcfap2c.UP00087	0.0785136	0.20005	0.109304	1.8461e-14
MAX	7	Hsapiens-JASPAR_2014-MAX-MA0058.2	0.103788	0.410448	0.396561	2.4906e-14
NFYB	1	Hsapiens-JASPAR_2014-NFYB-MA0502.1	0.10807	0.16709	0.0998217	2.50637e-14
FOS	13	Hsapiens-JASPAR_2014-FOS-MA0476.1	0.104243	0.346793	0.31912	1.14354e-12
STAT3	41	Hsapiens-JASPAR_2014-STAT3-MA0144.2	0.109956	0.375986	0.373595	3.15865e-12
GATA1	49	Hsapiens-JASPAR_2014-TAL1::GATA1-MA0140.2	0.0645987	0.140688	0.0581791	3.59937e-12
TFE2	12	Mmusculus-JASPAR_CORE-Hand1::Tcfe2a-MA0092.1	0.106103	0.491089	0.544359	2.80746e-11
TFE2	12	Mmusculus-JASPAR_2014-Hand1::Tcfe2a-MA0092.1	0.106103	0.491089	0.544359	2.80746e-11
FOXA1	10	Hsapiens-JASPAR_CORE-FOXA1-MA0148.1	0.0945255	0.30895	0.252143	6.82214e-11
FOXA2	12	Mmusculus-JASPAR_CORE-Foxa2-MA0047.2	0.0896746	0.333004	0.221144	1.29501e-10
FOXA2	12	Mmusculus-JASPAR_2014-Foxa2-MA0047.2	0.0896746	0.333004	0.221144	1.29501e-10
EGR2	11	Mmusculus-JASPAR_2014-EGR2-MA0472.1	0.0767193	0.221661	0.149775	1.80831e-10
STAT4	3	Mmusculus-JASPAR_2014-Stat4-MA0518.1	0.0986704	0.300567	0.20633	5.17569e-10
JUN	13	Hsapiens-JASPAR_2014-JUN (var.2)-MA0489.1	0.0771915	0.30249	0.220776	5.21734e-10
RXRA	33	Mmusculus-UniPROBE-Rxra.UP00053	0.0501976	0.244098	0.180722	8.52482e-10
STA5B	17	Mmusculus-JASPAR_2014-Stat5a::Stat5b-MA0519.1	0.11999	0.344205	0.289379	1.22622e-09
STAT3	41	Mmusculus-JASPAR_CORE-Stat3-MA0144.1	0.0904782	0.291598	0.231385	1.328e-09
RFX1	1	Mmusculus-JASPAR_2014-Rfx1-MA0509.1	0.0582546	0.156539	0.0531989	1.58427e-09
GATA1	49	Mmusculus-JASPAR_CORE-Tal1::Gata1-MA0140.1	0.0573428	0.155015	0.0875568	1.95722e-09
STAT2	7	Hsapiens-JASPAR_2014-STAT2::STAT1-MA0517.1	0.10999	0.173226	0.0578292	1.74785e-08
MAFF	4	Hsapiens-JASPAR_2014-MAFF-MA0495.1	0.125909	0.13619	0.0434783	2.47501e-08
RXRA	33	Mmusculus-JASPAR_CORE-PPARG::RXRA-MA0065.2	0.0431526	0.131392	0.0431809	2.636e-08
RXRA	33	Mmusculus-JASPAR_2014-PPARG::RXRA-MA0065.2	0.0431526	0.131392	0.0431809	2.636e-08
HTF4	1	Mmusculus-JASPAR_2014-Tcf12-MA0521.1	0.120009	0.2361	0.0703431	4.67864e-08
BATF	22	Hsapiens-JASPAR_2014-BATF::JUN-MA0462.1	0.0853427	0.342728	0.268654	6.30485e-08
PPARG	24	Mmusculus-JASPAR_CORE-PPARG::RXRA-MA0065.2	0.0545378	0.144586	0.0429765	7.27316e-08
PPARG	24	Mmusculus-JASPAR_2014-PPARG::RXRA-MA0065.2	0.0545378	0.144586	0.0429765	7.27316e-08
MYCN	1	Mmusculus-JASPAR_2014-Mycn-MA0104.3	0.114886	0.199539	0.0699688	1.20809e-07
SRBP1	6	Hsapiens-JASPAR_2014-SREBF1-MA0595.1	0.0408472	0.216167	0.17587	1.33571e-07
IRF4	52	Mmusculus-UniPROBE-Irf4.UP00018	0.0414994	0.0859328	0.0131474	1.4935e-07
GATA1	49	Mmusculus-JASPAR_2014-Gata1-MA0035.3	0.0792759	0.262268	0.26005	2.55729e-07
ASCL2	1	Mmusculus-UniPROBE-Ascl2.UP00099	0.0677536	0.14536	0.0892942	3.98039e-07
GABPA	2	Mmusculus-UniPROBE-Gabpa.UP00013	0.0574092	0.102159	0.0459246	4.19746e-07
RUNX1	21	Mmusculus-JASPAR_CORE-RUNX1-MA0002.2	0.109109	0.392822	0.394094	1.94818e-06
RUNX1	21	Mmusculus-JASPAR_2014-RUNX1-MA0002.2	0.109109	0.392822	0.394094	1.94818e-06
MYCN	1	Mmusculus-JASPAR_CORE-Mycn-MA0104.2	0.094307	0.170704	0.0705585	2.16862e-06
NFE2	4	Hsapiens-JASPAR_2014-NFE2::MAF-MA0501.1	0.109019	0.125855	0.0661157	3.20057e-06
GATA1	49	Mmusculus-JASPAR_CORE-Gata1-MA0035.2	0.0815078	0.323131	0.392849	4.14079e-06
STAT1	42	Hsapiens-JASPAR_2014-STAT2::STAT1-MA0517.1	0.0900101	0.170612	0.0494104	4.35024e-06
GATA4	15	Mmusculus-JASPAR_2014-Gata4-MA0482.1	0.109562	0.409948	0.360892	5.36925e-06
TFE2	12	Mmusculus-UniPROBE-Tcfe2a.UP00046	0.0248391	0.157083	0.0796924	5.48566e-06
FOXO1	10	Mmusculus-JASPAR_2014-Foxo1-MA0480.1	0.0776945	0.273166	0.216828	5.49797e-06
FOXA1	10	Hsapiens-JASPAR_2014-FOXA1-MA0148.3	0.0740772	0.233256	0.168832	5.58844e-06
KLF1	3	Mmusculus-JASPAR_2014-Klf1-MA0493.1	0.0550487	0.258485	0.197742	6.44183e-06
EHF	1	Hsapiens-JASPAR_2014-EHF-MA0598.1	0.0793516	0.359409	0.226306	6.66886e-06
ETS1	7	Mmusculus-JASPAR_2014-Ets1-MA0098.2	0.0633034	0.209387	0.114903	9.62393e-06
STAT1	42	Hsapiens-JASPAR_2014-STAT1-MA0137.3	0.0918554	0.326384	0.30011	3.12618e-05
INSM1	1	Hsapiens-JASPAR_CORE-INSM1-MA0155.1	0.0425855	0.178301	0.0715541	3.49586e-05
INSM1	1	Hsapiens-JASPAR_2014-INSM1-MA0155.1	0.0425855	0.178301	0.0715541	3.49586e-05
TEAD1	1	Hsapiens-JASPAR_CORE-TEAD1-MA0090.1	0.056055	0.180064	0.104959	0.000104986
TEAD1	1	Hsapiens-JASPAR_2014-TEAD1-MA0090.1	0.056055	0.180064	0.104959	0.000104986
TBP	13	Mmusculus-UniPROBE-Tbp.UP00029	0.00170463	0.197569	0.290443	0.000122395
SMAD3	11	Hsapiens-JASPAR_2014-SMAD2::SMAD3::SMAD4-MA0513.1	0.030227	0.161837	0.0773481	0.000194895
BCL6	8	Mmusculus-JASPAR_2014-Bcl6-MA0463.1	0.058117	0.166009	0.0625889	0.000333615
ZIC2	2	Mmusculus-UniPROBE-Zic2.UP00057	0.0291599	0.0579926	0.0149133	0.000361156
NFKB1	11	Hsapiens-JASPAR_CORE-NFKB1-MA0105.1	0.10902	0.136909	0.0579844	0.000403902
MAF	6	Hsapiens-JASPAR_2014-NFE2::MAF-MA0501.1	0.0332737	0.096768	0.0266667	0.000449462
JUN	13	Hsapiens-JASPAR_CORE-AP1-MA0099.2	0.090592	0.435388	0.44852	0.000661054
JUN	13	Vertebrata-JASPAR_2014-JUN::FOS-MA0099.2	0.090592	0.435388	0.44852	0.000661054
RUNX2	7	Hsapiens-JASPAR_2014-RUNX2-MA0511.1	0.0415	0.21476	0.15703	0.00105622
NFKB1	11	Hsapiens-JASPAR_2014-NFKB1-MA0105.3	0.115573	0.160977	0.0502744	0.00111186
TCF7	5	Mmusculus-UniPROBE-Tcf7.UP00054	0.0123697	0.119016	0.037761	0.00115239
ARX	2	Mmusculus-UniPROBE-Arx.UP00152	0.0310889	0.0714122	0.0269179	0.00118125
RXRA	33	Mmusculus-JASPAR_2014-Nr1h3::Rxra-MA0494.1	0.0336067	0.0723118	0.00851374	0.00131122
IRF3	2	Mmusculus-UniPROBE-Irf3.UP00086	0.0606075	0.249428	0.158691	0.00137609
TAL1	39	Hsapiens-JASPAR_CORE-TAL1::TCF3-MA0091.1	0.033415	0.139322	0.137264	0.00142794
TAL1	39	Hsapiens-JASPAR_2014-TAL1::TCF3-MA0091.1	0.033415	0.139322	0.137264	0.00142794
RARA	8	Mmusculus-UniPROBE-Rara.UP00048	0.0428431	0.19525	0.0853968	0.00164205
ZN281	2	Mmusculus-UniPROBE-Zfp281.UP00021	0.0483807	0.107969	0.0467189	0.00200739
LHX3	2	Mmusculus-JASPAR_CORE-Lhx3-MA0135.1	0.049255	0.112397	0.0689426	0.00203127
LHX3	2	Mmusculus-JASPAR_2014-Lhx3-MA0135.1	0.049255	0.112397	0.0689426	0.00203127
ESR1	27	Hsapiens-JASPAR_CORE-ESR1-MA0112.2	0.0504891	0.0609166	0.00160139	0.00208847
ESR1	27	Hsapiens-JASPAR_2014-ESR1-MA0112.2	0.0504891	0.0609166	0.00160139	0.00208847
SOX3	6	Mmusculus-JASPAR_2014-Sox3-MA0514.1	0.0743289	0.305673	0.24395	0.00230038
FOS	13	Hsapiens-JASPAR_CORE-AP1-MA0099.2	0.0864139	0.361892	0.341712	0.00295532
FOS	13	Vertebrata-JASPAR_2014-JUN::FOS-MA0099.2	0.0864139	0.361892	0.341712	0.00295532
SOX4	1	Mmusculus-UniPROBE-Sox4.UP00062	0.00586385	0.165144	0.102894	0.00355524
STAT6	10	Mmusculus-JASPAR_2014-Stat6-MA0520.1	0.0620624	0.240179	0.167315	0.00436746
FOSL1	1	Hsapiens-JASPAR_2014-FOSL1-MA0477.1	0.0935955	0.139904	0.0275813	0.00472636
HNF4A	14	Mmusculus-UniPROBE-Hnf4a.UP00066	0.0285976	0.16382	0.0843005	0.00524577
NKX21	4	Mmusculus-UniPROBE-Titf1.UP00165	0.0173702	0.0618897	0.0153494	0.0052818
NKX25	2	Mmusculus-JASPAR_2014-Nkx2-5 (var.2)-MA0503.1	0.0444659	0.169161	0.100531	0.00621325
SRF	16	Hsapiens-JASPAR_2014-SRF-MA0083.2	0.0332832	0.0753432	0.00957323	0.00757808
MEIS1	13	Mmusculus-UniPROBE-Meis1.UP00186	0.0323287	0.136463	0.0438137	0.00767476
PAX7	1	Mmusculus-UniPROBE-Pax7.UP00248	0.0428693	0.126866	0.058076	0.0104475
HSF1	5	Hsapiens-JASPAR_2014-HSF1-MA0486.1	0.071487	0.109381	0.0446967	0.012296
PO5F1	52	Mmusculus-JASPAR_CORE-Pou5f1-MA0142.1	0.0354566	0.0839739	0.0104224	0.0132997
PO5F1	52	Mmusculus-JASPAR_2014-Pou5f1::Sox2-MA0142.1	0.0354566	0.0839739	0.0104224	0.0132997
LHX3	2	Mmusculus-UniPROBE-Lhx3.UP00130	0.0301724	0.0787581	0.0578635	0.0161614
TF7L2	3	Mmusculus-UniPROBE-Tcf7l2.UP00083	0.0221149	0.18084	0.0754405	0.016287
REL	5	Hsapiens-JASPAR_CORE-REL-MA0101.1	0.0719045	0.139395	0.0354505	0.0173384
REL	5	Hsapiens-JASPAR_2014-REL-MA0101.1	0.0719045	0.139395	0.0354505	0.0173384
SOX17	8	Mmusculus-UniPROBE-Sox17.UP00014	0.0207803	0.227125	0.164766	0.0198696
PAX5	12	Hsapiens-JASPAR_2014-PAX5-MA0014.2	0.00893021	0.0180918	0.00152161	0.021058
AHR	11	Mmusculus-JASPAR_CORE-Arnt::Ahr-MA0006.1	0.0144226	0.338167	0.301026	0.0238863
AHR	11	Mmusculus-JASPAR_2014-Arnt::Ahr-MA0006.1	0.0144226	0.338167	0.301026	0.0238863
NKX32	2	Mmusculus-UniPROBE-Bapx1.UP00228	0.0376111	0.0823719	0.0402945	0.0249163
CEBPB	56	Hsapiens-JASPAR_2014-CEBPB-MA0466.1	0.0781743	0.247348	0.131638	0.0268956
GATA2	22	Hsapiens-JASPAR_2014-GATA2-MA0036.2	0.0332311	0.170911	0.1435	0.0278527
CRX	5	Mmusculus-JASPAR_2014-Crx-MA0467.1	0.0398361	0.120604	0.0697028	0.0286467
P53	10	Hsapiens-JASPAR_2014-TP53-MA0106.2	0.0232025	0.0747352	0.0135906	0.0292191
FOXA2	12	Mmusculus-UniPROBE-Foxa2.UP00073	0.0435163	0.299954	0.191111	0.0320348
SOX2	30	Mmusculus-JASPAR_CORE-Sox2-MA0143.1	0.0259555	0.0689856	0.00959756	0.0387151
EGR1	5	Mmusculus-UniPROBE-Zif268.UP00400	0.0245269	0.0268747	0.000777303	0.0405092
GFI1B	1	Mmusculus-JASPAR_2014-Gfi1b-MA0483.1	0.0480285	0.114672	0.0347622	0.041073
P53	10	Hsapiens-JASPAR_CORE-TP53-MA0106.1	0.0227381	0.0224356	9.62835e-05	0.0453793
MAFK	4	Mmusculus-UniPROBE-Mafk.UP00044	0.0295967	0.0721414	0.023224	0.0461993
MYBA	2	Mmusculus-UniPROBE-Mybl1.UP00081	0.0201402	0.0805938	0.0157916	0.0472155
TF7L2	3	Hsapiens-JASPAR_2014-TCF7L2-MA0523.1	0.0242982	0.241714	0.156765	0.0511326
EOMES	2	Mmusculus-UniPROBE-Eomes.UP00068	0.0200297	0.0742219	0.0349634	0.054204
GCR	33	Mmusculus-JASPAR_CORE-NR3C1-MA0113.1	0.018343	0.0522797	0.00658693	0.056823
HXC9	3	Mmusculus-JASPAR_2014-Hoxc9-MA0485.1	0.0192299	0.050765	0.0320481	0.0584347
IRF2	4	Hsapiens-JASPAR_CORE-IRF2-MA0051.1	0.0372092	0.0401863	0.0471204	0.0643023
IRF2	4	Hsapiens-JASPAR_2014-IRF2-MA0051.1	0.0372092	0.0401863	0.0471204	0.0643023
NKX31	4	Hsapiens-JASPAR_CORE-NKX3-1-MA0124.1	0.0364319	0.205966	0.109706	0.0753128
NKX31	4	Hsapiens-JASPAR_2014-NKX3-1-MA0124.1	0.0364319	0.205966	0.109706	0.0753128
PAX6	4	Hsapiens-JASPAR_CORE-Pax6-MA0069.1	0.0154168	0.0584662	0.00814836	0.0762913
PAX6	4	Hsapiens-JASPAR_2014-Pax6-MA0069.1	0.0154168	0.0584662	0.00814836	0.0762913
SOX17	8	Mmusculus-JASPAR_CORE-Sox17-MA0078.1	0.0847387	0.452806	0.465249	0.0810235
SOX17	8	Mmusculus-JASPAR_2014-Sox17-MA0078.1	0.0847387	0.452806	0.465249	0.0810235
GATA3	19	Mmusculus-UniPROBE-Gata3.UP00032	0.00863844	0.0305335	0.0146372	0.0854364
FOXO3	1	Mmusculus-JASPAR_CORE-FOXO3-MA0157.1	0.061067	0.164837	0.0407251	0.0891559
FOXO3	1	Vertebrata-JASPAR_2014-FOXO3-MA0157.1	0.061067	0.164837	0.0407251	0.0891559
NFYA	7	Hsapiens-JASPAR_2014-NFYA-MA0060.2	0.00549804	0.0169794	0.00527704	0.0909192
NKX25	2	Mmusculus-JASPAR_CORE-Nkx2-5-MA0063.1	0.0244201	0.235249	0.113729	0.0971396
NKX25	2	Mmusculus-JASPAR_2014-Nkx2-5-MA0063.1	0.0244201	0.235249	0.113729	0.0971396
SMAD3	11	Mmusculus-UniPROBE-Smad3.UP00000	0.0495287	0.289355	0.204942	0.0999214
GATA3	19	Hsapiens-JASPAR_2014-GATA3-MA0037.2	0.0259277	0.165904	0.133213	0.100347
TFE2	12	Hsapiens-JASPAR_CORE-TAL1::TCF3-MA0091.1	0.0472008	0.28261	0.186708	0.106637
TFE2	12	Hsapiens-JASPAR_2014-TAL1::TCF3-MA0091.1	0.0472008	0.28261	0.186708	0.106637
MYB	2	Mmusculus-JASPAR_CORE-Myb-MA0100.1	0.0539224	0.146558	0.0300695	0.123915
PO2F2	1	Mmusculus-UniPROBE-Pou2f2.UP00191	0.0631243	0.0843758	0.0274869	0.126164
SOX4	1	Hsapiens-UniPROBE-Sox4.UP00401	0.0474067	0.32258	0.216309	0.133191
JUND	6	Hsapiens-JASPAR_2014-JUND (var.2)-MA0492.1	0.0298095	0.18053	0.0834344	0.135842
PAX6	4	Mmusculus-UniPROBE-Pax6.UP00224	0.0200613	0.114288	0.0521685	0.14104
PO2F2	1	Hsapiens-JASPAR_2014-POU2F2-MA0507.1	0.0467135	0.0842021	0.0232394	0.144142
SRF	16	Hsapiens-JASPAR_CORE-SRF-MA0083.1	0.0345925	0.0907687	0.0143962	0.157588
FOXK1	1	Mmusculus-UniPROBE-Foxk1.UP00025	0.00816317	0.0794688	0.037461	0.15807
NKX61	1	Mmusculus-UniPROBE-Nkx6_1.UP00200.2d2e	0.0111265	0.0675048	0.0312964	0.158434
NKX61	1	Mmusculus-UniPROBE-Nkx6_1.UP00200	0.0183602	0.110168	0.0454805	0.16002
CEBPA	36	Hsapiens-JASPAR_2014-CEBPA-MA0102.3	0.073541	0.267217	0.160383	0.170855
PITX1	2	Mmusculus-UniPROBE-Pitx1.UP00153	0.0034567	0.0505609	0.0264398	0.172426
BRCA1	5	Hsapiens-JASPAR_CORE-BRCA1-MA0133.1	0.0955923	0.450707	0.357755	0.174688
BRCA1	5	Hsapiens-JASPAR_2014-BRCA1-MA0133.1	0.0955923	0.450707	0.357755	0.174688
SPIB	2	Hsapiens-JASPAR_CORE-SPIB-MA0081.1	0.0810814	0.381969	0.224113	0.174932
SPIB	2	Hsapiens-JASPAR_2014-SPIB-MA0081.1	0.0810814	0.381969	0.224113	0.174932
MYB	2	Mmusculus-JASPAR_2014-Myb-MA0100.2	0.0306903	0.114449	0.0307817	0.176062
ARI3A	2	Mmusculus-UniPROBE-Arid3a.UP00078	0.019938	0.185912	0.0899424	0.210193
NKX32	2	Mmusculus-JASPAR_CORE-Nkx3-2-MA0122.1	0.0546555	0.235514	0.0857937	0.217061
NKX32	2	Mmusculus-JASPAR_2014-Nkx3-2-MA0122.1	0.0546555	0.235514	0.0857937	0.217061
BRAC	4	Mmusculus-JASPAR_CORE-T-MA0009.1	0.00954032	0.11799	0.0650012	0.218513
BRAC	4	Mmusculus-JASPAR_2014-T-MA0009.1	0.00954032	0.11799	0.0650012	0.218513
RXRA	33	Hsapiens-JASPAR_CORE-RXR::RAR_DR5-MA0159.1	0.00816789	0.054432	0.00906809	0.222768
RXRA	33	Hsapiens-JASPAR_2014-RXR::RAR_DR5-MA0159.1	0.00816789	0.054432	0.00906809	0.222768
SMAD4	2	Hsapiens-JASPAR_2014-SMAD2::SMAD3::SMAD4-MA0513.1	0.0115479	0.0884937	0.0541508	0.223886
VDR	9	Hsapiens-JASPAR_CORE-RXRA::VDR-MA0074.1	0.0201883	0.0354358	0.0103296	0.228667
VDR	9	Hsapiens-JASPAR_2014-RXRA::VDR-MA0074.1	0.0201883	0.0354358	0.0103296	0.228667
HXB4	7	Mmusculus-UniPROBE-Hoxb4.UP00144	0.0197916	0.104942	0.05189	0.230354
PBX1	2	Mmusculus-UniPROBE-Pbx1.UP00185	0.00218932	0.0992183	0.0663783	0.241616
NFAC2	1	Mmusculus-JASPAR_CORE-NFATC2-MA0152.1	0.0730714	0.220385	0.0599083	0.244626
NFAC2	1	Vertebrata-JASPAR_2014-NFATC2-MA0152.1	0.0730714	0.220385	0.0599083	0.244626
LHX2	2	Mmusculus-UniPROBE-Lhx2.UP00115	-0.00144714	0.0296359	0.0261032	0.248527
JUN	13	Hsapiens-JASPAR_2014-JUN-MA0488.1	0.030506	0.174739	0.0828908	0.261344
GATA3	19	Hsapiens-JASPAR_CORE-GATA3-MA0037.1	0.0359317	0.208519	0.139377	0.26155
E2F2	3	Mmusculus-UniPROBE-E2F2.UP00001	0.000418832	0.0647385	0.0176478	0.269617
HXC9	3	Mmusculus-UniPROBE-Hoxc9.UP00197	0.0110789	0.0522099	0.0334868	0.272133
GATA6	6	Mmusculus-UniPROBE-Gata6.UP00100	0.0153288	0.110442	0.077637	0.278824
ARI3A	2	Mmusculus-JASPAR_CORE-ARID3A-MA0151.1	0.0728811	0.521556	0.465613	0.286442
ARI3A	2	Mmusculus-JASPAR_2014-ARID3A-MA0151.1	0.0728811	0.521556	0.465613	0.286442
RARA	8	Hsapiens-JASPAR_CORE-RXR::RAR_DR5-MA0159.1	0.0118238	0.0626177	0.00922596	0.289914
RARA	8	Hsapiens-JASPAR_2014-RXR::RAR_DR5-MA0159.1	0.0118238	0.0626177	0.00922596	0.289914
MEF2A	2	Hsapiens-JASPAR_2014-MEF2A-MA0052.2	0.0314216	0.0530778	0.0150451	0.308169
PPARG	24	Hsapiens-JASPAR_CORE-PPARG-MA0066.1	0.00125666	0.0073449	0.000143988	0.311569
PPARG	24	Hsapiens-JASPAR_2014-PPARG-MA0066.1	0.00125666	0.0073449	0.000143988	0.311569
RXRA	33	Hsapiens-JASPAR_CORE-NR1H2::RXRA-MA0115.1	0.00152141	0.0248943	0.00219548	0.312856
RXRA	33	Hsapiens-JASPAR_2014-NR1H2::RXRA-MA0115.1	0.00152141	0.0248943	0.00219548	0.312856
MSX1	1	Mmusculus-UniPROBE-Msx1.UP00234	-0.00154093	0.0570325	0.0362373	0.313858
NKX31	4	Mmusculus-UniPROBE-Nkx3_1.UP00389	0.0147036	0.0463892	0.0173945	0.316168
HAND1	1	Mmusculus-JASPAR_CORE-Hand1::Tcfe2a-MA0092.1	0.0136319	0.0773772	0.0132923	0.316924
HAND1	1	Mmusculus-JASPAR_2014-Hand1::Tcfe2a-MA0092.1	0.0136319	0.0773772	0.0132923	0.316924
PKNX2	1	Mmusculus-UniPROBE-Pknox2.UP00205	0.01526	0.0516614	0.0235131	0.317215
PKNX1	1	Mmusculus-UniPROBE-Pknox1.UP00203	0.00748571	0.0514855	0.0163265	0.319209
PO3F2	3	Mmusculus-UniPROBE-Pou3f2.UP00128	0.00237837	0.0356493	0.0311055	0.319766
CRX	5	Mmusculus-UniPROBE-Crx.UP00176	-0.00328964	0.0174135	0.00583847	0.347071
NKX31	4	Mmusculus-UniPROBE-Nkx3_1.UP00017	0.0155614	0.0728409	0.0436989	0.347813
PIT1	3	Mmusculus-UniPROBE-Pou1f1.UP00158	0.0175604	0.0859659	0.0493029	0.349326
PO3F1	1	Mmusculus-UniPROBE-Pou3f1.UP00129	0.00751049	0.0524024	0.0392224	0.352308
RXRA	33	Hsapiens-JASPAR_CORE-RXRA::VDR-MA0074.1	0.0146531	0.0595958	0.00809192	0.353629
RXRA	33	Hsapiens-JASPAR_2014-RXRA::VDR-MA0074.1	0.0146531	0.0595958	0.00809192	0.353629
MYB	2	Mmusculus-UniPROBE-Myb.UP00092	0.0215716	0.0381459	0.0140998	0.361063
SOX2	30	Mmusculus-JASPAR_2014-Sox2-MA0143.3	0.117747	0.481399	0.584732	0.375321
SOX9	1	Hsapiens-JASPAR_2014-SOX9-MA0077.1	0.0123609	0.04784	0.00687357	0.387231
HXA9	3	Mmusculus-UniPROBE-Hoxa9.UP00213	0.024744	0.0298068	0.0102389	0.393092
PAX5	12	Mmusculus-JASPAR_CORE-Pax5-MA0014.1	-0.00166301	0.00795435	0.000760803	0.398538
PITX2	1	Mmusculus-UniPROBE-Pitx2.UP00125	0.0124704	0.066067	0.029019	0.39896
SOX9	1	Hsapiens-JASPAR_CORE-SOX9-MA0077.1	0.0126398	0.0473268	0.00475191	0.427186
SIX1	3	Mmusculus-UniPROBE-Six1.UP00192	0.00852247	0.0852456	0.0215315	0.427567
SRF	16	Mmusculus-UniPROBE-Srf.UP00077	0.0386235	0.132188	0.0357546	0.44297
SIX2	2	Mmusculus-UniPROBE-Six2.UP00159	0.021569	0.0333452	0.00727273	0.448195
HXA2	2	Mmusculus-UniPROBE-Hoxa2.UP00174	0.00430226	0.0114826	0.00692841	0.451148
COT2	1	Mmusculus-UniPROBE-Nr2f2.UP00009	0.0241866	0.0499158	0.00695277	0.45257
PHX2A	1	Mmusculus-UniPROBE-Phox2a.UP00221	0.0135055	0.0315562	0.00500385	0.457096
NKX25	2	Mmusculus-UniPROBE-Nkx2_5.UP00249	0.0101055	0.0530166	0.0219927	0.459356
SRBP2	1	Hsapiens-JASPAR_2014-SREBF2-MA0596.1	0.0197318	0.120302	0.0564972	0.459726
NR1H2	1	Hsapiens-JASPAR_CORE-NR1H2::RXRA-MA0115.1	-0.00336589	0	0	0.462552
NR1H2	1	Hsapiens-JASPAR_2014-NR1H2::RXRA-MA0115.1	-0.00336589	0	0	0.462552
SMAD2	2	Hsapiens-JASPAR_2014-SMAD2::SMAD3::SMAD4-MA0513.1	0.00614603	0.0239166	0.00571755	0.486262
OTX2	10	Mmusculus-UniPROBE-Otx2.UP00267	0.0131538	0.090788	0.0224602	0.487197
ZIC3	2	Mmusculus-UniPROBE-Zic3.UP00006	-0.00377503	0.00149739	0.00301205	0.489949
NFIC	2	Hsapiens-JASPAR_CORE-NFIC-MA0161.1	0.0131495	0.0482203	0.00310401	0.492898
NFIC	2	Hsapiens-JASPAR_2014-NFIC-MA0161.1	0.0131495	0.0482203	0.00310401	0.492898
SOX6	2	Mmusculus-JASPAR_2014-Sox6-MA0515.1	0.0176407	0.0584407	0.00627002	0.494463
HXA9	3	Mmusculus-JASPAR_2014-Hoxa9-MA0594.1	0.00287304	0.0214887	0.0057168	0.499752
